# Supplementary material for: Long non-coding RNAs defining major subtypes of B cell precursor acute lymphoblastic leukemia
Source: J Hematol Oncol. 2019 Jan 14;12:8. doi: 10.1186/s13045-018-0692-3 (PMC6332539; doi:10.1186/s13045-018-0692-3)
Supplement: Supplementary file 1 — Table S1. RNA-seq data used for analysis and subtype-specific lncRNAs from three subtypes (XLSX 13450 kb) [file 13045_2018_692_MOESM1_ESM.xlsx]

## Sheet: Table_description
RNA-seq data used for analysis and subtype-specific lncRNAs from three subtypes
Table S1_A. Samples and subtypes:The entire samples and their corresponding subtypes.
Table S1_B. Raw read counts for all genes:The raw read count obtained from StringTie used for Principal component analysis and differential expression analysis using LIMMA voom.
Table S1_C. DUX4 DE lncRNAs:The list of DUX4 specific differential expressed (DE) lncRNAs. The DE analysis is done using DUX4 samples versus all other samples using LIMMA Voom.
Table S1_D. Ph-like DE lncRNAs:The list of Ph-like specific DE lncRNAs. The DE analysis is done using Ph-like samples versus all other samples using LIMMA Voom.
Table S1_E. NH-HeH DE lncRNAs:The list of NH-HeH specific DE lncRNAs. The DE analysis is done using NH-HeH samples versus all other samples using LIMMA Voom.
Table S1_F. Cancer associated lncRNAs: A subset of BCP-ALL DE subtype-specific lncRNAs reported as onco lncRNAs in lnc2cancer database.
Table_S1_G: The expression 1235 lncRNAs on the validation cohort (n=47)
Table S1_H :The entire samples from the validation cohort and their corresponding subtypes.

## Sheet: Table S1_A
The summary of samples and three subtypes defined based on underlying molecular alterations including mutations, translocations, mRNA expression and DNA methylation
ID -Initial diagnosis, REL -Relapse, AE- Adult early, AL: Adult late, PE: Pediatric early, PL: Pediatric late patients
sample_name	Relapsed days	Subtype	Age
AE14_ID	lt700	DUX4	older16
AE14_REL	lt700	DUX4	older16
AL26_ID	lt700	DUX4	older16
PE02_ID	lt700	DUX4	young
PE02_REL	lt700	DUX4	young
PE08_ID	ge700	DUX4	young
PE08_REL	ge700	DUX4	young
PE09_ID	lt700	DUX4	young
PE09_REL	lt700	DUX4	young
PE11_ID	lt700	DUX4	young
PE11_REL	lt700	DUX4	young
PL01_ID	ge700	DUX4	young
PL01_REL	ge700	DUX4	young
PL02_ID	ge700	DUX4	young
PL02_REL	ge700	DUX4	young
PL03_ID	ge700	DUX4	young
PL03_REL	ge700	DUX4	young
PL04_ID	ge700	DUX4	young
PL04_REL	ge700	DUX4	young
PL11_ID	ge700	DUX4	young
PL11_REL	ge700	DUX4	young
PL12_ID	ge700	DUX4	young
PL12_REL	ge700	DUX4	young
AE02_ID	lt700	NH-HeH	older16
AE02_REL	lt700	NH-HeH	older16
AE04_ID	lt700	NH-HeH	older16
AE04_REL	lt700	NH-HeH	older16
AE05_ID	lt700	NH-HeH	older16
AE05_REL	lt700	NH-HeH	older16
AL03_ID	lt700	NH-HeH	older16
AL03_REL	lt700	NH-HeH	older16
AL27_REL	lt700	NH-HeH	older16
PE07_ID	lt700	NH-HeH	young
PE07_REL	lt700	NH-HeH	young
PL07_REL	ge700	NH-HeH	young
PL09_ID	ge700	NH-HeH	young
PL09_REL	ge700	NH-HeH	young
PL10_ID	ge700	NH-HeH	young
PL10_REL	ge700	NH-HeH	young
AE10_ID	lt700	Ph-like	older16
AE10_REL	lt700	Ph-like	older16
AL18_ID	ge700	Ph-like	older16
AL18_REL	ge700	Ph-like	older16
AL33_ID	ge700	Ph-like	older16
AL33_REL	ge700	Ph-like	older16
PL06_ID	ge700	Ph-like	older16
PL06_REL	ge700	Ph-like	older16
PE04_ID	lt700	Ph-like	young
PE04_REL	lt700	Ph-like	young
PE05_ID	lt700	Ph-like	young
PE05_REL	lt700	Ph-like	young
PE10_ID	ge700	Ph-like	young
PE10_REL	ge700	Ph-like	young
PE12_ID	lt700	Ph-like	young
PE12_REL	lt700	Ph-like	young
PL05_ID	ge700	Ph-like	young
PL05_REL	ge700	Ph-like	young
PL08_REL	ge700	Ph-like	young
PL13_ID	ge700	Ph-like	young
PL13_REL	ge700	Ph-like	young
AL06_ID	ge700	unassigned	older16
AL06_REL	ge700	unassigned	older16
AL12_ID	ge700	unassigned	older16
AE27_ID	lt700	unassigned	older16
AE29_ID	lt700	LH	older16
AE29_REL	lt700	LH	older16
AL04_ID	lt700	LH	older16
AL04_REL	lt700	LH	older16
AL09_ID	lt700	unassigned	older16
AL09_REL	lt700	unassigned	older16
AL12_REL	ge700	unassigned	older16
AL20_ID	lt700	unassigned	older16
AL30_REL	ge700	unassigned	older16
AL31_REL	ge700	unassigned	older16
AL32_ID	lt700	LH	older16
AL32_REL	lt700	LH	older16
PE03_ID	lt700	unassigned	young
PE03_REL	lt700	unassigned	young
PE01_ID	lt700	unassigned	young
PE01_REL	lt700	unassigned	young
PE06_ID	lt700	unassigned	young
PE06_REL	lt700	unassigned	young

## Sheet: Table S1_B
	The gene expression count obtained from RNA-seq for all 82 BCP-ALL samples, which is used for DE analysis in LIMMA voom. The table contains all set of non-coding and coding genes
Geneid	Gene_sym	Gene_type	AE02_ID	AE02_REL	AE04_ID	AE04_REL	AE05_ID	AE05_REL	AE10_ID	AE10_REL	AE14_ID	AE14_REL	AE27_ID	AE29_ID	AE29_REL	AL03_ID	AL03_REL	AL04_ID	AL04_REL	AL06_ID	AL06_REL	AL09_ID	AL09_REL	AL12_ID	AL12_REL	AL18_ID	AL18_REL	AL20_ID	AL26_ID	AL27_REL	AL30_REL	AL31_REL	AL32_ID	AL32_REL	AL33_ID	AL33_REL	PE01_ID	PE01_REL	PE02_ID	PE02_REL	PE03_ID	PE03_REL	PE04_ID	PE04_REL	PE05_ID	PE05_REL	PE06_ID	PE06_REL	PE07_ID
ENSG00000233631	RP11-457M11.2	3prime_overlapping_ncrna	10	7	13	2	25	23	13	26	13	13	14	47	46	30	7	12	4	8	1	7	13	12	15	34	7	11	11	16	5	9	5	11	23	21	11	27	40	8	12	26	3	24	13	23	9	22	29
ENSG00000271725	RP11-761I4.4	3prime_overlapping_ncrna	24	11	25	67	39	63	26	37	60	44	46	70	115	30	47	66	115	45	52	26	84	18	96	63	177	18	40	17	15	11	89	108	77	55	75	18	65	35	57	14	34	70	83	32	89	86	17
ENSG00000240143	RP4-753P9.3	3prime_overlapping_ncrna	251	94	241	226	254	235	91	95	67	61	128	144	238	321	117	80	153	40	98	28	84	94	59	139	349	22	76	85	46	53	155	73	91	118	339	217	246	196	180	181	975	452	102	94	232	217	66
ENSG00000272084	RP5-1126H10.2	3prime_overlapping_ncrna	75	71	16	41	54	109	21	69	32	44	155	118	71	29	71	63	107	84	110	28	95	28	61	114	61	46	58	35	81	81	96	54	43	25	57	149	111	113	70	174	79	167	67	48	0	54	109
ENSG00000242540	AC010729.1	3prime_overlapping_ncrna	0	0	0	10	3	0	0	0	0	0	0	0	20	0	2	0	0	0	0	12	17	0	19	0	0	0	0	17	2	14	51	3	0	0	0	6	97	2	0	0	54	47	0	0	2	9	6
ENSG00000267174	CTC-510F12.4	3prime_overlapping_ncrna	16	12	3	15	9	76	132	76	4	127	6	11	22	20	125	30	56	48	4	28	60	18	257	9	11	228	68	10	4	8	5	28	23	16	28	36	120	349	0	6	29	24	52	59	4	66	0
ENSG00000255343	RP11-299M14.2	3prime_overlapping_ncrna	0	0	0	0	2	0	4	0	6	0	1	3	0	3	2	0	0	2	0	2	0	2	0	0	0	3	4	0	0	0	6	7	4	7	2	0	2	0	3	9	0	0	2	2	2	4	0
ENSG00000241409	AC064852.4	3prime_overlapping_ncrna	22	0	13	10	0	33	0	0	3	44	0	3	0	13	14	3	17	7	26	37	23	17	0	22	6	18	15	25	17	0	13	10	11	15	17	16	0	11	18	47	0	8	34	0	27	4	35
ENSG00000241772	AC092620.2	3prime_overlapping_ncrna	29	2	27	12	3	39	12	8	31	48	4	10	0	12	31	35	37	13	7	64	27	10	16	18	38	25	25	12	0	20	16	52	4	5	8	8	17	9	9	19	12	10	19	0	16	14	11
ENSG00000250686	RP1-240B8.3	3prime_overlapping_ncrna	1	0	0	0	6	0	0	0	0	0	27	2	0	0	0	0	0	0	0	3	22	0	3	4	0	0	0	0	8	7	0	6	0	0	0	0	2	2	32	21	5	0	0	0	3	0	0
ENSG00000243389	AC012442.5	3prime_overlapping_ncrna	5	2	0	1	11	3	4	3	0	5	3	10	2	10	6	5	5	2	0	4	5	6	6	10	4	0	7	0	3	5	11	4	13	13	5	0	13	7	4	25	2	8	9	8	8	8	2
ENSG00000273333	XXbac-BPG300A18.13	3prime_overlapping_ncrna	3	0	7	5	3	0	0	0	0	7	0	0	7	1	0	0	0	0	0	0	0	3	0	6	0	0	0	17	0	0	3	0	3	0	0	0	6	0	0	0	4	4	0	1	0	3	0
ENSG00000257499	RP11-571M6.8	3prime_overlapping_ncrna	31	73	130	87	46	38	75	128	9	0	38	76	89	37	116	41	130	41	0	20	121	48	196	63	31	11	14	0	73	4	0	45	121	307	16	41	46	0	90	49	209	161	23	16	32	36	0
ENSG00000270599	RP11-324O2.6	antisense	16	12	37	8	39	49	27	28	5	8	30	12	27	28	7	53	42	31	55	10	35	10	18	32	16	19	6	16	16	14	14	46	12	15	13	135	22	29	10	30	20	31	28	25	16	26	14
ENSG00000261604	CTD-2636A23.2	antisense	1	3	0	0	5	1	0	54	0	1	0	34	14	1	37	1	2	2	1	1	16	33	46	0	1	1	0	1	0	1	2	1	3	6	0	84	0	3	10	0	0	2	1	1	13	0	1
ENSG00000262558	RP11-1260E13.3	antisense	0	3	0	1	0	0	0	5	13	0	0	35	6	18	0	3	2	0	0	0	0	1	4	0	3	39	5	30	31	0	8	3	6	3	0	0	6	15	0	0	6	5	3	0	0	0	5
ENSG00000225106	RP11-429E11.2	antisense	0	0	0	0	0	0	0	0	5	17	6	0	0	0	0	0	3	0	0	0	0	3	3	7	3	3	0	0	0	9	0	0	0	0	3	8	5	16	6	0	3	0	0	0	0	6	0
ENSG00000226455	RP3-512E2.2	antisense	31	5	20	19	17	14	58	14	18	17	8	14	6	38	6	18	6	7	28	73	48	17	75	20	28	10	13	13	20	13	25	33	17	18	58	33	31	15	4	5	13	17	31	35	74	22	4
ENSG00000267735	CTD-2265O21.7	antisense	8	0	0	12	3	9	2	0	0	0	0	7	0	0	3	3	3	0	4	1	15	3	1	4	0	3	0	0	3	8	0	5	0	0	3	0	1	3	2	0	0	7	2	1	0	0	0
ENSG00000259163	RP11-1078H9.5	antisense	13	1	25	6	5	29	0	0	5	17	0	0	4	1	5	12	5	0	3	3	4	0	0	2	12	14	8	8	11	0	14	3	0	3	0	10	5	9	3	0	2	9	11	16	2	0	21
ENSG00000256928	RP11-809N8.2	antisense	1	0	0	0	0	2	1	0	3	0	0	0	0	0	0	3	5	6	3	5	1	0	7	5	2	0	7	0	0	4	3	1	2	0	0	1	0	1	0	1	0	5	0	0	0	1	8
ENSG00000254690	GS1-393G12.12	antisense	49	109	36	62	79	52	46	96	39	13	91	94	85	66	88	34	129	26	151	30	97	58	73	81	100	77	62	82	109	43	77	87	93	52	46	80	65	88	103	56	101	64	34	84	78	91	22
ENSG00000254691	RP11-91P24.5	antisense	8	5	8	2	3	4	16	11	9	0	24	12	17	10	0	4	2	7	8	5	8	23	12	25	24	5	20	4	8	6	28	25	15	17	3	2	11	8	13	13	8	11	14	17	7	9	6
ENSG00000266921	RP11-15A1.7	antisense	3	50	3	0	4	6	0	18	0	3	0	88	25	3	3	0	3	3	0	6	12	3	6	3	3	7	6	79	3	3	5	0	43	3	3	3	18	41	5	14	0	5	22	0	0	21	7
ENSG00000257346	RP11-386G11.8	antisense	0	2	2	3	0	0	1	3	0	2	1	0	0	2	0	2	0	3	0	9	3	3	0	7	3	5	5	0	2	2	0	0	2	1	0	0	8	4	0	0	2	6	1	3	1	2	6
ENSG00000256694	RP11-598F7.5	antisense	0	0	3	0	0	0	0	3	2	12	0	0	0	0	0	0	0	0	0	3	3	3	0	3	0	3	0	0	0	14	0	0	0	0	6	0	0	0	0	0	0	0	0	0	0	0	55
ENSG00000266469	CTB-131K11.1	antisense	697	50	131	265	573	902	388	762	527	381	392	416	534	643	423	488	262	292	455	367	472	457	505	428	616	410	297	284	215	329	575	367	337	356	451	927	358	619	388	1157	295	686	498	1016	421	982	412
ENSG00000179428	AC073072.5	antisense	0	0	0	0	22	0	0	6	0	3	0	0	0	0	0	0	0	3	0	3	7	6	1	5	0	0	3	3	3	0	3	6	0	0	0	2	0	0	0	3	0	0	0	0	0	0	0
ENSG00000255274	TMPRSS4-AS1	antisense	0	0	0	0	1	0	0	1	0	1	1	0	0	1	1	2	2	0	0	1	1	0	0	2	1	2	0	0	0	0	3	3	0	0	1	1	0	1	4	0	0	0	0	0	1	2	2
ENSG00000255276	RRM1-AS1	antisense	2	5	14	2	0	7	3	2	4	2	13	5	6	6	10	8	2	1	16	3	8	10	5	1	6	6	5	4	6	6	5	11	5	6	13	6	2	8	10	7	1	2	7	7	7	7	1
ENSG00000230489	VAV3-AS1	antisense	8	5	7	5	4	3	9	6	9	1	8	23	5	10	3	2	4	2	5	24	23	13	3	17	16	12	3	2	3	1	11	19	20	34	2	13	27	16	13	4	2	3	5	7	9	6	0
ENSG00000248027	CTD-2383M3.1	antisense	0	0	0	0	0	0	8	0	0	8	4	3	6	0	0	0	0	0	0	7	3	0	5	3	6	0	0	8	0	5	12	2	0	0	0	15	5	11	13	9	7	0	4	6	1	11	4
ENSG00000237286	AC004906.3	antisense	15	0	26	42	103	26	25	22	5	10	33	25	27	5	6	25	17	0	30	24	66	14	21	52	65	42	10	8	36	3	19	94	25	50	52	67	4	7	25	2	65	162	1	5	13	15	17
ENSG00000237281	AC021016.8	antisense	0	2	0	3	0	2	2	4	0	2	0	3	0	0	3	7	7	0	0	3	1	0	0	0	0	4	2	1	4	0	1	4	0	0	0	1	3	0	0	3	6	5	0	0	0	0	0
ENSG00000272789	RP11-286H15.1	antisense	0	6	0	0	0	3	0	0	3	0	0	0	0	0	0	6	0	0	0	0	6	0	0	0	0	3	0	0	9	0	0	0	17	0	0	0	0	0	0	0	0	0	0	0	3	0	0
ENSG00000236426	RP11-79M19.2	antisense	27	7	6	2	5	30	4	5	13	20	137	1	4	15	7	12	19	96	36	13	21	11	33	3	51	4	2	6	0	0	4	17	0	1	3	27	9	53	20	74	31	28	90	37	3	13	3
ENSG00000231856	RP11-327P2.5	antisense	12	13	29	35	40	26	50	39	9	28	23	31	26	31	34	19	29	46	31	25	33	111	29	52	51	33	20	28	21	19	19	45	24	58	11	51	38	29	41	47	12	17	14	24	27	19	17
ENSG00000231851	AC104655.2	antisense	18	1	14	21	27	27	8	8	5	12	33	11	20	22	18	14	9	5	4	6	16	10	27	17	24	8	16	11	13	6	22	31	13	12	29	27	25	17	22	31	11	22	19	13	26	19	13
ENSG00000197670	RP4-724E16.2	antisense	234	350	138	118	139	205	177	180	115	89	108	87	53	157	106	109	133	90	207	161	134	92	134	185	216	426	58	145	90	155	64	77	140	285	319	851	146	197	234	186	233	358	167	371	169	348	222
ENSG00000260621	RP11-413H22.2	antisense	12	2	15	16	6	3	10	2	2	21	2	0	0	17	6	7	9	2	12	10	13	7	2	10	10	25	3	11	5	10	7	6	7	9	15	7	8	0	2	0	7	3	9	2	6	6	8
ENSG00000260625	RP11-452L6.7	antisense	16	75	11	22	26	0	18	11	11	50	7	0	3	22	11	16	6	6	9	6	11	19	8	21	8	6	5	6	3	6	5	4	21	14	10	10	27	19	15	12	9	6	1	19	9	10	6
ENSG00000267598	CTC-250I14.6	antisense	15	19	4	18	24	5	24	9	9	11	2	19	15	12	8	21	92	59	82	11	1	7	5	9	29	3	10	4	23	9	16	96	27	23	37	4	10	7	9	126	50	3	8	6	49	19	11
ENSG00000259762	RP11-158M2.4	antisense	7	5	3	2	4	11	4	3	5	3	1	6	2	3	5	7	3	3	0	14	2	3	5	2	0	5	0	3	2	4	0	7	3	0	6	4	3	2	1	7	7	1	1	3	5	0	6
ENSG00000259760	RP11-20G13.2	antisense	3	0	0	2	0	1	3	2	0	0	1	0	2	0	5	4	0	0	0	3	1	0	2	0	2	4	2	0	0	0	1	2	2	0	0	0	3	4	1	0	1	0	0	3	0	1	0
ENSG00000259768	RP5-991G20.1	antisense	1	4	16	14	0	1	21	19	4	0	3	15	14	10	6	0	2	2	4	8	11	4	7	26	18	9	2	3	9	8	10	15	25	31	5	5	3	6	15	2	6	3	0	11	7	11	1
ENSG00000261971	RP11-473M20.7	antisense	1046	215	1742	1382	933	1043	1102	1161	328	89	206	1074	789	856	607	288	958	143	411	115	669	414	285	2591	1126	1243	1091	171	903	106	273	475	2021	2018	285	33	421	307	1742	348	1343	875	205	764	235	164	394
ENSG00000261978	CTD-2529O21.2	antisense	1	3	3	0	0	0	0	0	2	0	2	7	4	3	0	0	0	1	0	2	0	0	0	3	5	12	5	8	8	3	5	8	4	2	0	0	3	5	6	3	3	6	0	0	0	0	1
ENSG00000263198	RP11-517A5.4	antisense	42	178	136	111	186	179	100	237	65	45	203	164	135	134	108	162	281	30	162	87	119	141	165	119	64	110	161	60	138	128	138	141	95	111	93	155	122	116	177	159	106	136	145	49	134	76	275
ENSG00000227258	SMIM2-AS1	antisense	0	2	2	0	0	0	2	0	1	4	0	8	1	0	0	3	4	0	0	0	2	0	3	4	2	0	0	5	0	0	7	11	0	0	2	13	3	0	2	0	3	0	0	5	3	6	0
ENSG00000227256	MIS18A-AS1	antisense	22	4	19	57	29	20	13	3	4	12	18	38	35	51	22	23	15	3	7	20	29	14	27	28	18	8	5	45	24	18	69	16	12	27	12	13	19	13	24	11	43	34	22	18	2	16	42
ENSG00000227252	AC105760.2	antisense	14	6	0	9	14	6	32	25	0	6	13	10	8	14	17	3	6	3	0	9	11	30	33	13	6	6	20	8	19	0	8	30	26	42	0	3	14	11	14	0	0	9	11	3	3	3	0
ENSG00000227253	RP11-166N17.1	antisense	15	26	0	0	7	26	7	2	11	7	40	19	29	4	3	1	2	18	3	3	33	16	27	10	17	21	13	15	20	21	3	30	9	15	68	23	12	21	11	52	8	20	19	25	244	34	35
ENSG00000267633	CTB-5E10.3	antisense	0	0	4	1	4	2	2	9	2	0	3	1	1	2	0	0	0	1	0	0	0	1	2	2	1	1	1	0	0	2	4	1	2	2	4	0	3	0	6	0	2	1	4	1	0	0	0
ENSG00000273419	RP4-751H13.7	antisense	0	14	53	0	0	19	0	22	12	1	5	3	59	0	85	22	0	3	11	19	3	0	70	0	25	0	63	22	6	6	0	85	59	69	19	14	75	152	183	16	0	27	0	11	14	9	0
ENSG00000260367	RP11-264B17.4	antisense	89	12	75	93	81	135	120	86	146	46	56	29	24	90	90	117	181	30	47	211	325	98	105	79	152	89	45	169	118	61	19	99	68	76	127	185	36	99	118	154	110	166	172	88	115	103	129
ENSG00000239462	CTD-2021J15.1	antisense	2	0	8	1	3	3	0	0	4	0	0	0	0	1	0	0	0	0	0	2	0	0	0	0	0	0	7	0	0	0	0	1	0	0	0	0	4	0	0	0	1	0	2	3	0	0	4
ENSG00000255045	RP11-677M14.2	antisense	4	0	6	1	5	1	7	5	11	4	0	15	10	14	6	12	13	0	0	3	4	3	8	6	10	5	2	4	6	3	9	16	2	11	4	20	27	8	3	0	3	3	4	3	6	8	0
ENSG00000258056	RP11-644F5.11	antisense	38	15	27	30	71	17	21	7	20	6	12	7	9	7	35	9	32	2	11	25	49	41	4	34	39	25	35	3	6	27	61	35	29	52	24	51	14	36	3	19	9	11	12	48	13	21	13
ENSG00000266341	RP5-890E16.4	antisense	4	2	0	1	3	2	0	1	1	2	2	1	1	1	1	1	3	1	1	1	0	2	2	0	3	3	1	0	1	0	1	1	1	2	3	1	4	1	1	1	1	0	1	1	0	1	2
ENSG00000266340	RP11-848P1.4	antisense	5	4	23	16	2	4	21	22	2	7	2	10	9	7	0	11	0	2	2	16	23	6	1	13	4	5	11	12	13	3	5	16	14	10	7	16	17	1	1	6	15	6	7	2	0	26	0
ENSG00000262456	RP1-59D14.1	antisense	0	4	0	0	0	4	0	0	0	0	0	0	0	0	0	4	0	0	1	0	17	2	2	0	5	0	0	0	4	0	0	0	0	0	0	0	0	0	4	0	0	0	0	16	0	0	1
ENSG00000241073	RP4-714D9.2	antisense	0	0	3	3	0	2	2	6	1	6	1	2	0	1	2	5	2	4	0	3	3	2	2	2	3	1	6	0	2	0	0	3	2	2	3	2	2	2	0	3	0	4	0	2	2	0	2
ENSG00000204706	MAMDC2-AS1	antisense	3	0	5	0	6	2	0	5	1	0	1	2	4	14	9	2	3	0	0	0	0	3	0	3	2	0	4	0	4	0	3	1	14	10	0	0	6	0	8	3	0	1	3	1	0	1	3
ENSG00000228779	Z69666.2	antisense	6	1	21	7	10	19	6	4	20	22	2	10	2	9	0	29	25	7	22	14	7	9	9	13	13	27	14	8	7	7	10	9	10	6	10	27	10	1	19	31	14	8	18	8	12	7	14
ENSG00000228775	WEE2-AS1	antisense	21	9	65	60	58	26	16	22	14	3	18	54	34	53	33	17	8	25	16	20	20	3	7	68	41	51	64	61	47	3	26	76	46	62	17	10	65	16	35	4	42	26	14	15	45	14	57
ENSG00000226647	RP11-336A10.2	antisense	79	6	125	81	51	69	44	43	90	24	55	71	57	84	43	46	48	51	173	81	70	93	66	136	242	73	46	57	66	60	55	69	90	146	101	97	51	25	91	235	64	48	90	138	173	83	43
ENSG00000226645	AP006216.10	antisense	13	40	8	20	20	12	12	22	9	8	37	42	32	23	8	12	7	2	14	24	23	19	10	16	16	17	16	20	18	23	14	12	18	10	23	11	19	21	21	12	18	33	12	13	18	13	21
ENSG00000228487	RP13-225O21.2	antisense	23	0	18	13	19	7	15	12	9	4	12	16	13	32	13	7	1	2	6	13	17	6	6	21	14	8	7	7	8	5	14	12	10	13	8	4	27	6	21	3	14	5	4	5	22	6	7
ENSG00000226648	RP1-1J6.2	antisense	32	22	65	51	17	36	12	18	15	10	50	20	25	52	11	20	58	8	14	30	52	54	56	36	78	40	17	24	23	39	33	49	20	2	38	27	28	27	13	8	37	27	18	24	21	9	29
ENSG00000183242	WT1-AS	antisense	1	3	0	3	5	19	6	6	372	70	0	9	9	0	0	42	209	3	0	3	12	6	4	3	34	12	214	52	241	3	149	32	16	16	11	4	205	168	4	2	0	0	0	27	3	14	0
ENSG00000239920	AC015691.13	antisense	0	0	0	0	0	0	3	0	5	0	0	13	6	1	0	0	0	2	0	1	0	0	0	4	2	0	7	1	0	1	10	2	1	0	0	1	9	3	6	0	3	0	0	0	1	0	0
ENSG00000245311	RP11-165P7.1	antisense	0	2	0	5	0	3	0	7	0	0	4	0	1	0	3	3	0	3	0	5	0	2	3	0	0	0	2	0	7	0	13	0	0	2	0	2	0	5	0	6	0	0	5	6	1	0	0
ENSG00000257999	RP11-61E11.2	antisense	13	0	2	3	6	12	3	0	2	0	0	2	0	13	6	2	3	0	6	3	3	4	0	0	9	4	1	7	3	2	11	4	3	8	5	7	0	13	6	0	0	3	5	0	0	2	0
ENSG00000255843	AP000593.7	antisense	30	4	63	13	13	19	6	12	21	7	24	34	37	23	7	23	19	16	19	10	19	11	25	15	15	32	21	29	13	7	64	21	26	25	15	52	25	20	25	20	11	25	10	31	16	15	19
ENSG00000255847	RP11-167N4.2	antisense	58	1	20	6	17	18	78	31	34	16	26	13	13	13	8	9	54	0	9	30	20	49	22	28	51	121	0	14	0	25	14	11	29	30	25	117	30	139	31	49	42	66	0	0	64	56	0
ENSG00000254718	CTD-2184C24.2	antisense	18	24	42	19	13	17	6	8	21	7	11	8	9	13	10	15	15	12	12	7	10	16	16	20	16	22	13	12	22	11	9	4	24	11	7	23	23	22	14	35	29	24	17	4	17	21	12
ENSG00000235802	HCFC1-AS1	antisense	13	0	16	23	18	5	11	16	11	13	11	13	12	19	10	5	15	8	20	14	30	6	31	37	26	35	13	1	14	22	30	21	18	38	30	13	20	2	24	10	10	4	16	5	16	17	1
ENSG00000245293	RP11-286E11.1	antisense	0	3	0	14	0	30	3	1	9	6	0	0	0	3	17	3	40	2	0	5	72	3	13	0	0	0	11	0	0	14	3	5	0	0	0	0	0	4	0	0	0	2	0	3	0	12	0
ENSG00000232739	RP11-25G10.2	antisense	0	0	0	8	0	1	0	0	1	3	0	27	16	0	0	0	0	0	0	4	0	0	3	8	0	11	0	6	6	3	28	38	0	0	7	3	9	14	0	0	4	1	0	0	22	2	0
ENSG00000231654	RPS6KA2-AS1	antisense	12	0	10	6	34	5	15	19	4	13	4	73	22	31	26	2	10	6	2	2	6	18	9	52	43	11	7	14	4	5	45	22	26	36	3	6	24	4	5	0	4	3	3	7	11	5	16
ENSG00000244158	RP1-93H18.6	antisense	3	8	2	6	0	4	3	0	0	0	0	2	3	6	0	0	0	0	6	0	0	10	3	3	0	9	3	0	3	0	7	3	8	7	0	0	1	0	1	0	0	3	10	4	2	1	0
ENSG00000253875	RP11-16P20.3	antisense	0	0	4	0	1	4	3	3	0	0	0	2	0	3	0	0	1	0	0	2	2	1	4	0	2	0	3	0	2	0	0	3	0	1	2	2	7	1	1	2	0	0	1	0	2	2	0
ENSG00000240063	RP11-225N10.1	antisense	3	10	7	5	2	4	0	6	2	8	4	5	0	3	6	0	3	4	10	0	2	6	4	3	6	4	0	2	5	8	0	0	5	12	6	5	3	4	2	2	3	3	0	0	3	4	0
ENSG00000265474	AC010761.9	antisense	41	7	39	66	103	25	92	74	49	36	24	28	25	68	29	40	53	39	92	42	192	107	95	43	56	238	76	41	101	114	61	83	10	92	82	111	120	160	108	194	88	114	11	26	213	147	17
ENSG00000248254	AC092597.3	antisense	10	0	17	11	27	3	10	15	4	0	7	15	29	10	7	10	3	7	0	0	11	3	5	17	1	6	12	12	12	1	9	14	20	29	9	23	11	0	22	7	5	7	3	3	9	7	4
ENSG00000248256	OCIAD1-AS1	antisense	7	4	9	10	4	4	3	4	4	7	9	2	3	7	5	4	4	4	11	6	7	5	6	8	8	23	6	10	4	5	4	3	7	7	7	6	6	9	8	22	6	12	11	9	13	7	8
ENSG00000254693	RP11-58K22.5	antisense	51	0	57	46	3	15	10	3	9	1	8	4	3	9	20	22	86	48	56	7	3	0	4	13	14	59	20	46	26	9	9	9	11	7	24	9	18	14	21	28	37	35	4	0	18	19	0
ENSG00000180846	CSNK1G2-AS1	antisense	133	4	39	88	63	101	36	47	154	19	24	34	24	73	42	203	337	47	103	53	128	74	51	107	169	113	54	60	45	18	36	99	94	64	31	82	40	61	59	165	130	240	79	54	62	79	28
ENSG00000223598	RP1-292B18.4	antisense	2	0	0	2	0	7	2	0	8	0	3	14	17	7	0	7	8	0	0	2	4	5	3	3	1	5	5	7	1	3	23	4	2	3	0	5	3	0	3	7	0	9	2	8	0	0	4
ENSG00000235545	RP11-230B22.1	antisense	19	14	29	33	10	34	15	27	11	30	5	5	41	50	21	15	13	3	12	22	24	10	33	43	8	15	17	25	28	19	29	4	44	45	13	4	61	39	22	19	27	20	23	29	0	39	9
ENSG00000234636	MED14-AS1	antisense	67	69	28	96	67	44	37	52	39	42	15	61	104	50	37	45	51	31	21	76	38	81	80	26	33	40	45	30	50	36	92	46	41	14	17	92	48	73	18	21	15	18	36	69	19	24	24
ENSG00000256690	RP11-727F15.9	antisense	44	83	36	73	65	52	96	98	46	80	61	118	155	36	34	71	80	55	102	96	108	50	62	70	68	84	53	35	166	57	69	50	51	87	68	99	119	83	78	53	45	68	101	70	220	101	22
ENSG00000264196	RP11-171G2.1	antisense	12	0	6	0	0	1	0	5	0	0	10	6	0	0	7	0	7	5	11	0	23	2	1	8	8	5	4	0	6	6	5	4	8	12	8	5	8	1	3	2	12	18	2	4	0	0	0
ENSG00000224063	AC007319.1	antisense	3	0	0	2	0	6	0	0	0	4	0	6	0	0	3	9	2	0	0	0	7	21	3	13	22	106	0	3	124	0	8	6	0	0	0	0	264	239	0	23	8	73	7	1	0	4	0
ENSG00000224066	RP4-622L5.7	antisense	37	8	36	36	16	12	20	40	14	22	9	71	27	17	9	18	32	22	20	17	19	19	21	38	43	46	13	5	32	19	15	33	35	34	20	38	28	56	16	49	61	65	20	47	24	45	4
ENSG00000262693	RP11-46I8.3	antisense	8	0	0	0	5	2	0	0	1	0	4	8	7	13	1	0	0	2	0	3	0	4	5	14	6	0	0	1	5	1	3	11	0	7	3	3	8	9	9	1	4	5	0	4	2	9	0
ENSG00000244203	FOXP1-AS1	antisense	20	6	20	15	14	13	78	32	9	5	22	7	16	33	21	8	8	17	24	20	27	27	25	45	66	20	46	3	42	8	34	18	43	97	15	23	27	9	49	14	16	2	20	14	32	24	12
ENSG00000269802	CTB-180A7.3	antisense	0	0	3	0	0	0	0	2	0	0	0	5	0	0	0	0	0	0	0	0	3	0	2	1	2	5	2	0	2	3	0	2	0	0	0	0	2	3	0	0	3	2	0	0	0	1	0
ENSG00000269807	AC007292.4	antisense	8	2	0	1	5	6	0	5	2	3	3	6	0	1	5	6	7	0	8	0	7	2	3	3	11	1	0	0	7	10	5	3	0	1	1	2	0	4	1	9	9	15	6	2	7	3	5
ENSG00000269806	CTD-3001H11.1	antisense	3	0	3	3	7	0	7	0	0	4	4	1	0	5	0	0	3	0	0	9	8	0	0	2	2	4	3	0	0	0	0	5	0	1	0	2	0	0	7	3	0	0	0	0	5	3	3
ENSG00000259353	RP11-30K9.5	antisense	1	0	0	0	0	5	0	0	0	1	0	4	0	0	6	5	5	0	0	0	0	0	3	0	2	0	0	0	0	0	3	3	7	1	0	0	0	5	3	0	0	6	2	0	0	0	3
ENSG00000259354	RP11-519G16.3	antisense	11	0	3	23	5	17	0	1	10	301	0	0	0	9	29	133	151	29	1	9	38	18	46	2	1	0	0	8	6	24	7	10	4	1	5	3	4	6	0	3	1	10	0	3	3	50	4
ENSG00000226332	RP11-157P1.4	antisense	89	34	108	208	92	141	76	146	146	127	306	130	129	146	114	143	148	59	199	302	372	145	141	214	340	191	129	142	141	323	670	227	87	111	185	221	49	144	293	479	252	269	160	150	97	186	232
ENSG00000226330	RP11-739N20.2	antisense	13	2	26	15	73	22	65	12	20	11	41	76	84	131	15	58	80	32	45	62	46	22	17	20	67	44	19	32	26	26	84	78	33	45	8	39	78	39	26	6	21	58	24	8	42	45	11
ENSG00000257605	RP11-680A11.5	antisense	32	68	12	49	29	55	66	87	26	46	55	21	34	31	53	90	109	18	49	44	151	45	68	27	62	77	42	45	33	43	15	38	54	98	89	87	54	82	76	56	38	70	109	55	91	47	59
ENSG00000250659	RP11-864I4.3	antisense	31	8	66	46	8	2	21	32	7	3	9	8	7	2	6	10	65	6	3	45	30	14	38	34	70	5	4	16	16	7	22	30	9	22	5	64	22	21	28	23	15	24	3	0	29	21	0
ENSG00000258407	RP11-300J18.2	antisense	0	5	2	3	0	0	0	0	0	0	0	4	0	2	0	12	3	0	0	0	0	3	4	0	0	0	0	0	0	0	0	0	0	0	7	3	0	0	0	0	0	0	0	1	0	1	0
ENSG00000250383	CTD-2197I11.1	antisense	0	0	0	0	3	0	0	0	0	0	0	0	0	0	0	2	0	7	0	0	2	2	0	0	2	5	0	0	2	0	0	1	1	3	0	0	0	0	1	3	0	3	3	0	0	0	4
ENSG00000267402	RP11-619L19.2	antisense	38	0	22	7	7	40	11	6	69	21	22	0	3	17	5	10	11	14	36	0	0	12	12	14	65	21	12	21	24	11	10	7	7	11	3	16	23	46	32	20	43	20	31	11	3	12	13
ENSG00000223901	AP001469.5	antisense	16	4	34	22	14	16	17	15	21	11	8	17	19	35	15	11	18	3	3	30	24	0	7	25	26	18	13	31	18	18	21	38	6	7	6	9	8	5	12	20	11	10	0	2	13	7	232
ENSG00000233850	AC103563.8	antisense	0	0	0	4	5	1	5	15	3	3	0	7	11	0	2	7	0	0	1	3	15	0	1	7	0	0	0	1	0	1	2	5	3	0	0	3	0	0	0	0	0	2	4	0	0	0	0
ENSG00000237410	AP001092.4	antisense	13	2	15	5	3	5	21	0	9	0	0	10	0	16	6	0	5	0	2	0	4	146	286	39	63	17	18	25	11	2	7	3	36	31	30	4	16	3	12	9	50	40	13	4	3	3	0
ENSG00000244945	RP11-1379J22.2	antisense	70	7	38	52	74	166	40	50	29	20	177	61	49	23	22	116	75	39	31	69	81	46	59	109	84	28	49	24	66	54	34	47	66	51	131	591	91	143	135	201	182	217	128	58	173	95	294
ENSG00000255148	RP4-791M13.4	antisense	0	0	5	0	0	4	0	0	0	0	1	21	0	3	0	2	3	3	0	1	0	0	9	0	3	0	0	3	3	0	6	15	1	3	2	3	0	0	3	0	0	5	3	10	3	0	0
ENSG00000255142	AP006621.6	antisense	3	0	46	7	10	3	7	14	6	0	3	24	18	9	3	5	3	7	0	0	5	5	3	33	13	6	3	3	2	0	2	10	12	26	0	0	11	3	6	2	5	6	0	7	8	0	3
ENSG00000255145	RP11-60I3.5	antisense	10	12	4	3	3	7	11	5	12	3	12	3	3	4	14	12	3	21	5	5	14	13	3	8	9	6	3	20	11	11	3	11	35	23	6	0	15	2	6	9	3	8	4	13	6	5	12
ENSG00000227811	FAM212B-AS1	antisense	3	1	3	3	20	0	3	6	0	3	2	4	5	0	21	14	33	0	0	0	2	0	4	0	25	21	6	0	4	0	11	3	0	0	0	6	6	2	2	7	0	1	4	2	3	4	3
ENSG00000225527	RP11-383B4.4	antisense	2	3	2	1	2	3	3	5	1	1	23	25	20	10	4	11	9	12	11	7	25	8	8	9	27	8	3	9	19	3	14	12	4	11	2	2	14	2	8	6	8	6	1	24	0	3	0
ENSG00000268204	CTD-3214H19.6	antisense	57	29	39	60	78	17	38	72	10	36	33	33	23	56	36	21	73	37	38	58	114	49	42	209	78	23	52	31	62	71	30	84	68	89	27	25	156	70	144	73	25	42	19	15	33	20	28
ENSG00000257553	RP11-603J24.17	antisense	30	143	29	37	44	34	67	45	34	48	50	118	106	55	45	63	45	27	96	69	48	83	57	54	50	41	109	98	60	83	255	93	67	77	43	43	86	25	79	26	38	17	59	64	54	59	46
ENSG00000259274	CTD-2501E16.2	antisense	7	2	1	8	8	0	4	6	3	1	3	2	4	0	0	13	7	0	0	14	7	9	3	9	12	0	0	0	4	0	9	15	7	13	0	1	5	3	3	0	1	5	0	3	0	0	5
ENSG00000233885	YEATS2-AS1	antisense	134	14	247	223	341	141	310	358	28	42	511	408	288	482	100	128	92	59	149	134	205	169	488	462	362	68	177	266	426	144	253	388	269	512	130	287	394	69	439	341	399	725	227	192	263	217	88
ENSG00000253258	RP11-539E17.5	antisense	0	0	0	0	0	4	0	0	3	0	0	0	3	1	0	0	3	0	0	0	0	0	0	0	0	0	0	0	2	0	3	0	0	3	0	5	0	1	3	0	0	6	0	0	0	0	0
ENSG00000271716	RP11-169K17.4	antisense	1	0	3	18	6	10	18	6	9	13	7	10	6	4	11	10	13	10	0	18	22	27	17	17	24	9	6	8	7	10	25	9	17	7	6	11	9	2	8	30	20	23	7	18	19	11	9
ENSG00000271717	CTD-3020H12.4	antisense	10	2	7	6	1	11	7	0	3	3	5	21	21	3	1	4	7	2	3	5	7	11	130	4	6	637	4	8	207	9	19	4	6	2	83	13	2	0	4	2	9	8	5	4	1	1	4
ENSG00000232828	AF196970.3	antisense	6	0	9	0	8	3	8	6	0	0	0	2	2	0	7	0	6	3	0	4	5	4	5	4	7	4	1	6	4	0	9	5	0	9	0	8	4	2	0	0	2	1	8	6	2	0	1
ENSG00000235890	TSPEAR-AS1	antisense	461	344	154	118	22	0	5	15	0	3	151	124	127	168	134	13	91	6	7	352	84	0	0	1	15	73	4	58	0	21	186	73	0	0	11	11	594	332	8	12	131	74	19	149	72	40	3
ENSG00000267458	CTC-425F1.4	antisense	3	53	5	3	1	3	10	3	15	3	10	4	15	8	6	3	4	63	4	1	5	2	11	2	4	7	10	11	2	10	5	70	3	10	1	5	6	8	3	5	1	2	1	3	4	9	1
ENSG00000237993	RP11-159M11.2	antisense	3	0	2	7	0	38	0	7	1	9	0	0	2	0	26	43	41	0	0	8	24	10	2	0	1	0	0	0	1	5	0	2	0	0	0	0	0	0	2	3	0	0	5	2	0	10	0
ENSG00000260592	CTA-363E6.6	antisense	46	41	8	17	0	103	4	0	26	9	0	3	0	4	90	0	36	0	7	12	24	1	6	12	0	2	1	0	5	18	0	15	5	3	51	8	3	1	22	0	3	10	7	3	41	3	14
ENSG00000229154	KCNQ5-AS1	antisense	2	0	0	0	0	0	8	8	23	0	17	21	6	0	0	0	13	0	0	14	2	3	23	0	2	5	12	0	18	33	75	32	0	0	34	19	11	15	10	22	0	0	1	20	25	5	0
ENSG00000236115	RP11-62C3.6	antisense	0	2	0	4	1	5	2	1	0	2	0	2	2	5	1	0	3	3	2	8	2	3	4	6	6	1	0	2	2	9	6	3	3	1	9	7	3	3	3	2	5	1	2	0	3	2	0
ENSG00000238186	RP11-656D10.6	antisense	16	7	9	12	23	16	14	5	5	4	12	13	26	26	21	5	7	2	3	12	7	24	19	11	5	5	7	20	6	13	6	12	7	11	12	8	23	14	18	26	9	11	15	14	15	12	28
ENSG00000223653	RP11-131L23.1	antisense	7	3	0	10	5	2	11	4	23	9	2	0	2	0	4	4	3	6	3	3	12	8	11	2	15	19	5	1	2	3	1	4	4	8	4	7	7	3	8	11	2	7	4	2	4	7	3
ENSG00000269303	CTD-2527I21.7	antisense	3	8	2	8	3	3	0	5	15	7	0	12	1	1	3	5	3	5	19	0	0	3	1	3	11	13	5	2	14	1	2	6	1	3	2	4	10	19	0	2	2	5	3	3	1	5	3
ENSG00000269300	CTD-2529P6.3	antisense	2	0	2	0	9	1	7	7	2	6	2	11	8	0	0	3	3	2	6	3	0	2	0	5	2	3	3	5	4	0	2	9	2	5	3	4	4	17	9	0	2	0	3	3	3	3	7
ENSG00000228124	RP1-122O8.7	antisense	8	5	7	2	6	16	18	15	2	0	4	34	9	2	11	8	7	3	6	11	17	10	18	18	5	2	9	6	4	5	28	18	17	10	7	21	11	11	16	5	4	6	7	6	7	4	9
ENSG00000264769	RP11-498C9.12	antisense	84	7	29	57	56	56	22	45	134	50	80	24	26	111	61	78	159	75	114	98	120	30	37	158	461	88	64	78	43	71	28	41	68	93	26	118	6	16	115	163	58	76	96	41	72	73	49
ENSG00000267226	RP11-126O1.5	antisense	16	24	11	5	13	3	11	13	11	3	2	4	5	8	19	9	8	3	8	18	20	12	16	13	49	31	16	14	19	0	16	16	18	12	14	15	6	29	16	20	25	33	10	9	15	9	16
ENSG00000261687	RP11-473C18.3	antisense	0	6	7	10	0	3	0	5	2	1	0	0	3	4	14	4	0	3	6	0	4	3	6	3	0	3	1	0	2	2	3	0	5	3	2	0	2	4	3	0	10	3	6	0	9	0	0
ENSG00000262339	RP11-1197K16.2	antisense	7	0	10	6	10	7	9	1	5	4	6	5	5	21	3	7	12	2	9	9	10	6	12	22	29	9	13	15	6	4	16	8	20	18	5	13	4	0	21	9	11	7	8	19	4	2	3
ENSG00000225721	RP11-269F19.2	antisense	45	8	71	19	24	89	64	34	27	51	35	25	74	34	33	68	56	40	112	44	53	37	96	28	37	81	31	51	109	68	58	77	46	30	53	44	59	83	56	84	33	24	66	68	112	80	24
ENSG00000225891	RP3-476K8.3	antisense	34	9	40	15	17	16	19	19	23	19	24	19	9	30	18	13	17	9	12	9	19	29	29	30	36	16	19	18	20	5	21	19	28	32	19	15	24	13	42	25	21	19	23	27	24	18	17
ENSG00000231465	RP11-542K23.9	antisense	0	0	9	2	1	1	3	0	0	0	7	9	5	0	1	0	0	0	0	2	1	4	3	0	2	3	3	0	0	4	0	0	0	0	2	0	0	0	0	2	3	7	0	0	3	2	0
ENSG00000264666	RP11-524F11.2	antisense	0	0	0	1	0	0	4	0	0	0	0	4	0	0	3	0	0	0	0	0	3	0	8	0	6	3	3	0	0	0	9	0	4	5	0	0	0	6	0	0	0	0	0	0	0	0	0
ENSG00000259251	RP11-643M14.1	antisense	0	0	6	0	0	0	22	0	0	6	0	3	3	3	6	0	6	0	0	11	0	9	0	12	11	38	0	0	9	0	3	6	5	9	3	9	3	0	6	6	3	0	0	3	6	6	0
ENSG00000259250	RP11-50C13.1	antisense	80	20	82	101	115	92	176	203	48	68	152	213	180	147	126	76	28	84	189	135	95	59	215	264	280	76	97	27	135	39	125	73	93	129	64	77	186	51	276	122	76	262	367	40	73	51	24
ENSG00000254563	RP11-673F18.1	antisense	2	4	2	0	0	0	1	0	0	0	0	8	0	1	0	0	5	1	4	0	0	0	0	0	0	0	0	0	0	4	2	0	0	0	5	6	0	2	0	0	1	0	0	2	1	0	0
ENSG00000254561	RP11-196E1.3	antisense	3	0	0	2	0	4	0	0	3	0	0	3	4	0	0	3	3	0	3	0	7	0	0	0	0	3	0	0	4	3	3	0	0	0	12	3	2	1	0	0	0	0	0	0	3	3	0
ENSG00000260246	AC000032.2	antisense	9	5	16	3	7	0	0	6	1	4	39	0	2	3	4	0	1	16	0	0	6	29	2	14	7	8	5	33	3	0	5	0	3	7	15	0	0	6	7	3	28	12	1	0	18	5	19
ENSG00000260249	RP11-401P9.5	antisense	154	0	66	70	6	35	56	0	6	9	53	12	80	3	13	153	89	18	1	22	103	28	38	83	0	19	32	3	21	6	5	29	89	121	90	19	75	9	68	113	0	6	94	9	25	6	61
ENSG00000227769	AC072062.3	antisense	0	0	0	3	3	0	0	0	5	0	0	4	2	3	3	3	0	1	0	0	0	0	0	3	3	9	4	0	5	0	1	2	4	2	0	3	0	2	0	0	1	3	6	2	0	0	0
ENSG00000227496	RP11-145A3.1	antisense	0	0	3	0	0	0	0	0	0	0	1	11	1	0	0	0	0	0	0	0	0	0	0	3	2	3	0	4	2	3	0	0	0	0	0	0	0	0	0	0	0	0	0	2	0	0	0
ENSG00000250027	RP11-563E2.2	antisense	12	0	19	12	30	18	1	15	5	4	9	39	25	29	3	7	3	0	3	7	3	19	14	22	6	12	9	13	12	3	16	17	8	11	6	1	9	3	10	5	8	12	1	4	4	3	10
ENSG00000257038	RP11-800A3.7	antisense	0	3	10	8	0	2	13	8	0	5	0	10	24	0	0	6	2	0	0	0	1	12	0	18	6	0	0	0	0	8	13	9	9	3	6	0	0	0	5	0	5	10	0	17	3	6	0
ENSG00000266717	RP11-855A2.3	antisense	12	28	20	7	10	18	18	20	9	9	18	14	12	28	6	11	9	11	12	12	15	10	8	27	19	13	9	7	52	1	11	13	19	18	18	35	33	30	11	23	10	13	28	10	29	17	21
ENSG00000253645	CTD-2544N14.3	antisense	1	0	1	1	2	0	1	0	1	0	0	1	1	0	1	0	1	1	0	1	0	1	0	1	1	0	1	1	1	1	1	1	1	0	2	0	0	0	1	0	0	0	1	0	1	1	1
ENSG00000253649	PRSS51	antisense	26	2	15	25	23	16	16	33	50	0	59	193	147	42	33	19	111	23	36	9	30	38	87	86	46	134	44	45	59	76	150	191	41	62	84	39	326	54	45	32	34	41	17	35	30	30	6
ENSG00000237133	AC020594.5	antisense	0	0	0	0	11	2	5	8	0	0	2	7	6	0	3	1	0	5	0	2	2	1	0	8	3	3	0	2	4	2	5	8	2	5	0	8	3	0	0	1	2	0	2	2	0	0	0
ENSG00000256072	RP11-335I12.2	antisense	7	0	8	2	12	9	1	2	0	4	0	9	8	8	7	4	2	10	0	10	10	2	1	8	14	5	0	1	2	0	11	5	7	2	0	3	0	0	0	4	19	11	8	0	0	0	8
ENSG00000256071	RP11-465L8.1	antisense	0	1	2	2	0	0	7	1	0	0	1	0	111	0	0	0	0	3	0	0	0	0	0	2	2	0	0	0	0	1	0	0	0	6	0	0	0	0	0	0	0	2	0	50	0	8	0
ENSG00000177337	DLGAP1-AS1	antisense	47	32	57	12	77	65	87	35	21	20	13	58	80	8	8	57	90	16	17	18	16	23	36	41	52	19	13	19	37	8	6	22	39	92	24	13	44	11	9	23	3	4	43	20	12	9	40
ENSG00000226800	CACTIN-AS1	antisense	113	44	130	225	119	116	116	109	109	47	170	180	93	149	141	183	187	43	138	183	285	138	133	167	173	131	69	122	174	543	258	175	129	59	215	191	104	175	148	141	287	153	194	86	254	214	193
ENSG00000249379	RP1-27K12.4	antisense	18	0	4	21	5	61	7	9	11	6	34	33	20	14	19	12	22	2	15	17	53	12	32	23	26	9	6	8	10	28	13	33	11	4	31	20	13	27	10	28	10	17	10	3	28	9	41
ENSG00000233825	RP11-135A24.4	antisense	18	6	6	21	18	17	18	19	16	5	17	7	14	29	49	10	18	7	14	26	29	17	43	29	29	10	8	23	21	11	12	13	13	32	13	27	30	29	33	15	12	11	8	11	8	19	19
ENSG00000204091	TDRG1	antisense	3	0	0	0	0	0	12	3	15	0	6	202	76	0	0	35	29	6	8	15	3	40	0	125	39	21	19	0	0	53	299	21	27	62	41	8	46	28	491	5	0	0	0	9	107	80	0
ENSG00000249085	CTD-2631K10.1	antisense	0	0	6	0	0	5	3	0	9	3	3	5	0	0	5	5	12	0	0	2	11	0	0	0	0	3	0	11	12	0	0	6	3	6	0	3	6	14	0	2	3	3	0	0	3	7	0
ENSG00000254008	LINC00051	antisense	1	0	2	0	0	0	0	1	0	2	2	7	2	0	1	4	3	0	0	1	0	0	2	3	2	0	0	6	0	0	0	3	2	0	0	0	0	0	0	0	0	0	0	0	0	0	0
ENSG00000249084	RP11-376O6.2	antisense	0	0	6	11	0	4	3	1	0	0	10	4	5	8	10	0	4	0	0	3	15	0	11	5	3	3	0	9	1	6	0	5	5	0	0	3	0	3	17	22	0	3	3	6	6	3	0
ENSG00000267159	AC005391.2	antisense	5	0	0	0	2	0	3	7	6	7	3	0	0	6	4	2	6	4	4	0	3	1	0	3	8	2	3	6	1	0	2	7	0	1	4	0	2	0	5	7	4	6	0	7	11	2	0
ENSG00000272944	CTD-2308L22.1	antisense	6	0	0	6	11	0	0	0	0	3	3	0	0	3	3	6	3	0	0	0	0	0	6	0	3	0	3	0	0	0	3	3	0	5	6	3	0	19	6	0	11	3	0	0	0	3	0
ENSG00000272948	AP001412.1	antisense	18	0	0	0	17	0	6	16	0	0	5	0	19	0	0	8	0	6	13	0	14	9	18	0	9	30	0	14	14	3	0	9	8	0	11	7	0	19	19	9	0	0	0	0	0	0	9
ENSG00000267150	RP11-411B10.2	antisense	3	0	11	0	0	0	0	10	0	0	0	0	0	0	0	3	0	0	0	3	0	0	0	0	0	14	0	0	14	0	8	0	0	0	3	14	0	0	14	0	6	3	3	0	6	0	0
ENSG00000247925	RP3-510L9.1	antisense	1	0	4	4	10	5	2	6	0	6	6	6	1	5	4	2	8	3	2	2	4	3	5	7	5	0	0	2	2	2	3	6	5	2	0	5	3	1	9	3	7	8	5	0	1	4	10
ENSG00000218018	RP4-800J21.3	antisense	575	157	1458	300	421	436	68	7	967	37	259	247	202	968	217	348	341	314	1192	537	1054	295	38	420	1241	1107	225	774	1295	450	1264	278	478	329	436	813	132	706	453	515	369	426	669	204	767	489	587
ENSG00000230899	MAGEA8-AS1	antisense	0	0	1	0	9	0	0	0	0	0	1	14	6	10	3	0	5	6	2	0	2	3	3	5	3	1	0	0	4	6	11	0	0	3	2	0	5	0	1	0	0	0	0	1	0	3	2
ENSG00000273394	RP11-255E6.6	antisense	0	0	0	3	0	6	0	0	3	0	0	0	0	0	0	0	0	3	0	3	6	0	9	10	0	0	0	3	6	3	0	0	8	0	0	0	14	11	3	6	0	9	3	0	8	0	0
ENSG00000248544	CTB-47B11.3	antisense	50	10	60	95	149	203	116	261	43	139	133	402	187	136	122	114	105	33	44	87	134	148	293	346	199	50	60	45	58	76	159	233	245	318	60	209	230	37	216	165	123	188	53	37	162	85	39
ENSG00000272115	GS1-393G12.14	antisense	14	0	0	0	0	0	11	0	6	6	7	0	0	0	9	3	0	0	0	0	0	0	0	0	0	0	3	0	0	0	0	0	0	0	0	0	0	13	0	0	0	0	0	13	0	10	0
ENSG00000265987	RP11-16C1.3	antisense	0	0	0	0	0	0	1	0	0	0	1	1	0	0	0	0	1	1	1	1	2	1	0	0	0	0	0	0	1	0	0	1	0	1	1	0	1	0	0	0	0	1	1	0	1	1	0
ENSG00000255487	RP11-513D5.5	antisense	5	5	6	5	9	8	0	12	6	5	4	14	8	9	13	6	0	7	6	1	6	5	8	14	5	8	4	8	1	2	12	12	7	4	0	0	6	3	7	12	3	6	12	5	7	5	7
ENSG00000259986	RP11-382A20.4	antisense	48	8	7	9	10	36	0	6	12	12	3	2	0	19	39	6	0	5	0	25	19	0	10	0	0	0	6	18	1	16	6	9	2	0	11	5	19	11	1	0	2	3	1	3	15	6	2
ENSG00000258057	BCDIN3D-AS1	antisense	18	15	11	25	41	28	39	71	42	27	26	30	31	48	14	41	9	13	17	21	19	9	6	38	13	14	11	6	15	17	14	28	36	4	38	55	40	51	28	39	22	22	21	27	15	24	18
ENSG00000249637	CTC-329D1.2	antisense	19	11	12	19	20	55	29	16	14	17	6	32	31	26	36	12	15	5	16	30	25	48	37	49	33	18	12	9	18	18	41	24	33	25	19	1	29	34	21	31	10	31	54	68	10	58	6
ENSG00000236308	RP11-316M21.7	antisense	125	46	73	271	73	161	97	125	198	51	169	50	83	166	288	145	258	65	118	183	441	181	255	147	273	118	139	216	163	232	271	176	109	166	379	153	149	252	145	266	144	199	176	93	212	143	330
ENSG00000233153	UBE2E2-AS1	antisense	3	0	4	0	0	0	0	0	0	0	1	2	0	0	0	0	0	0	0	0	0	3	0	3	0	0	3	0	0	0	0	0	0	0	0	0	2	3	0	0	0	0	0	0	0	2	0
ENSG00000264659	CTD-2006K23.2	antisense	2	4	0	4	7	3	8	3	0	2	8	20	0	10	7	1	14	22	9	3	6	5	5	8	45	17	19	0	3	3	1	10	14	29	4	4	1	5	5	12	22	7	3	11	0	5	2
ENSG00000267858	AC016629.8	antisense	63	18	295	81	181	40	153	201	69	78	111	536	108	80	76	30	132	7	65	63	76	133	151	231	240	61	78	59	206	79	159	86	283	356	47	204	250	252	220	328	111	131	21	149	98	143	2
ENSG00000235191	NUCB1-AS1	antisense	0	2	1	0	5	3	0	0	3	6	2	2	0	4	0	0	4	0	2	0	2	0	0	0	7	0	2	3	8	0	2	0	0	0	0	3	2	2	3	1	5	3	0	0	3	3	0
ENSG00000238221	RP11-69L16.4	antisense	0	6	10	13	8	12	11	6	10	9	9	16	17	14	18	9	9	4	18	5	16	10	7	17	20	11	1	8	9	10	10	6	11	13	9	21	6	12	12	34	23	25	5	3	6	23	33
ENSG00000235652	RP11-545I5.3	antisense	41	17	67	36	82	17	23	46	38	12	26	90	60	180	68	10	11	14	16	33	33	76	33	80	49	20	44	91	39	23	87	113	52	107	16	22	47	17	44	17	38	25	14	23	16	17	17
ENSG00000260853	RP11-264B17.2	antisense	189	7	239	292	246	303	279	378	504	100	201	144	184	259	116	302	302	90	196	266	394	186	311	280	296	186	192	188	256	189	215	220	239	246	165	254	238	249	446	323	162	295	309	309	251	242	258
ENSG00000261723	CTD-2196E14.3	antisense	8	0	10	2	10	2	0	2	3	0	2	5	3	6	0	6	1	0	1	5	3	4	2	4	2	4	3	0	3	0	0	3	3	1	0	7	0	0	0	8	5	10	6	8	2	0	6
ENSG00000269535	CTD-2525I3.6	antisense	40	1	32	20	45	26	61	26	28	5	41	24	15	70	19	11	17	10	6	60	25	22	27	48	57	34	54	20	11	30	9	25	47	73	41	52	39	34	32	56	51	20	62	56	46	50	30
ENSG00000269534	CTC-453G23.5	antisense	18	11	16	42	6	40	16	21	19	1	54	17	17	37	10	37	26	13	61	20	50	24	39	18	50	13	22	34	12	11	69	18	18	16	29	46	5	32	34	84	14	22	62	53	33	65	7
ENSG00000228084	RP5-884G6.2	antisense	3	14	0	14	12	6	6	22	0	5	9	4	3	9	7	0	3	3	0	0	5	18	14	9	2	10	7	3	14	3	5	3	8	34	11	8	21	3	9	3	15	0	11	1	3	6	0
ENSG00000254224	KB-1043D8.6	antisense	0	0	0	0	0	1	3	0	0	0	0	0	0	0	1	0	0	0	0	2	2	2	0	1	0	1	0	0	1	0	0	0	2	0	0	0	0	2	0	0	0	0	0	0	0	0	0
ENSG00000267077	RP11-127I20.5	antisense	6	3	6	13	6	45	6	24	24	13	2	3	3	4	25	32	30	6	11	0	21	6	19	10	9	13	5	16	9	10	1	5	5	6	9	35	6	0	3	10	49	133	9	3	1	21	24
ENSG00000253335	RP11-420B22.1	antisense	16	4	12	4	9	5	11	6	16	0	12	10	1	23	5	2	6	12	9	10	0	7	3	9	12	18	8	11	15	4	26	8	4	11	6	4	21	24	19	11	36	3	12	0	2	5	1
ENSG00000267078	RP11-666A8.9	antisense	0	3	0	3	0	0	0	0	0	0	0	3	0	3	18	0	0	0	0	6	0	0	0	12	0	40	8	7	0	14	0	9	0	0	9	0	0	9	0	0	9	0	0	0	0	0	0
ENSG00000263766	RP11-580I16.2	antisense	38	21	70	13	27	9	37	35	36	22	14	30	16	26	20	23	19	20	12	12	18	18	20	48	38	68	41	28	16	13	19	13	34	58	19	20	29	14	26	21	25	16	15	22	7	16	8
ENSG00000259048	CTD-2058B24.2	antisense	0	0	0	0	3	0	0	0	5	0	5	3	3	0	11	2	0	4	16	0	0	0	0	4	2	3	6	3	0	0	2	0	3	0	0	0	0	0	6	7	0	0	5	17	0	3	0
ENSG00000257913	RP11-386G11.5	antisense	76	29	18	37	37	37	32	119	64	41	23	30	26	46	36	39	18	25	30	33	40	13	41	35	46	22	55	177	109	66	146	101	33	80	50	34	117	180	73	33	48	44	37	33	25	21	12
ENSG00000257910	RP11-461F16.3	antisense	11	0	10	5	2	3	8	12	0	4	20	6	7	6	13	4	7	12	17	2	3	14	3	26	22	11	2	6	3	4	6	6	24	48	4	1	4	13	25	29	3	6	6	3	1	3	7
ENSG00000257918	RP11-482D24.3	antisense	0	0	7	7	2	3	7	0	0	3	10	7	0	3	0	0	0	0	0	3	0	6	3	5	0	3	2	6	0	0	14	0	9	3	9	1	0	1	7	5	0	3	0	8	3	0	0
ENSG00000225914	XXbac-BPG154L12.4	antisense	19	9	27	31	70	8	1	23	30	11	7	4	3	24	57	10	0	9	48	54	49	141	419	20	16	31	368	1	50	27	3	7	10	26	7	2	488	524	12	76	23	23	6	8	421	265	7
ENSG00000229021	NBPF18P	antisense	0	0	14	6	3	3	0	3	0	4	13	0	0	0	4	2	19	0	0	7	4	0	9	2	0	0	0	0	0	3	0	9	3	0	3	0	48	11	0	2	0	0	0	0	0	2	0
ENSG00000227518	MIR1302-9	antisense	66	0	98	81	74	1	97	100	115	1	0	81	46	0	0	140	0	24	29	141	1	0	96	133	148	0	82	0	0	0	38	117	86	108	65	93	1	1	103	97	224	293	0	103	135	0	85
ENSG00000227512	RP11-413M3.4	antisense	27	13	7	19	25	17	12	32	18	26	9	20	7	42	20	95	133	32	51	8	31	24	19	47	61	22	18	49	57	10	20	29	63	52	13	19	27	59	14	66	89	73	21	33	10	39	40
ENSG00000254246	CTB-120L21.1	antisense	2	0	0	0	2	2	0	0	1	3	0	1	2	0	0	2	3	0	2	0	2	0	0	0	0	0	0	2	0	0	2	0	1	1	0	7	1	3	0	2	0	3	2	2	0	1	1
ENSG00000254248	RP11-320N21.2	antisense	3	0	2	2	0	2	2	6	2	0	5	3	2	2	3	0	0	0	2	0	3	0	0	2	0	0	0	3	2	3	0	0	5	0	2	0	2	0	0	0	3	4	4	3	1	0	3
ENSG00000242628	AC009228.1	antisense	9	0	5	5	11	20	13	15	5	2	24	4	3	10	12	29	21	4	5	15	22	14	14	7	23	9	10	11	17	10	7	9	16	19	9	18	16	2	20	16	25	71	44	8	16	15	25
ENSG00000266844	RP11-862L9.3	antisense	8	2	1	9	17	1	7	8	2	6	13	4	7	1	1	12	4	6	5	7	5	5	13	12	9	0	17	2	8	3	15	14	2	8	3	1	9	0	18	8	14	2	8	10	11	4	0
ENSG00000266846	RP11-793A3.2	antisense	1	4	14	0	0	0	4	4	0	0	2	0	2	0	0	0	0	0	2	2	0	3	7	0	0	2	10	0	4	0	6	8	0	0	2	2	6	0	9	9	0	1	3	3	0	0	0
ENSG00000228863	RP11-404F10.2	antisense	0	0	0	1	38	10	24	37	3	3	4	47	38	3	7	33	20	3	11	2	20	0	16	8	10	3	0	0	11	17	30	20	13	10	4	6	62	6	10	6	5	3	0	3	7	3	3
ENSG00000245534	RP11-219B17.1	antisense	46	22	28	35	77	32	77	38	30	17	41	60	65	26	25	85	79	38	27	52	94	60	44	95	101	60	69	40	36	28	85	116	72	71	26	16	105	33	41	17	20	16	20	33	55	30	10
ENSG00000255680	RP11-732A19.9	antisense	6	3	3	4	2	0	0	0	2	2	0	2	0	0	3	3	0	3	0	4	0	3	0	0	4	3	0	7	0	3	7	0	0	0	4	0	6	0	0	0	5	6	3	0	0	0	3
ENSG00000230741	SC22CB-1D7.1	antisense	0	0	2	0	3	0	0	0	0	3	6	12	4	3	0	0	0	6	2	2	2	0	4	0	1	0	1	3	1	6	0	1	2	0	0	7	10	3	0	0	7	2	2	0	0	3	0
ENSG00000255539	CTA-797E19.2	antisense	3	0	0	0	3	6	0	0	2	2	0	1	0	5	0	9	4	0	2	0	0	0	3	0	0	10	0	0	2	4	3	0	0	0	0	3	1	3	0	0	0	3	2	0	3	3	2
ENSG00000253562	CTD-2340D6.2	antisense	3	0	8	4	6	20	7	3	17	0	8	4	0	6	3	5	23	6	6	12	15	9	5	3	21	9	8	16	5	8	4	3	7	6	23	20	9	27	5	9	1	5	6	6	14	10	18
ENSG00000251409	AC008592.4	antisense	0	6	1	3	0	0	3	6	0	2	4	0	0	3	13	9	3	0	0	6	7	4	0	5	0	5	8	2	4	0	5	0	6	8	0	3	0	3	3	4	2	0	3	0	0	0	6
ENSG00000247708	STX18-AS1	antisense	113	39	136	85	120	22	220	121	51	25	60	102	77	136	127	24	32	50	65	75	85	112	65	157	95	78	79	108	78	69	102	167	129	176	59	65	115	111	128	50	52	22	68	73	75	58	15
ENSG00000240571	RP11-775D22.3	antisense	1	0	8	4	3	4	8	4	5	2	9	4	4	4	1	3	3	0	0	4	5	7	3	4	3	1	7	3	1	3	4	5	10	3	7	3	7	7	8	5	0	2	8	8	4	4	3
ENSG00000237073	RP11-168K11.2	antisense	14	31	23	19	2	4	0	6	3	0	3	4	4	16	39	2	14	2	3	0	7	8	2	13	4	0	3	7	3	6	10	13	11	41	3	0	2	0	3	3	11	8	3	9	0	5	6
ENSG00000233799	AC139887.4	antisense	10	2	14	10	24	16	9	8	15	12	16	13	13	17	5	18	18	10	17	19	10	13	8	26	28	20	13	25	11	8	12	14	22	17	12	24	17	15	18	31	21	11	8	16	20	8	25
ENSG00000233797	UFL1-AS1	antisense	0	0	1	0	3	0	0	0	0	0	0	2	2	3	1	0	1	0	0	0	0	0	0	0	3	2	2	0	0	0	0	2	0	0	1	0	0	0	0	2	2	0	0	0	1	2	0
ENSG00000236671	PRKG1-AS1	antisense	0	9	3	1	10	13	3	14	0	3	18	10	4	0	6	9	2	50	5	30	6	3	2	0	3	10	0	3	5	20	28	21	0	30	0	7	7	3	15	17	0	0	8	7	6	14	1
ENSG00000261766	RP11-22P6.2	antisense	30	1	49	28	53	15	23	28	35	4	22	18	15	47	17	14	3	2	15	45	14	30	28	41	48	11	15	32	22	34	15	22	67	65	21	16	32	36	41	28	42	14	26	19	45	8	15
ENSG00000227199	ST7-AS1	antisense	32	352	3	135	34	153	6	9	5	3	14	10	6	145	149	133	72	57	250	41	61	22	30	10	3	11	5	168	13	50	70	139	5	3	3	14	26	0	95	49	74	77	74	75	9	27	14
ENSG00000269889	RP11-816J6.3	antisense	23	29	9	24	0	32	7	13	15	6	2	5	11	19	24	8	11	6	6	12	18	0	26	2	3	0	8	9	19	30	5	10	2	26	14	3	18	26	4	20	32	24	6	0	4	7	0
ENSG00000265393	CTD-2517M22.17	antisense	7	18	12	13	13	7	33	21	2	0	11	40	23	11	7	5	17	5	16	10	31	13	29	16	9	8	7	12	13	9	21	32	18	32	11	13	17	12	18	13	13	14	10	27	11	15	0
ENSG00000265399	RP13-270P17.2	antisense	282	226	3	102	255	34	132	162	93	249	41	250	185	263	124	120	2	146	211	176	119	67	59	156	117	383	65	168	16	217	109	292	118	159	120	293	27	268	93	80	0	54	22	46	64	157	78
ENSG00000230910	RP3-525N10.2	antisense	0	14	7	11	0	6	9	24	0	0	0	10	0	19	34	3	6	8	0	14	119	177	6	0	0	53	14	6	11	0	3	53	0	0	7	0	23	9	0	0	6	10	15	9	4	0	11
ENSG00000232623	AP000266.7	antisense	0	0	4	2	7	0	3	11	1	1	4	22	10	12	4	3	0	6	0	5	9	11	5	5	7	0	1	23	10	0	32	7	4	16	2	5	7	0	5	1	18	16	2	0	0	2	0
ENSG00000242428	RP11-147N17.1	antisense	3	0	0	3	0	0	0	0	0	0	2	3	0	0	0	0	0	0	0	0	2	0	2	0	4	0	6	0	4	0	0	0	0	0	0	6	0	2	0	0	0	0	0	0	0	0	0
ENSG00000235843	RP13-16H11.5	antisense	3	0	19	26	7	7	1	5	0	2	11	8	11	17	2	3	4	0	4	13	9	2	9	9	12	3	3	21	6	6	3	13	3	19	4	2	9	9	17	35	16	2	12	9	3	10	9
ENSG00000223989	RP11-84A14.5	antisense	0	0	0	3	0	0	0	0	0	0	0	0	0	3	0	0	0	3	0	0	0	4	0	0	3	0	3	3	0	0	0	1	4	8	3	0	0	1	0	0	0	0	6	7	0	0	0
ENSG00000249604	RP11-286E11.2	antisense	7	0	14	41	41	10	42	107	43	25	17	4	3	9	13	19	0	6	5	44	39	28	80	33	22	3	71	39	31	3	0	24	17	69	36	8	41	0	28	5	17	29	20	0	5	0	16
ENSG00000259536	RP11-111A22.1	antisense	12	8	20	20	54	20	41	103	11	6	40	36	11	18	43	11	34	28	20	45	48	15	38	52	98	46	39	12	39	25	27	19	12	45	47	23	21	21	13	16	13	25	31	12	26	4	39
ENSG00000255410	RP11-732A19.6	antisense	11	6	0	1	1	3	0	0	1	5	0	1	0	3	3	0	1	0	0	6	3	0	0	0	0	0	0	2	0	9	0	3	0	0	0	0	12	5	0	0	6	7	0	0	0	0	3
ENSG00000260132	LA16c-312E8.2	antisense	5	0	3	3	3	0	5	2	4	0	7	5	0	5	0	1	5	2	6	2	5	3	7	15	12	8	8	5	4	2	0	2	7	9	2	2	3	4	9	3	8	4	2	4	4	5	4
ENSG00000226851	AC004112.4	antisense	4	0	2	4	7	1	3	3	4	2	3	4	8	10	4	5	3	1	5	7	3	4	7	15	17	4	4	2	4	2	4	4	5	9	1	4	7	2	4	3	8	3	6	1	5	10	4
ENSG00000225632	RP5-997D24.3	antisense	0	0	0	1	3	0	0	0	1	7	0	3	3	0	0	0	0	0	0	0	0	0	4	0	3	0	0	0	0	0	3	0	3	0	4	0	5	0	6	3	1	6	0	0	3	0	0
ENSG00000225037	EIF1AX-AS1	antisense	26	1	40	23	52	12	17	15	7	20	13	28	13	44	10	7	28	5	9	46	13	5	12	42	31	19	13	13	26	19	42	59	6	16	13	8	34	29	14	11	40	4	13	23	25	14	34
ENSG00000225032	RP11-228B15.4	antisense	4053	462	3070	1236	711	374	1993	2379	669	43	711	698	717	7693	1138	133	160	577	1501	638	450	2385	578	3541	1932	1119	437	1031	909	700	369	1053	5603	9909	1158	448	1220	205	1878	1223	5854	4028	2152	1138	919	1444	1695
ENSG00000178803	ADORA2A-AS1	antisense	188	48	72	344	161	386	60	157	156	275	146	112	180	269	800	1043	5472	296	41	110	476	122	152	82	157	254	43	161	170	248	223	184	75	58	472	1224	144	308	122	1203	452	1039	87	367	498	972	172
ENSG00000227896	RP11-77P6.2	antisense	13	3	11	15	10	55	6	27	9	6	3	30	10	13	33	25	37	2	6	14	58	0	21	24	15	29	10	3	13	11	3	28	12	10	19	37	6	16	10	14	8	31	11	12	0	7	17
ENSG00000251364	CTD-2516F10.2	antisense	48	3	10	13	109	21	32	114	96	19	85	103	21	37	22	56	74	31	11	154	131	88	80	86	10	72	251	33	14	27	28	116	57	14	12	12	357	76	53	6	54	32	3	11	117	16	12
ENSG00000266261	RP11-640I15.1	antisense	3	5	0	1	8	0	1	8	0	0	1	7	0	1	0	0	0	0	3	6	12	1	11	5	23	7	2	1	4	0	7	18	4	1	0	0	6	3	0	0	0	0	0	0	4	3	0
ENSG00000247271	ZBED5-AS1	antisense	66	113	143	158	159	36	197	297	28	58	119	204	298	160	107	46	49	57	0	18	62	126	188	183	63	47	71	147	48	27	159	51	254	414	62	56	192	22	161	11	24	18	126	385	70	75	15
ENSG00000204623	ZNRD1-AS1	antisense	749	67	2067	330	1887	100	928	1523	93	107	486	1241	1529	760	338	121	143	355	122	86	277	160	136	1426	512	485	638	949	743	40	591	1655	1857	1968	59	74	721	253	965	383	482	96	154	423	95	148	359
ENSG00000228544	CCDC183-AS1	antisense	136	13	218	136	128	48	291	140	202	18	123	253	199	163	112	41	69	101	79	177	296	401	710	319	325	154	183	87	326	63	193	151	334	311	230	33	244	117	157	102	228	110	344	655	286	132	12
ENSG00000259175	RP11-379K22.2	antisense	2	9	3	0	0	0	0	0	3	0	0	0	0	2	0	3	0	0	3	0	0	0	0	0	0	1	0	1	0	0	2	0	0	0	0	0	0	1	0	2	3	2	0	0	0	0	6
ENSG00000228548	ITPKB-AS1	antisense	0	10	1	6	2	10	0	8	10	4	4	0	3	5	4	10	5	0	0	5	18	1	2	4	10	4	0	7	1	11	3	10	3	5	4	61	2	12	6	15	4	4	0	14	2	7	14
ENSG00000254452	RP11-867G23.4	antisense	0	0	0	1	1	0	1	0	1	0	0	4	1	1	3	5	1	0	0	0	0	0	0	1	1	1	0	0	0	0	0	0	2	0	0	0	0	1	0	0	0	1	0	6	0	0	0
ENSG00000254453	NAV2-AS2	antisense	0	0	14	8	14	14	11	17	0	0	3	0	10	0	3	0	0	3	2	0	0	0	7	10	0	4	0	0	0	0	0	0	13	18	7	4	0	0	3	0	0	0	0	23	0	0	0
ENSG00000254458	RP11-867G23.13	antisense	0	0	3	2	3	0	3	6	0	0	0	10	5	1	2	3	5	0	0	0	5	0	0	5	5	6	0	0	1	0	3	3	3	4	8	5	0	7	2	0	0	2	1	3	4	5	2
ENSG00000254459	RP11-91P24.7	antisense	10	5	4	8	6	3	9	16	9	6	11	16	11	17	1	4	1	2	0	4	9	0	0	16	18	14	18	6	9	11	22	17	7	21	6	2	11	9	21	10	2	15	7	11	8	4	10
ENSG00000267638	RP11-546M21.6	antisense	20	9	5	6	5	11	5	11	27	9	10	3	0	21	15	17	34	12	46	13	19	21	8	27	49	24	13	22	12	44	21	10	8	12	22	21	8	20	17	14	10	22	13	9	25	8	16
ENSG00000246662	LINC00535	antisense	0	0	0	0	1	4	0	2	0	4	2	2	6	0	0	0	0	0	0	0	2	0	0	2	0	9	0	0	0	2	0	5	0	2	0	5	0	0	2	0	0	0	2	0	0	0	0
ENSG00000237976	RP11-126K1.6	antisense	20	410	122	57	203	103	116	281	83	63	18	137	138	413	133	42	41	119	13	141	111	301	358	24	296	119	53	170	101	154	353	6	279	474	6	122	186	156	162	83	136	121	137	380	78	211	31
ENSG00000247131	RP11-588G21.2	antisense	1	1	6	1	12	12	3	0	0	1	0	0	0	3	4	0	5	3	0	1	3	69	14	6	1	1	0	4	4	9	0	2	13	4	5	22	9	3	3	6	2	7	0	0	15	11	4
ENSG00000230648	RP3-406P24.3	antisense	3	3	6	1	4	9	6	5	3	0	3	6	7	0	0	1	3	7	0	2	2	5	3	4	4	6	4	3	8	0	0	2	11	9	0	4	8	10	7	9	1	2	3	3	6	3	0
ENSG00000230641	USP12-AS2	antisense	0	7	1	1	2	1	4	1	0	0	1	3	0	0	0	1	0	3	0	0	3	0	1	3	2	1	2	0	3	2	1	1	1	3	2	4	3	2	3	0	1	0	4	0	0	1	0
ENSG00000248115	RP11-752D24.2	antisense	27	9	62	32	54	21	53	46	60	6	20	8	9	28	33	17	6	3	32	49	94	86	71	55	68	14	41	115	166	33	28	36	46	83	31	14	87	10	118	62	72	45	36	51	73	20	14
ENSG00000249249	AC010226.4	antisense	44	50	21	35	71	27	32	52	97	20	21	30	28	37	62	35	31	47	77	48	57	39	29	60	60	94	49	24	45	64	50	107	34	60	54	26	50	90	52	51	34	41	59	33	44	74	33
ENSG00000268895	A1BG-AS1	antisense	204	358	229	283	313	247	262	321	410	71	149	283	281	245	130	84	82	77	88	101	158	494	261	555	504	226	187	359	459	213	307	126	308	467	285	458	672	287	336	543	374	665	109	37	213	191	282
ENSG00000233340	RP11-25C19.3	antisense	5	1	9	0	1	0	6	2	0	0	3	3	1	3	0	0	0	4	3	0	1	2	2	0	5	0	0	1	2	0	6	5	3	3	2	0	5	0	5	1	1	2	1	4	0	6	0
ENSG00000233665	RP11-523O18.5	antisense	37	10	49	26	133	24	118	111	27	32	145	105	157	75	39	15	18	40	34	32	83	63	136	95	69	15	70	68	34	33	77	116	34	42	96	28	189	24	102	9	102	46	42	56	159	24	6
ENSG00000243155	RP11-46A10.5	antisense	14	6	9	6	9	4	38	32	3	14	28	0	32	32	14	14	14	14	16	11	19	5	36	0	62	6	8	11	14	30	23	15	17	68	9	14	32	9	7	25	9	16	3	32	6	11	6
ENSG00000268764	CTC-450M9.1	antisense	3	2	4	2	5	1	5	6	2	6	8	10	2	7	2	0	2	5	0	3	3	6	4	6	4	4	8	1	4	0	6	8	5	17	0	6	7	4	5	0	5	3	0	6	5	4	1
ENSG00000272677	RP11-127B20.3	antisense	20	10	13	19	10	0	17	25	17	46	16	9	5	32	24	13	12	5	6	23	13	28	25	7	44	16	1	10	3	6	30	27	20	20	3	5	36	12	20	36	12	11	15	14	27	11	36
ENSG00000235423	RP11-282O18.3	antisense	42	19	28	77	146	136	87	71	22	48	31	98	72	74	61	23	42	42	15	38	19	40	105	201	74	78	52	58	65	48	67	22	71	64	29	179	73	20	57	34	67	45	7	96	70	50	53
ENSG00000234771	RP11-395P17.3	antisense	387	320	497	714	1010	463	599	1101	672	135	1264	1171	1254	1087	553	606	462	320	682	1233	984	1272	724	1180	1278	607	601	780	887	1045	1259	920	720	962	660	639	748	443	945	565	951	945	794	721	1255	532	516
ENSG00000234772	LINC00412	antisense	5	3	3	0	3	3	0	1	2	0	0	0	3	3	0	0	0	0	0	0	0	3	6	1	0	3	0	0	0	0	3	0	2	0	3	0	3	0	0	0	0	0	0	0	0	0	0
ENSG00000247193	RP11-431M7.3	antisense	48	147	32	22	71	14	25	13	17	9	11	35	50	66	52	14	13	11	8	11	6	34	10	23	31	16	4	21	25	18	21	16	31	94	19	21	37	4	16	24	118	51	33	18	31	19	7
ENSG00000235280	MCF2L-AS1	antisense	0	2	0	3	0	4	2	9	0	0	0	8	9	0	0	6	0	0	0	2	1	4	3	3	0	0	0	0	3	10	10	6	5	0	0	0	0	2	0	0	0	0	0	3	0	0	0
ENSG00000235288	RP11-70C1.3	antisense	1	3	0	0	0	0	0	0	0	0	0	0	0	0	0	0	0	0	0	1	0	0	0	4	1	0	0	0	0	0	0	2	0	0	0	0	1	4	0	0	1	0	0	2	1	0	1
ENSG00000269386	RAB11B-AS1	antisense	49	104	50	52	34	60	98	86	28	39	32	126	150	48	87	37	19	21	58	29	41	50	69	90	54	96	55	32	72	64	39	29	80	54	38	49	122	57	62	37	48	51	73	114	68	57	34
ENSG00000268833	AC011513.4	antisense	7	0	15	21	0	5	2	18	0	0	6	10	6	2	58	5	7	9	0	7	29	0	2	6	0	3	0	0	3	0	11	0	58	2	0	0	0	0	0	7	2	3	1	60	2	10	0
ENSG00000265907	RP11-737O24.2	antisense	1	6	1	1	2	59	10	11	10	15	13	23	10	0	6	19	16	3	8	7	7	11	3	14	7	26	6	3	13	12	17	7	13	26	10	25	9	14	7	42	13	12	5	7	12	6	33
ENSG00000234484	RP1-55C23.7	antisense	5	0	11	13	11	86	6	42	4	32	11	5	11	0	29	273	401	5	0	7	27	7	3	6	10	0	0	3	3	6	0	3	5	17	4	9	3	1	8	0	0	11	4	12	8	21	0
ENSG00000260719	AC009133.17	antisense	53	3	18	75	188	52	134	175	30	15	37	93	61	19	68	50	172	10	2	11	71	35	69	71	79	34	15	29	37	9	17	40	29	13	26	141	40	61	55	30	35	73	10	9	32	38	37
ENSG00000226272	ARHGAP26-AS1	antisense	1	0	0	3	1	2	3	3	0	3	0	1	0	1	2	0	17	4	6	1	4	0	1	0	0	0	0	5	0	1	4	1	0	0	5	1	3	1	0	0	0	0	0	1	0	0	0
ENSG00000266654	RP11-1376P16.1	antisense	0	0	0	3	0	7	4	5	5	1	5	0	0	0	3	10	2	0	0	7	4	4	2	7	4	9	1	9	7	2	2	5	0	3	2	5	0	0	1	3	6	3	1	0	2	3	2
ENSG00000245748	RP11-367J11.2	antisense	86	1	18	31	66	67	43	40	17	29	44	341	23	69	52	64	126	8	37	187	108	34	32	37	67	67	30	10	42	36	12	65	20	19	59	134	21	37	39	113	50	19	40	26	61	37	58
ENSG00000258560	CTD-2376I20.1	antisense	12	0	10	0	0	3	4	4	4	0	11	3	6	3	0	3	3	0	3	0	0	3	5	7	8	3	0	3	5	0	10	9	3	4	0	9	6	6	6	5	2	9	3	5	3	3	1
ENSG00000263069	CTD-2047H16.4	antisense	600	22	579	465	1831	86	567	538	310	215	435	201	116	690	350	318	472	178	334	322	712	506	526	926	1061	386	424	390	478	417	319	563	682	1287	215	333	294	439	607	233	694	481	351	285	1194	412	143
ENSG00000263065	AF001548.6	antisense	57	15	0	36	15	42	15	37	0	11	29	7	6	29	3	29	30	8	36	51	60	10	11	28	36	21	11	23	14	13	1	8	19	25	32	14	4	17	32	23	1	69	31	12	18	15	3
ENSG00000258699	RP11-356K23.2	antisense	2	0	1	0	3	0	4	5	4	0	0	0	0	1	0	0	0	3	0	0	0	1	0	0	1	1	0	0	0	0	0	0	0	0	2	7	3	0	3	1	0	3	0	0	0	0	4
ENSG00000267523	CTD-2537I9.12	antisense	211	18	132	228	272	182	194	242	235	125	272	551	450	216	168	275	422	107	385	436	479	339	369	469	544	143	155	158	415	257	451	378	222	600	427	599	383	550	206	576	234	396	301	300	603	488	260
ENSG00000258695	RP3-414A15.2	antisense	17	0	18	13	21	0	21	7	9	3	7	26	23	38	7	7	0	1	1	7	1	4	6	33	15	18	14	13	3	4	18	15	21	21	0	0	23	1	11	3	0	0	2	5	0	3	5
ENSG00000258696	CTD-2058B24.3	antisense	0	0	0	0	0	0	0	0	0	0	0	0	2	0	2	9	0	0	11	0	0	0	0	0	0	0	2	0	6	0	0	0	0	0	0	0	2	0	0	2	0	0	2	7	2	2	0
ENSG00000254703	SENCR	antisense	63	48	16	8	31	40	16	29	93	32	33	142	59	20	29	180	108	21	6	23	60	22	38	25	26	106	20	15	30	18	126	34	13	19	61	126	201	274	41	172	35	22	16	67	59	117	24
ENSG00000203897	SPATA42	antisense	2	0	0	3	6	0	0	0	0	0	0	6	6	3	0	2	0	0	3	0	0	6	3	6	0	0	8	2	0	0	2	0	3	2	0	0	5	0	2	0	2	0	0	6	0	0	0
ENSG00000262823	RP13-580F15.2	antisense	24	14	21	38	6	15	35	49	38	5	33	164	103	50	17	34	23	26	16	0	105	21	151	134	71	18	171	14	21	17	61	119	115	59	174	147	42	79	29	16	36	29	21	221	14	109	15
ENSG00000256341	RP11-21A7A.3	antisense	2	13	6	2	8	0	3	2	0	13	11	2	1	0	0	0	2	3	0	0	2	3	9	5	7	5	2	0	10	0	3	10	2	7	2	5	14	2	0	0	0	0	11	3	0	4	0
ENSG00000254854	CTD-2523D13.2	antisense	5	3	3	3	0	0	3	2	4	0	0	14	4	0	5	0	4	2	4	0	10	0	1	0	0	8	0	3	1	0	4	2	4	0	9	8	6	4	0	0	1	0	0	0	0	3	0
ENSG00000254855	RP11-867G23.1	antisense	11	4	8	19	11	3	15	12	8	3	23	16	14	15	11	5	10	3	7	16	7	10	7	22	3	7	13	22	11	5	22	13	7	9	6	18	16	14	11	38	18	41	12	11	12	13	10
ENSG00000254859	RP11-661A12.5	antisense	1	0	24	137	21	10	13	8	3	17	0	13	0	11	6	4	25	5	1	0	53	12	7	8	41	6	4	7	0	11	0	9	0	22	0	30	0	17	0	16	7	2	5	0	115	6	60
ENSG00000227217	RP11-367J7.3	antisense	0	0	3	0	20	3	2	16	0	1	5	21	18	1	0	5	5	5	0	3	3	0	0	7	5	0	0	0	0	2	0	3	0	9	0	0	2	0	1	0	3	6	1	0	3	0	0
ENSG00000228363	AC015971.2	antisense	337	13	256	247	140	294	214	189	500	211	190	90	108	316	368	484	715	169	548	201	329	359	47	324	560	686	313	253	156	119	383	146	242	289	231	165	187	222	305	305	181	615	383	148	231	233	350
ENSG00000228369	TXNDC12-AS1	antisense	27	0	18	26	10	17	20	13	16	5	11	16	13	26	8	18	9	6	26	33	13	25	27	43	40	17	22	10	36	25	15	23	35	29	18	36	18	22	12	32	15	16	21	5	15	34	23
ENSG00000247934	RP11-967K21.1	antisense	11	1	23	9	24	3	22	16	19	7	6	31	34	38	3	13	6	15	5	7	16	51	15	23	25	10	16	10	17	8	30	25	27	61	9	31	47	22	18	16	8	14	5	15	7	10	11
ENSG00000249635	RP11-710F7.3	antisense	10	0	20	8	30	0	6	10	7	3	16	11	17	37	14	0	7	7	0	10	14	8	9	42	38	14	22	16	17	10	8	5	9	24	0	0	47	8	20	2	8	0	0	5	16	6	0
ENSG00000227914	RP11-130C19.3	antisense	1	8	5	0	1	0	0	0	0	2	0	21	6	4	1	0	0	0	1	0	0	0	0	0	0	0	1	3	0	0	0	0	25	7	0	0	0	1	0	0	0	0	0	0	0	0	0
ENSG00000225203	TBC1D4-AS1	antisense	20	36	3	13	0	1	0	0	0	0	12	10	1	9	18	0	0	11	0	8	1	1	8	4	2	0	3	3	1	1	13	0	2	0	0	5	18	6	10	15	5	0	0	3	2	2	1
ENSG00000225205	AC093818.1	antisense	242	115	382	115	228	400	108	180	1194	204	146	288	245	232	166	168	45	251	144	52	93	295	88	367	285	355	165	127	1023	79	210	272	317	275	24	57	1026	2971	73	74	427	393	344	191	82	162	658
ENSG00000233501	SRGAP2-AS1	antisense	4	2	18	9	7	3	5	7	7	6	4	9	4	4	3	4	1	2	2	9	11	5	10	7	7	7	6	2	4	3	8	12	3	0	3	10	16	15	7	21	2	10	6	0	1	8	4
ENSG00000268565	AC005339.2	antisense	0	12	0	0	6	0	0	3	3	1	3	1	0	0	0	0	0	2	0	0	0	4	3	7	0	0	0	4	3	0	2	3	2	8	0	3	5	1	5	0	0	0	0	0	3	0	3
ENSG00000268564	AC003956.1	antisense	11	1	9	18	10	12	9	12	8	4	8	9	10	23	9	12	18	6	19	12	19	12	14	12	13	10	11	15	8	6	10	13	7	12	13	12	10	15	13	11	19	20	12	16	16	14	9
ENSG00000204011	COL5A1-AS1	antisense	75	36	21	36	25	15	10	3	13	1	5	12	35	63	31	3	7	5	114	11	2	24	7	3	3	41	12	23	6	4	54	7	1	3	5	6	9	34	3	2	62	37	5	6	13	35	27
ENSG00000245598	DACT3-AS1	antisense	74	1	70	26	77	27	28	20	83	5	6	54	60	83	15	44	48	15	122	15	23	11	28	31	106	66	31	79	30	45	38	17	36	22	43	25	32	24	11	60	142	151	49	30	20	63	32
ENSG00000253194	RP11-351A11.1	antisense	6	6	7	10	10	6	14	8	9	8	5	9	12	15	7	5	3	3	0	8	11	14	14	10	8	3	10	3	5	6	8	15	4	16	10	8	13	5	9	5	4	6	2	5	10	7	13
ENSG00000260252	RP11-384M15.3	antisense	8	1	2	9	5	16	11	12	4	7	17	8	7	16	8	14	6	2	9	15	21	13	14	13	15	4	7	5	14	11	11	10	4	14	11	20	10	8	21	14	19	23	18	16	10	13	18
ENSG00000232759	AC002480.3	antisense	0	0	1	0	6	13	0	34	0	0	0	8	0	1	0	0	3	0	0	3	7	0	3	0	0	0	0	0	0	0	0	18	0	0	0	17	0	0	0	0	0	3	0	0	3	3	0
ENSG00000257579	RP11-128P10.1	antisense	0	0	0	2	3	4	2	0	2	3	0	27	5	0	1	6	13	3	3	1	1	1	0	0	2	2	0	3	0	8	6	10	3	4	2	8	0	0	0	18	2	20	2	2	0	1	3
ENSG00000273312	RP11-425A6.5	antisense	8	0	3	0	0	0	0	0	8	0	0	0	0	0	5	0	19	0	3	3	14	14	0	3	17	0	3	11	0	12	5	3	3	3	0	0	6	0	3	0	0	0	6	0	0	0	3
ENSG00000273314	RP5-1136G13.2	antisense	0	0	50	89	95	88	0	0	109	70	70	58	57	145	115	57	19	0	0	14	65	211	103	199	0	0	0	0	84	8	72	65	0	0	46	137	207	0	0	0	33	0	0	230	33	153	0
ENSG00000256628	ZBTB11-AS1	antisense	0	0	116	0	0	0	1	0	0	50	58	0	0	0	0	0	0	0	44	247	168	0	0	0	0	0	0	58	285	0	174	0	0	0	33	0	0	39	0	0	78	0	0	80	84	182	0
ENSG00000204832	ST8SIA6-AS1	antisense	0	0	0	0	2	0	0	0	0	0	0	0	1	0	1	4	8	2	0	0	3	0	7	3	0	0	0	0	2	1	6	0	2	3	0	0	0	1	0	1	0	1	0	0	0	0	0
ENSG00000231728	LL0XNC01-116E7.2	antisense	101	50	102	51	96	19	50	40	25	4	19	25	77	138	60	0	8	47	28	23	25	38	54	66	9	4	40	29	23	25	37	54	50	79	33	27	29	50	33	31	31	5	9	13	28	31	26
ENSG00000231721	LINC-PINT	antisense	3145	2136	1595	1263	1302	2028	1239	1327	2518	1570	1406	242	430	1261	1673	2741	3976	1866	1818	726	1517	1289	716	1941	8864	7726	3186	1446	3767	604	1794	2315	1063	1384	510	1576	847	3082	2620	1593	4118	6684	887	722	541	1428	3580
ENSG00000259038	CTD-2325P2.4	antisense	3	0	1	0	1	5	4	3	0	4	0	1	0	9	2	0	2	0	0	1	2	2	5	2	3	1	2	2	0	0	2	3	3	4	0	12	1	3	3	4	0	4	4	0	5	0	2
ENSG00000248092	NNT-AS1	antisense	204	58	188	157	367	221	281	354	83	93	374	1281	1001	260	82	87	89	68	104	73	103	250	366	282	228	161	92	246	150	95	327	340	282	162	134	101	360	165	232	180	109	76	46	477	140	181	70
ENSG00000240666	MME-AS1	antisense	168	0	75	72	20	46	67	77	45	18	49	21	91	68	27	1	7	55	250	14	7	140	94	232	17	12	2	44	2	19	7	2	190	386	32	96	36	54	105	95	154	195	122	259	157	96	48
ENSG00000237768	RP11-344N10.2	antisense	10	0	11	6	8	10	11	6	7	30	5	2	3	8	5	6	8	7	9	7	7	3	5	8	10	13	5	9	10	7	5	6	7	6	4	31	8	4	9	12	8	4	9	2	17	10	51
ENSG00000269091	CTD-2126E3.3	antisense	8	0	0	2	8	5	0	8	2	12	4	12	8	6	1	3	16	0	5	11	21	7	12	10	11	2	1	3	9	7	7	10	3	3	11	38	4	10	9	18	4	5	3	3	8	6	1
ENSG00000236388	ITCH-AS1	antisense	0	0	6	0	0	0	2	0	0	0	2	0	0	0	0	0	3	0	4	0	0	0	3	0	4	5	3	2	3	0	0	0	2	0	0	0	3	2	2	0	1	0	0	0	1	0	2
ENSG00000232600	AC084125.4	antisense	21	6	47	24	16	16	31	19	26	8	46	47	42	46	17	26	25	9	33	25	41	24	40	48	33	19	19	45	37	28	66	29	32	42	37	31	22	23	34	44	17	7	39	29	40	39	17
ENSG00000266036	MIR3615	antisense	36	5	44	40	73	23	196	27	147	43	48	99	132	185	17	182	226	25	96	60	62	57	33	152	361	84	105	25	66	109	121	84	146	90	93	5	76	37	29	4	154	18	69	8	97	107	107
ENSG00000262905	RP5-1029F21.2	antisense	0	0	0	5	7	1	18	3	3	3	3	3	6	8	14	9	0	6	1	5	4	4	8	8	0	0	0	7	18	10	5	2	21	2	2	0	5	0	0	3	0	2	8	12	1	0	6
ENSG00000262903	RP11-235E17.6	antisense	101	59	249	38	82	37	48	59	24	3	57	48	15	99	50	32	9	80	35	223	154	9	48	106	136	87	61	11	342	17	26	57	128	152	26	28	175	131	45	23	53	19	63	53	110	74	253
ENSG00000223461	AC004471.9	antisense	4	3	14	7	11	10	3	11	0	7	16	8	7	3	11	17	11	13	10	3	8	12	11	12	13	16	5	10	13	5	15	14	7	6	17	30	6	7	8	9	6	6	13	8	9	15	14
ENSG00000228005	AC020743.2	antisense	0	0	0	0	2	0	0	0	0	0	0	0	0	3	0	0	0	3	0	0	3	0	0	0	3	0	0	6	0	0	0	0	0	5	0	3	3	7	0	0	0	0	0	8	0	3	0
ENSG00000267344	CTB-39G8.3	antisense	421	13	341	168	628	252	621	703	113	53	269	125	135	406	186	198	111	414	309	46	221	342	341	693	555	219	75	125	141	144	56	128	511	332	134	252	199	50	681	343	255	164	417	141	281	301	222
ENSG00000267345	CTD-2293H3.2	antisense	4	3	7	8	3	1	1	1	6	1	3	4	0	2	5	5	0	3	6	0	3	1	5	4	1	4	3	2	4	6	6	7	3	4	3	0	0	3	1	0	0	4	3	6	2	4	4
ENSG00000267341	RP11-640A1.3	antisense	0	3	1	0	0	0	0	0	0	0	0	1	0	0	0	0	0	0	0	0	3	0	0	0	0	0	2	3	0	3	3	2	0	0	1	1	0	0	0	3	2	3	0	3	0	0	0
ENSG00000267342	RP11-552F3.10	antisense	78	69	49	82	74	137	84	104	72	45	82	40	39	64	83	79	52	19	94	95	190	177	148	93	116	71	75	66	66	66	49	130	83	80	96	153	75	93	93	95	90	124	148	65	108	97	114
ENSG00000224116	INHBA-AS1	antisense	3	0	0	0	0	18	0	11	2	41	0	0	0	0	15	9	21	1	0	0	22	0	5	0	0	0	14	0	3	3	0	0	0	0	0	2	6	4	0	6	0	5	0	12	0	10	0
ENSG00000225442	MPRIP-AS1	antisense	24	6	43	6	19	37	6	5	28	15	8	10	5	13	14	24	24	77	48	40	21	21	13	23	93	130	17	23	23	15	37	22	24	16	24	24	15	34	3	21	9	21	19	14	30	44	49
ENSG00000229750	AC096649.2	antisense	5	1	8	7	4	1	4	1	17	2	7	0	3	1	4	2	4	4	13	13	2	1	6	7	16	11	5	5	2	6	8	8	4	14	8	1	10	11	4	7	4	2	1	1	1	3	5
ENSG00000266598	RP11-583F2.5	antisense	23	3	48	25	11	10	23	7	15	8	14	8	0	26	8	12	18	11	7	30	17	3	19	38	99	49	72	9	116	11	40	48	16	33	14	20	28	17	32	4	20	5	9	3	1	23	2
ENSG00000227591	RP1-28O10.1	antisense	10	16	7	10	10	12	3	8	0	90	3	3	7	15	19	62	82	9	0	5	11	2	2	6	8	3	5	0	3	1	5	7	0	8	2	2	0	4	10	1	8	4	0	5	0	9	0
ENSG00000227598	RP1-167A14.2	antisense	31	19	29	17	22	23	25	22	31	6	15	55	40	63	26	7	25	16	12	9	21	8	8	10	26	15	10	15	8	3	20	15	10	11	17	25	8	13	40	31	12	11	9	28	15	10	11
ENSG00000258716	RP11-661G16.2	antisense	1	0	0	0	0	0	0	0	3	3	0	3	0	2	0	0	0	0	0	0	3	0	0	0	3	3	8	3	6	0	0	0	0	0	0	0	3	3	0	0	0	0	0	0	0	0	0
ENSG00000270174	RP1-256G22.2	antisense	11	0	8	9	15	0	16	8	10	0	3	5	0	9	6	2	4	12	2	7	8	18	15	20	28	19	17	20	19	2	21	20	3	21	1	0	14	13	19	5	16	0	0	6	9	6	1
ENSG00000197585	AC107218.3	antisense	2	0	10	2	2	0	0	2	9	0	3	0	0	1	0	0	0	6	3	5	2	13	4	3	23	10	12	0	1	0	0	2	3	0	0	2	4	0	0	0	0	0	0	0	4	0	0
ENSG00000216863	LY86-AS1	antisense	9	3	72	0	34	0	15	23	6	0	39	14	10	15	11	0	5	6	0	0	13	8	27	113	19	26	20	3	2	4	25	23	43	87	26	9	9	3	98	7	7	0	15	35	24	17	41
ENSG00000204581	AC096670.3	antisense	6	0	0	3	0	0	0	0	0	0	0	8	6	2	0	6	3	3	3	0	2	0	2	0	0	0	0	3	0	0	2	3	0	0	0	8	1	4	3	0	3	3	3	0	9	0	0
ENSG00000204584	RP11-304F15.3	antisense	35	52	13	35	55	12	62	61	17	17	56	132	66	6	17	22	3	13	52	35	61	25	34	68	83	19	50	10	50	33	120	186	51	6	51	30	109	41	60	19	36	24	27	18	94	36	15
ENSG00000257226	CTD-2252P21.1	antisense	18	2	4	30	29	11	22	42	9	9	27	15	16	17	18	14	10	13	9	21	41	7	31	65	51	3	18	9	21	2	26	35	32	18	10	0	28	0	68	15	26	24	31	21	22	5	6
ENSG00000233718	MYCNOS	antisense	5	4	0	13	11	13	2	4	0	0	3	3	0	6	12	0	0	0	0	13	0	0	3	6	0	0	1	0	0	9	2	3	0	0	0	0	0	0	3	0	0	3	3	2	0	0	9
ENSG00000232043	RP4-530I15.9	antisense	117	0	514	76	54	110	47	81	95	154	316	77	54	56	53	123	153	140	205	89	164	122	141	87	276	722	151	197	82	87	169	199	109	161	201	469	50	141	52	232	229	512	151	210	711	359	375
ENSG00000270574	RP11-171I2.2	antisense	0	19	0	0	0	0	0	0	10	0	0	0	0	6	0	0	0	11	3	0	0	10	0	0	0	33	0	0	0	0	69	0	0	0	0	7	0	3	0	0	0	25	0	51	62	0	6
ENSG00000270571	RP11-355F16.1	antisense	0	0	6	0	0	0	8	3	3	0	11	55	6	3	3	0	0	6	0	3	15	11	11	16	14	2	12	3	17	10	26	29	12	10	3	0	17	3	38	11	6	0	0	0	6	0	0
ENSG00000231312	AC007246.3	antisense	164	97	102	75	131	53	175	361	95	53	103	50	79	117	118	60	38	49	65	133	169	89	88	218	130	84	89	95	118	29	45	83	122	192	92	108	112	72	186	93	56	56	227	216	110	89	53
ENSG00000255438	CTD-2653D5.1	antisense	37	3	12	19	67	72	0	14	3	23	0	6	3	29	4	31	98	7	24	7	25	8	10	8	35	0	4	6	5	17	5	11	13	2	0	68	3	19	0	18	37	32	9	13	9	16	79
ENSG00000236154	RP11-343J3.2	antisense	0	3	0	0	0	2	0	0	0	2	3	2	0	0	0	0	0	0	0	13	8	0	11	0	0	0	0	0	0	1	0	3	0	0	14	15	13	0	7	23	9	11	0	0	0	0	0
ENSG00000227492	RP11-316M21.6	antisense	24	18	36	15	12	28	20	20	15	19	41	11	17	18	22	33	24	9	37	23	41	28	13	23	29	16	20	41	9	24	14	21	25	32	29	35	15	29	46	62	26	20	36	25	39	31	31
ENSG00000232197	RP11-302L19.1	antisense	0	0	0	0	0	0	0	0	4	17	18	0	0	0	0	4	15	0	0	4	0	0	0	3	87	25	7	9	7	5	48	26	0	10	7	45	2	11	36	71	2	31	0	0	5	8	2
ENSG00000248429	RP11-597D13.9	antisense	3	0	0	24	2	3	0	52	0	0	3	11	0	0	31	3	6	0	0	2	52	11	81	5	0	0	0	0	0	29	2	37	3	3	3	0	0	0	0	10	0	0	0	0	6	0	0
ENSG00000250906	RP11-632F7.3	antisense	10	0	1	1	0	13	16	4	12	6	0	0	0	14	14	1	5	0	0	45	41	0	148	0	10	9	5	5	7	26	7	15	0	0	21	80	25	74	0	8	20	34	20	11	98	55	11
ENSG00000214184	AC012487.2	antisense	17	10	11	6	7	10	21	28	20	10	5	22	19	8	9	8	3	7	5	1	6	19	18	22	9	18	5	9	14	0	19	20	13	33	7	9	29	13	6	9	9	13	5	15	16	15	10
ENSG00000233058	LINC00884	antisense	16	6	15	25	22	14	20	12	17	7	9	79	42	8	11	8	9	6	0	16	48	15	16	7	15	15	32	6	21	6	35	39	6	9	13	23	12	12	16	10	7	10	6	21	0	9	0
ENSG00000258260	RP11-977G19.14	antisense	3	2	2	3	10	2	2	5	4	4	0	8	10	3	5	5	2	1	2	5	9	1	2	9	3	7	0	0	8	13	5	6	4	6	4	12	2	15	5	2	3	17	3	5	12	10	7
ENSG00000258268	RP11-570L15.1	antisense	10	6	21	12	5	13	18	5	9	7	35	2	4	6	7	5	7	7	10	11	19	11	15	17	27	5	22	7	30	4	19	18	21	20	10	3	9	1	6	10	11	3	10	10	14	7	4
ENSG00000235590	GNAS-AS1	antisense	2	0	0	3	7	3	3	5	0	0	0	16	3	0	0	0	0	3	0	3	1	0	0	3	0	2	3	5	5	0	4	0	0	0	0	0	0	0	0	3	4	0	0	0	0	0	0
ENSG00000258843	RP11-286O18.1	antisense	13	3	37	10	6	12	6	11	3	10	12	7	3	16	11	7	10	14	8	14	10	17	11	13	12	13	1	3	0	5	6	3	10	23	8	9	8	10	9	3	9	11	6	0	0	5	4
ENSG00000259418	RP11-109D20.1	antisense	0	0	3	0	0	2	2	2	1	0	1	2	4	5	3	0	6	0	2	1	5	3	4	2	0	2	3	2	3	1	10	4	3	3	0	2	2	1	1	1	0	0	1	0	3	0	0
ENSG00000261448	CTD-2576D5.4	antisense	8	46	4	5	20	10	16	20	2	12	52	21	10	5	2	12	2	14	13	7	15	10	20	17	3	5	6	4	21	12	5	22	16	18	11	56	40	20	13	17	9	9	9	4	17	5	1
ENSG00000261441	RP11-217B1.2	antisense	11	75	6	11	19	6	22	6	3	0	10	17	19	3	11	5	0	3	11	31	0	22	17	5	6	9	0	8	0	11	8	0	85	11	22	0	3	24	11	11	17	5	6	0	102	6	6
ENSG00000261442	RP11-709D24.6	antisense	13	10	39	20	14	2	1	20	17	7	15	9	3	24	13	14	24	27	31	21	16	7	12	21	39	38	19	17	25	8	3	6	18	16	8	13	11	23	15	10	20	16	17	6	17	15	0
ENSG00000269275	CTD-2105E13.15	antisense	3	0	6	11	8	3	0	0	0	0	0	0	0	3	0	13	0	0	0	0	0	0	0	0	0	0	0	0	0	9	0	0	5	0	4	0	0	3	0	0	0	0	3	0	0	0	0
ENSG00000234311	RP11-432J24.3	antisense	9	0	21	15	13	12	40	7	67	50	5	0	0	3	6	51	36	4	3	29	33	11	26	5	60	28	43	23	6	9	1	22	14	9	67	129	38	9	9	51	39	13	19	3	210	2	165
ENSG00000239593	RP11-477J21.6	antisense	16	16	19	0	0	6	2	12	0	0	13	13	9	28	19	6	12	0	6	0	19	0	3	0	9	6	5	6	3	3	6	0	0	8	6	31	9	0	0	11	0	13	14	4	3	0	11
ENSG00000267131	RP11-332H18.5	antisense	2	1	0	0	2	2	0	0	0	1	3	3	3	1	0	1	1	0	2	0	0	0	2	2	1	0	1	0	5	0	0	1	2	3	0	0	11	2	4	0	0	0	2	0	3	4	0
ENSG00000267136	RP11-53B2.3	antisense	1833	23	1433	554	673	224	783	752	560	90	604	257	179	1490	458	124	49	473	1046	393	215	2333	1082	1938	1471	257	226	642	441	475	682	326	2482	4592	760	633	463	152	1367	723	848	584	2045	701	1253	432	5656
ENSG00000267139	AC005262.3	antisense	5	18	6	2	0	0	3	0	8	0	4	5	2	1	1	5	0	5	4	0	0	4	0	5	1	0	7	2	3	0	19	3	6	7	3	0	1	2	0	2	4	13	4	10	5	3	0
ENSG00000229990	RP11-574K11.8	antisense	3	0	5	2	1	2	5	6	3	3	5	16	9	18	4	3	8	1	0	4	8	6	4	7	14	6	4	4	9	2	9	4	6	7	8	13	3	8	0	1	3	3	4	2	2	4	0
ENSG00000226381	RP11-119F19.2	antisense	44	45	31	27	60	62	83	81	6	23	49	61	48	96	18	37	16	32	34	30	30	32	53	68	95	33	32	80	49	15	58	55	62	87	19	22	54	21	75	61	19	35	18	16	28	53	19
ENSG00000259678	RP11-707P17.1	antisense	3	0	3	3	3	7	1	4	0	4	4	0	0	1	5	12	1	0	0	3	9	3	6	3	1	0	3	0	1	1	1	0	4	3	0	0	1	1	4	1	2	5	1	3	4	4	0
ENSG00000259670	RP11-485O10.2	antisense	4	1	7	0	0	0	5	0	3	0	5	0	0	2	5	0	0	1	5	0	4	0	15	0	4	1	4	0	3	0	0	3	5	4	2	4	1	0	8	2	0	0	1	1	3	7	0
ENSG00000235246	RP1-5O6.5	antisense	0	0	3	0	0	0	4	0	0	0	2	0	5	0	0	0	9	0	0	0	0	0	0	0	5	9	0	4	0	4	4	1	3	1	4	0	3	4	0	0	0	0	0	0	0	0	1
ENSG00000227945	RP11-103C16.2	antisense	3	0	0	2	0	0	0	10	0	1	0	3	1	1	3	3	0	0	0	6	2	2	0	2	0	0	0	0	7	1	0	7	2	0	0	0	0	0	3	0	0	0	0	1	5	7	0
ENSG00000257105	RP11-259O18.4	antisense	0	0	0	0	0	0	0	0	0	0	0	0	0	0	0	1	0	0	0	2	0	2	1	0	0	0	0	0	0	0	1	0	0	1	0	1	2	1	0	0	0	0	0	0	0	1	0
ENSG00000256278	RP11-182J1.5	antisense	22	5	8	14	18	31	29	20	36	15	28	14	8	21	5	5	3	24	24	34	21	13	16	24	24	45	9	8	8	8	27	3	28	22	12	16	48	52	17	21	17	31	20	24	36	35	28
ENSG00000256271	CACNA1C-AS2	antisense	21	62	99	111	19	10	68	12	3	14	22	0	19	18	57	11	1	33	4	11	39	62	1	1	87	0	9	4	18	14	4	29	72	1	38	3	11	2	14	24	6	6	3	2	6	5	0
ENSG00000230177	RP5-1112D6.4	antisense	18	11	38	18	37	19	32	46	14	5	14	108	76	33	11	2	11	14	3	5	1	11	3	36	19	24	9	8	6	6	12	13	22	15	12	33	40	23	11	9	4	12	21	15	7	9	9
ENSG00000230176	RP4-779E11.3	antisense	11	37	8	6	1	16	3	5	35	35	8	5	8	3	6	30	21	0	6	5	16	0	3	7	13	10	10	16	31	27	10	5	12	5	0	8	9	18	0	7	33	20	0	0	6	3	50
ENSG00000253736	RP11-779O18.3	antisense	3	3	6	8	3	2	3	3	3	16	4	8	8	4	8	3	16	1	4	4	2	7	0	7	9	11	4	0	0	1	4	6	14	15	7	11	8	15	4	5	5	4	8	4	6	7	0
ENSG00000244998	CTD-3064M3.4	antisense	3	0	3	5	7	0	0	9	3	0	3	0	0	2	0	0	3	0	0	0	2	0	0	11	10	3	0	2	0	0	0	3	0	2	0	0	4	0	6	8	2	6	0	1	0	0	0
ENSG00000256262	USP30-AS1	antisense	34	128	32	21	62	31	55	24	16	21	8	74	15	26	36	23	18	24	16	27	39	60	23	68	60	44	36	22	37	9	5	28	17	40	6	4	0	7	41	68	19	20	9	28	13	14	14
ENSG00000268812	RP1-102K2.8	antisense	3	3	0	0	2	1	0	0	0	4	0	7	0	7	6	1	0	0	3	0	5	3	0	3	0	0	0	4	0	0	0	3	0	0	0	1	0	0	0	1	7	1	0	0	0	3	0
ENSG00000237336	RP11-230L22.4	antisense	4	0	0	1	0	0	3	6	6	0	4	2	0	4	0	0	0	3	1	0	6	4	0	0	6	1	8	6	6	2	7	3	0	3	6	0	5	0	5	3	10	2	0	8	6	1	0
ENSG00000249572	CTD-2203K17.1	antisense	27	23	19	11	36	18	49	61	23	13	7	41	13	3	3	14	6	27	3	20	23	48	37	42	18	56	32	28	15	0	17	42	58	95	14	25	95	38	42	24	17	3	16	31	8	27	14
ENSG00000255197	RP11-750H9.5	antisense	4	7	20	20	2	43	2	511	48	156	3	217	12	9	529	257	29	26	9	22	11	6	61	20	11	18	8	12	4	13	48	358	33	39	28	8	11	29	7	20	4	14	7	26	4	4	15
ENSG00000233527	AC092295.7	antisense	85	109	150	68	133	74	214	173	143	52	94	172	125	182	156	90	60	142	45	115	60	98	86	157	111	130	107	89	62	57	62	83	99	114	81	42	152	82	191	71	73	81	90	116	119	115	88
ENSG00000271011	RP11-171I2.5	antisense	0	14	0	6	9	0	0	0	0	0	0	0	0	0	0	0	8	0	0	0	0	3	11	9	5	0	0	0	6	0	15	3	20	9	5	0	0	0	7	0	6	0	3	0	8	6	0
ENSG00000270050	RP4-769N13.7	antisense	0	0	0	2	0	1	0	3	1	0	2	2	1	2	0	2	1	0	0	1	3	0	2	0	0	0	2	2	0	2	3	0	0	1	0	0	1	0	0	0	0	0	0	0	0	1	0
ENSG00000235204	RP11-121A14.2	antisense	19	12	20	8	38	8	11	7	12	4	3	9	6	26	14	2	7	14	0	19	11	4	8	8	16	10	6	11	1	4	0	4	16	3	2	8	31	31	1	4	8	22	7	15	7	13	0
ENSG00000231969	AC144449.1	antisense	42	4	49	52	21	27	66	53	33	35	50	16	12	34	56	40	54	23	42	96	96	16	40	74	69	41	20	25	24	72	7	35	25	45	65	65	49	90	60	64	31	16	28	18	80	85	42
ENSG00000214888	XXyac-YM21GA2.7	antisense	21	3	3	46	0	0	0	3	3	0	0	0	0	0	23	0	0	0	0	0	0	0	9	0	3	0	0	0	0	25	0	4	3	0	0	0	0	0	0	0	0	0	3	2	0	6	0
ENSG00000261840	RP11-146F11.1	antisense	76	56	178	123	62	143	87	86	125	90	25	60	61	17	88	106	22	81	29	103	55	164	23	145	217	151	13	148	129	15	14	18	142	111	116	162	77	94	92	20	17	110	152	39	111	23	141
ENSG00000227145	IL21-AS1	antisense	1	0	0	3	0	14	0	4	0	1	0	3	7	0	0	13	3	0	3	2	0	6	0	2	8	0	3	0	0	3	3	23	0	7	0	3	0	3	0	0	0	4	25	0	2	0	0
ENSG00000215424	MCM3AP-AS1	antisense	250	152	715	436	546	236	397	622	103	95	250	712	381	610	295	326	219	145	131	202	200	340	261	666	421	232	243	401	295	208	425	384	251	446	171	158	483	117	395	323	86	155	192	241	171	163	466
ENSG00000237338	FTCD-AS1	antisense	3	0	2	0	3	0	0	0	0	0	0	0	3	0	0	0	0	0	0	2	0	2	0	1	10	0	1	0	0	1	0	2	1	2	0	3	3	0	0	0	0	0	0	0	2	0	0
ENSG00000259475	RP11-654A16.3	antisense	5	0	4	14	0	7	2	12	8	8	9	7	5	14	12	6	10	0	9	9	22	28	16	25	1	0	3	4	9	3	15	15	6	4	2	2	36	5	22	1	3	1	3	4	16	4	1
ENSG00000259474	RP11-650L12.1	antisense	11	6	12	0	2	3	3	3	7	5	5	10	0	3	4	0	0	9	4	10	3	3	8	5	6	13	9	8	8	5	3	2	11	1	4	7	1	3	6	10	7	5	3	4	6	6	9
ENSG00000236256	DIAPH2-AS1	antisense	11	38	3	17	12	15	1	3	0	0	10	1	0	28	29	5	6	3	5	1	18	0	2	1	3	0	0	16	19	6	20	18	0	3	3	15	0	1	11	5	2	0	2	3	7	16	4
ENSG00000260929	RP11-327F22.1	antisense	14	11	18	14	17	18	32	17	27	8	15	21	17	14	26	28	48	22	46	26	53	45	14	31	46	41	9	16	21	7	9	26	10	39	27	20	12	20	18	52	11	42	30	6	19	16	17
ENSG00000260922	RP11-538I12.3	antisense	0	17	0	0	0	14	0	0	0	6	4	5	7	1	0	0	3	0	0	0	0	0	0	0	0	4	0	0	2	0	23	33	0	2	5	10	0	0	5	0	0	0	0	0	0	0	0
ENSG00000260924	AC004463.6	antisense	19	21	49	19	0	0	25	38	0	0	0	0	0	19	0	0	14	0	51	0	27	73	0	0	60	0	0	0	0	0	0	0	0	0	13	0	52	0	34	14	0	38	35	53	19	19	25
ENSG00000260927	RP11-459F6.3	antisense	8	0	7	4	7	11	8	6	3	5	8	14	10	2	5	11	2	7	1	2	3	10	1	12	6	10	9	6	4	3	12	11	11	14	6	7	7	0	4	11	9	21	14	4	6	0	13
ENSG00000225177	RP11-390P2.4	antisense	68	311	70	51	147	61	21	52	83	35	34	26	78	65	82	5	13	25	11	0	23	6	22	23	61	47	45	45	38	6	8	57	6	12	38	17	126	75	34	24	30	41	34	22	9	29	20
ENSG00000203362	RP3-337H4.8	antisense	32	0	32	0	35	25	85	61	10	6	56	50	80	46	10	15	21	11	51	12	21	33	40	91	75	31	14	26	37	36	59	23	51	54	18	53	29	28	36	37	26	29	159	192	42	83	68
ENSG00000266456	RP11-806L2.2	antisense	19	0	7	14	0	15	1	0	3	7	13	3	9	3	1	3	0	0	3	9	0	4	10	5	9	11	3	8	3	0	12	18	0	18	6	11	3	9	32	31	0	19	11	28	3	5	3
ENSG00000250685	RP11-486L19.2	antisense	0	0	0	3	3	0	0	0	28	15	10	2	0	0	0	2	0	0	3	0	2	0	0	5	0	3	2	5	3	0	3	3	3	1	0	33	11	28	2	58	0	23	3	0	0	17	2
ENSG00000225284	AC018693.6	antisense	0	0	0	4	0	3	1	0	0	0	0	3	0	5	3	2	0	0	0	3	3	0	0	0	0	0	0	0	3	0	5	0	2	0	0	3	3	3	0	0	0	0	3	5	0	0	0
ENSG00000226738	CTA-384D8.31	antisense	0	0	0	0	7	0	4	0	0	2	1	2	2	0	1	0	2	0	0	0	4	5	2	0	6	0	0	0	2	0	0	2	2	0	0	0	0	1	0	0	1	1	0	0	0	0	0
ENSG00000253112	CTD-2373N4.5	antisense	17	2	9	9	11	10	11	5	11	4	15	6	2	8	2	13	12	7	13	19	19	4	7	1	28	11	3	17	7	6	7	12	7	9	13	17	13	8	7	11	13	21	19	12	18	15	16
ENSG00000225822	UBXN7-AS1	antisense	0	17	0	0	0	19	0	0	0	0	8	0	0	0	0	9	0	0	0	0	9	0	0	0	0	0	0	14	0	16	0	0	16	0	0	0	48	57	0	22	0	0	19	14	10	0	27
ENSG00000229337	AC079305.8	antisense	0	0	0	0	0	3	0	0	1	1	0	0	0	0	2	2	0	3	0	0	3	0	0	0	0	0	0	1	3	0	0	0	1	0	0	3	0	0	0	0	0	0	2	0	0	1	0
ENSG00000229334	AC046143.3	antisense	112	48	23	152	91	85	33	41	49	23	124	48	58	206	94	93	159	9	72	158	295	89	123	49	139	78	106	120	128	89	216	115	58	109	217	102	92	93	67	93	115	106	159	74	132	67	131
ENSG00000259291	RP11-617F23.1	antisense	64	176	49	91	81	71	77	92	37	39	161	152	177	167	39	63	41	30	97	93	90	93	86	187	108	68	113	74	39	46	134	93	136	123	45	45	135	47	183	85	21	52	118	42	116	95	31
ENSG00000232940	HCG25	antisense	41	39	53	37	91	26	67	49	46	8	22	93	67	88	68	14	30	37	25	40	23	57	22	81	39	40	55	39	31	16	80	52	72	46	31	26	58	47	47	29	52	49	35	27	25	31	17
ENSG00000254662	RP11-872D17.4	antisense	3	0	5	5	8	8	7	5	3	0	4	12	5	3	0	7	4	2	3	5	6	0	3	5	0	1	1	2	3	4	9	0	4	8	8	18	2	7	6	8	3	7	4	12	7	29	1
ENSG00000249786	EAF1-AS1	antisense	72	20	22	36	39	22	44	52	47	26	16	36	17	39	48	36	46	54	94	36	37	63	66	158	191	44	30	34	77	24	31	23	68	105	34	28	69	21	42	24	41	55	83	16	37	48	18
ENSG00000237819	AC002454.1	antisense	26	148	38	70	8	8	98	528	4	15	132	32	52	135	342	23	22	96	75	3	5	83	12	712	780	120	25	29	80	109	33	11	226	619	29	12	36	61	323	340	54	258	49	58	62	62	0
ENSG00000255229	RP11-304M2.3	antisense	23	10	27	37	20	79	21	127	11	10	41	25	22	11	42	66	177	54	9	15	98	16	53	28	26	9	8	17	31	22	16	32	19	21	9	11	8	8	11	13	26	142	17	22	11	17	9
ENSG00000247675	LRP4-AS1	antisense	3	4	5	3	2	1	3	3	0	25	13	3	0	2	9	5	3	0	3	11	8	1	5	0	2	0	2	2	3	3	13	9	3	0	13	4	3	0	7	18	7	0	5	3	3	1	0
ENSG00000247679	RP11-1277A3.1	antisense	376	71	647	309	398	306	592	649	826	274	302	825	767	649	230	418	268	267	316	429	444	442	615	567	948	449	412	323	466	243	601	506	640	533	587	419	557	300	469	726	662	730	655	431	396	239	284
ENSG00000271937	RP11-424N24.2	antisense	8	3	5	0	9	14	17	3	0	0	0	4	0	0	11	8	11	15	9	0	6	15	7	12	6	14	9	4	0	7	0	7	3	8	3	12	23	0	4	6	0	0	6	12	0	8	0
ENSG00000230452	AC012457.2	antisense	0	0	0	2	2	2	0	0	3	5	0	0	0	0	4	0	0	0	1	0	3	0	0	0	2	10	0	3	0	3	0	0	0	7	3	3	2	5	3	8	1	0	0	0	0	0	0
ENSG00000248015	AC005329.7	antisense	40	27	26	14	42	33	145	63	31	5	90	191	152	69	99	41	81	21	14	34	121	273	55	63	157	19	45	213	64	37	113	178	80	116	33	8	73	61	94	79	200	197	46	251	159	113	16
ENSG00000248019	FAM13A-AS1	antisense	662	4	347	469	631	784	534	796	268	179	351	339	384	739	577	611	542	245	187	355	786	235	305	667	513	359	309	295	349	197	374	495	484	491	286	223	584	270	695	388	437	191	602	214	748	291	453
ENSG00000233222	RP11-216N14.9	antisense	3	0	4	2	0	0	1	3	1	0	1	2	2	3	1	0	1	1	2	0	2	1	2	5	4	1	3	5	7	1	1	1	2	3	3	1	4	0	0	0	5	0	0	1	2	0	0
ENSG00000233223	AC113189.5	antisense	66	45	50	23	46	81	48	36	28	39	47	29	16	46	113	141	259	52	30	80	87	15	22	42	25	138	25	79	58	20	27	58	26	57	36	51	63	69	23	44	34	42	57	85	44	95	43
ENSG00000233221	AC133785.1	antisense	3	0	0	0	0	0	3	0	0	0	0	3	3	3	0	0	0	0	3	0	5	0	0	0	0	0	10	0	0	0	0	0	0	0	0	0	18	36	0	0	6	0	0	3	0	14	3
ENSG00000268603	RP11-316O14.1	antisense	0	3	0	3	11	0	0	0	0	0	0	0	0	3	3	3	0	0	0	0	0	0	0	5	0	3	0	0	0	0	0	0	0	0	0	0	11	3	0	0	0	0	0	3	0	0	0
ENSG00000237101	RP11-365O16.6	antisense	3	0	0	4	17	21	8	12	0	3	34	62	45	11	3	13	3	8	10	0	11	8	7	19	10	0	0	4	12	0	15	7	12	0	0	8	13	5	4	8	0	17	21	9	9	0	3
ENSG00000237027	RP11-16C18.3	antisense	0	0	5	3	4	0	0	1	0	0	0	0	1	6	1	0	3	0	0	0	4	0	0	3	3	1	0	0	0	0	0	3	4	0	0	1	0	0	0	0	0	3	0	0	0	0	7
ENSG00000233483	CTD-2020K17.4	antisense	21	0	2	23	12	11	20	31	13	10	10	18	8	7	12	15	30	4	16	37	36	9	17	38	39	18	15	13	8	7	8	11	24	22	20	27	16	32	19	11	16	13	12	7	17	21	13
ENSG00000236472	AC002401.1	antisense	1	0	1	7	4	0	2	6	0	2	0	3	0	2	0	5	3	1	1	8	1	1	3	0	0	3	0	2	0	4	0	3	3	3	8	13	0	0	1	3	1	2	1	0	3	4	0
ENSG00000273149	RP11-290D2.6	antisense	6	0	26	0	21	0	0	0	0	0	10	0	0	3	21	1	0	0	3	0	0	0	34	41	0	48	10	1	0	20	29	60	28	54	0	17	0	0	0	9	0	0	0	0	0	32	0
ENSG00000231889	TRAF3IP2-AS1	antisense	330	243	310	181	230	223	246	249	193	155	260	283	283	531	221	200	151	245	237	175	121	212	250	262	226	415	350	265	130	124	767	317	219	315	90	120	282	248	269	427	119	158	272	249	84	128	120
ENSG00000232682	RP11-388P9.2	antisense	0	0	1	3	0	14	0	0	0	0	5	12	0	0	0	1	0	0	1	0	4	2	3	3	7	0	0	0	0	0	3	14	0	3	2	0	0	0	2	0	0	5	3	0	0	0	0
ENSG00000232684	ATP11A-AS1	antisense	68	3	9	8	22	20	3	11	50	11	4	17	10	21	3	20	30	9	7	27	12	5	10	10	124	22	17	14	51	19	20	12	5	8	16	16	11	23	17	56	29	8	7	7	10	17	19
ENSG00000261235	RP11-510J16.5	antisense	3	0	0	1	0	0	4	2	0	0	0	0	0	0	0	0	1	0	0	3	0	0	0	0	7	1	0	0	0	0	2	0	0	0	2	2	2	1	0	0	0	0	0	0	0	0	3
ENSG00000224194	AC008278.3	antisense	0	0	2	0	1	0	2	0	0	0	1	0	0	1	1	0	0	0	0	0	1	0	1	3	0	0	0	0	0	0	1	2	1	2	0	1	1	1	1	0	3	1	1	0	0	0	0
ENSG00000224195	RP11-574K11.5	antisense	17	32	14	31	15	56	37	88	19	17	21	60	119	79	60	48	90	14	16	17	115	25	21	63	54	1	35	21	41	40	52	61	48	50	58	38	56	29	32	13	28	35	60	35	37	42	15
ENSG00000224198	RP4-604K5.2	antisense	0	2	1	2	0	0	2	2	3	0	0	7	0	1	0	2	1	2	3	3	0	5	1	0	5	6	0	0	0	2	0	0	0	5	4	0	3	0	0	3	1	3	1	1	0	0	1
ENSG00000262768	RP11-353N14.1	antisense	0	0	3	0	0	0	0	0	3	1	0	0	3	0	0	0	1	0	5	1	6	0	0	1	3	23	0	0	0	17	5	6	0	5	3	1	5	1	0	6	0	0	3	5	0	1	0
ENSG00000260617	RP5-1142A6.7	antisense	0	0	0	2	0	0	0	0	0	0	0	2	0	0	0	3	0	0	4	0	1	0	0	3	3	0	0	2	0	0	3	2	0	0	2	6	0	0	7	0	3	3	3	0	0	0	2
ENSG00000260616	RP11-327F22.4	antisense	65	0	155	45	11	33	24	37	40	23	45	10	12	34	80	39	74	91	180	59	73	47	60	33	103	216	38	91	36	28	21	38	36	84	55	54	16	47	50	86	70	71	62	10	22	46	1
ENSG00000254528	RP11-728F11.4	antisense	4	3	0	3	0	2	0	0	0	4	0	5	1	3	0	9	13	0	5	0	8	8	3	5	3	5	0	0	0	0	1	4	0	0	3	5	0	6	0	0	7	1	0	1	0	11	5
ENSG00000260206	CTD-2026K11.2	antisense	0	7	3	1	0	2	4	3	3	1	2	4	0	0	0	0	0	0	0	2	2	0	0	2	2	3	3	2	3	4	0	0	3	2	2	6	0	0	0	1	3	3	0	0	0	0	0
ENSG00000245025	RP11-875O11.1	antisense	2	19	12	110	286	70	45	11	2	54	1	11	15	99	171	0	4	116	63	882	158	6	2	13	12	0	55	54	6	2	67	130	2	127	0	2	10	3	49	24	0	89	224	9	90	55	4
ENSG00000269901	RP11-178L8.9	antisense	16	2	24	27	16	34	33	11	53	22	68	11	4	25	2	17	13	10	11	113	41	18	22	25	74	16	4	39	16	30	25	29	17	22	46	202	29	50	36	87	52	77	35	34	46	39	67
ENSG00000254862	RP11-159H22.2	antisense	0	1	0	2	0	1	0	0	0	2	0	2	0	0	0	0	1	5	2	0	9	2	3	2	0	0	3	0	0	3	0	0	0	0	2	0	0	1	0	0	0	0	0	0	0	3	6
ENSG00000259125	RP11-545N8.3	antisense	0	4	0	7	0	0	2	3	0	2	0	4	3	0	4	4	6	8	3	0	8	0	0	2	10	5	0	0	0	2	3	13	0	0	0	0	2	2	0	0	0	0	9	0	0	0	0
ENSG00000254865	RP11-748C4.1	antisense	3	0	12	0	1	0	0	3	1	2	0	2	2	4	0	0	0	0	0	5	0	2	0	1	5	0	7	0	0	0	6	6	0	10	0	2	3	0	0	0	2	1	3	4	1	3	0
ENSG00000266696	RP11-30L3.2	antisense	4	1	8	1	6	3	7	3	1	0	7	7	0	5	0	1	0	0	2	4	2	8	8	0	3	2	2	3	4	0	0	3	3	2	0	0	7	1	6	4	4	3	5	0	2	4	1
ENSG00000258655	ARHGAP5-AS1	antisense	0	0	0	0	0	10	19	19	0	14	0	0	33	37	0	9	9	25	3	17	11	33	11	0	9	0	19	41	0	0	0	0	20	36	0	0	0	0	14	6	11	3	11	3	9	40	14
ENSG00000242082	RP1-90G24.10	antisense	8	0	0	21	0	6	0	0	0	0	0	0	0	1	20	0	0	0	3	0	8	0	9	0	3	0	0	3	0	10	0	1	4	0	0	0	0	0	0	0	2	3	0	0	0	2	0
ENSG00000228201	AL022341.3	antisense	9	12	20	12	21	0	22	12	1	4	8	12	12	4	4	3	9	7	1	2	1	23	14	11	12	9	4	5	3	3	0	4	8	23	3	6	19	7	14	7	6	3	5	15	3	1	2
ENSG00000228204	RP4-724E13.2	antisense	12	1	16	9	45	2	3	0	0	0	12	0	0	2	1	0	0	13	5	1	0	3	12	8	3	12	6	9	41	0	0	0	12	16	5	39	18	5	15	16	0	0	1	0	4	3	3
ENSG00000239453	SIDT1-AS1	antisense	9	0	4	19	22	23	50	28	3	3	32	7	12	14	2	13	9	6	3	15	22	11	28	50	42	3	6	2	4	19	15	22	17	26	36	15	41	8	24	19	14	5	10	18	34	28	5
ENSG00000269898	RP11-568J23.4	antisense	2	5	0	0	0	0	0	0	0	0	4	2	3	3	3	2	0	0	0	4	2	0	0	0	3	0	0	0	0	0	1	0	0	0	2	11	0	0	3	0	0	5	0	0	4	4	0
ENSG00000255306	RP5-901A4.1	antisense	22	9	38	37	51	81	18	42	12	19	9	36	34	66	18	80	68	6	4	63	57	17	25	14	16	55	25	46	26	5	56	42	42	18	2	4	7	12	78	45	8	9	37	10	22	36	0
ENSG00000255308	RP11-428C19.4	antisense	3	0	0	3	0	10	0	7	0	0	2	7	11	3	5	5	4	0	3	0	6	0	7	0	0	2	2	0	4	0	2	3	3	2	4	3	0	5	5	9	0	3	4	4	4	6	0
ENSG00000244036	RP11-306G20.1	antisense	1	0	3	0	4	3	0	3	3	0	3	1	1	0	1	3	0	3	0	0	0	0	3	0	0	1	0	0	1	0	2	0	0	0	2	3	0	0	0	4	1	0	0	6	0	3	0
ENSG00000204758	CTC-308K20.1	antisense	92	37	96	167	143	31	102	135	104	84	250	307	68	190	72	46	85	66	64	240	236	412	272	345	329	142	115	181	455	232	315	215	131	220	185	27	103	85	217	99	137	33	121	39	280	93	33
ENSG00000253327	RAD21-AS1	antisense	6	4	9	3	3	3	6	11	6	14	10	5	0	6	22	7	12	3	6	3	12	6	14	7	9	20	3	3	13	17	10	21	4	14	6	6	5	23	11	1	6	3	8	3	9	13	3
ENSG00000231467	RP5-1170K4.7	antisense	3	3	0	6	0	2	3	3	0	0	0	3	0	0	0	87	57	0	0	2	1	2	0	0	0	2	0	2	9	3	0	2	0	2	0	0	2	0	0	0	0	0	2	0	0	0	0
ENSG00000256746	RP11-17G12.3	antisense	17	1	3	12	18	9	18	15	25	24	7	25	16	27	6	9	12	16	18	17	15	10	11	26	34	12	12	4	31	30	33	18	15	19	6	10	9	21	14	10	9	11	8	6	5	13	5
ENSG00000256747	RP11-860B13.1	antisense	0	2	2	3	1	1	1	0	0	0	0	1	2	1	1	0	0	1	3	1	1	2	1	0	0	1	1	3	1	3	4	0	1	3	2	5	1	1	1	2	3	9	1	0	2	1	3
ENSG00000248932	RP11-319G6.1	antisense	26	24	49	7	26	10	27	24	29	33	21	29	32	40	29	15	8	18	24	15	15	40	10	77	62	34	37	35	31	23	10	50	54	124	18	32	54	15	35	12	10	13	21	38	24	26	11
ENSG00000248935	CTD-2254N19.1	antisense	6	0	3	0	0	0	2	0	0	0	2	3	3	2	2	0	0	3	0	3	3	2	3	2	0	1	3	0	1	2	0	3	0	2	9	0	9	0	0	0	0	0	0	0	4	2	0
ENSG00000248936	RP11-36B15.1	antisense	75	0	7	16	19	165	33	28	173	71	19	22	17	11	5	73	38	23	222	2	27	26	27	51	77	27	6	14	46	8	9	24	51	51	17	262	15	103	51	119	83	299	47	37	31	52	115
ENSG00000233033	CASK-AS1	antisense	6	0	13	0	2	0	3	3	2	1	3	2	4	0	0	0	0	0	0	3	0	0	9	2	0	3	3	2	1	0	3	6	0	3	3	0	11	5	3	0	3	0	1	0	10	5	2
ENSG00000233030	RP11-196G18.3	antisense	48	4	49	12	102	33	41	40	5	12	3	12	17	34	19	225	29	3	0	9	11	26	7	28	16	78	8	1	21	3	20	5	19	16	6	34	20	31	15	9	1	1	10	7	5	10	6
ENSG00000231609	AC009501.4	antisense	54	0	31	30	45	0	36	41	3	3	36	116	74	53	28	11	19	14	2	9	18	30	29	85	51	8	21	44	42	0	55	82	61	33	14	6	50	6	80	3	27	0	6	43	22	6	0
ENSG00000237605	RP11-343H5.6	antisense	0	12	8	11	4	5	0	1	12	2	0	3	0	8	0	0	3	3	9	0	8	9	10	10	7	8	0	32	8	0	3	8	7	1	13	32	3	23	7	4	0	0	0	4	4	10	3
ENSG00000261346	RP11-297C4.2	antisense	6	7	2	12	8	2	9	16	3	5	8	8	0	0	0	14	16	5	5	3	13	3	6	8	21	18	5	2	4	0	6	18	6	15	4	4	3	0	20	25	2	4	7	0	6	4	0
ENSG00000273466	RP11-548H3.1	antisense	44	181	28	49	74	102	55	89	34	0	97	173	0	83	0	0	59	22	40	92	76	60	75	87	82	26	43	0	89	50	137	74	22	61	62	0	0	60	0	0	63	0	80	65	72	81	85
ENSG00000240057	RP11-572M11.4	antisense	15	4	31	11	9	4	29	22	10	9	15	34	10	20	15	7	2	16	8	7	19	27	22	21	42	10	18	17	11	13	60	22	37	22	10	11	25	14	23	28	18	10	5	23	22	21	6
ENSG00000240056	RP11-349J5.2	antisense	4	0	0	0	3	5	3	1	0	5	1	0	1	0	0	5	0	0	2	1	4	3	0	4	4	4	0	1	0	0	1	1	4	3	0	5	1	0	2	6	0	0	1	0	3	0	1
ENSG00000232725	U52111.14	antisense	15	2	33	32	32	14	61	38	13	9	20	13	26	34	9	20	17	7	21	10	24	6	5	20	32	21	6	22	19	11	25	9	18	33	28	78	18	5	21	19	38	29	15	7	28	17	14
ENSG00000269148	AC092301.3	antisense	44	6	30	32	47	38	32	50	60	13	37	86	51	50	15	52	32	33	83	40	58	34	41	57	51	51	51	38	52	35	57	43	35	49	23	73	54	22	54	50	35	42	65	39	47	66	25
ENSG00000235513	RP4-756G23.5	antisense	45	14	74	68	84	103	80	75	52	29	48	103	43	73	30	89	45	19	41	74	83	70	60	86	106	108	38	49	58	34	49	141	83	92	62	90	48	40	85	96	44	74	104	90	71	66	36
ENSG00000268686	AC010524.2	antisense	0	0	9	9	0	0	8	3	0	0	0	1	3	7	6	0	0	3	0	0	0	6	12	2	9	41	5	10	3	3	0	0	5	14	0	0	43	8	0	2	0	4	0	0	3	0	0
ENSG00000240990	HOXA11-AS	antisense	0	9	0	0	0	8	0	0	0	0	1	0	0	0	0	4	14	0	0	0	2	0	0	0	5	3	0	0	0	0	0	0	0	0	0	4	0	9	0	0	0	0	0	3	0	0	6
ENSG00000261373	VPS9D1-AS1	antisense	93	49	445	437	97	173	128	220	278	71	205	710	328	153	38	279	590	297	525	289	514	439	756	720	773	398	193	277	573	272	625	285	174	602	182	125	171	210	371	508	725	1487	458	934	257	289	113
ENSG00000234393	RP11-211N11.5	antisense	181	10	63	43	24	65	61	45	38	19	36	0	7	48	56	16	7	71	25	28	19	92	60	80	133	42	58	40	19	22	18	18	71	48	97	55	44	45	92	114	110	27	58	52	120	81	36
ENSG00000262136	CTD-2033A16.3	antisense	0	0	0	0	3	1	2	4	1	1	2	2	0	0	1	0	1	0	0	0	0	1	1	6	1	0	0	0	2	1	1	0	3	3	0	0	1	2	0	7	0	0	0	0	8	0	0
ENSG00000263843	RP11-649A18.12	antisense	0	197	0	84	0	126	0	249	0	37	63	146	94	229	148	0	45	32	0	0	0	0	216	161	0	0	0	0	24	141	47	0	0	189	0	169	199	71	0	128	86	85	0	187	70	0	0
ENSG00000263847	RP11-143J12.3	antisense	636	37	488	553	331	1490	388	276	848	474	400	76	136	425	793	1066	888	484	945	1538	1024	507	565	476	1588	967	444	678	354	293	382	595	349	441	1150	2072	274	528	626	1693	538	1734	1188	646	736	539	1400
ENSG00000251179	RP11-893F2.9	antisense	5	7	6	3	0	5	0	4	4	0	0	2	3	0	15	1	8	1	5	2	7	0	0	3	0	0	3	0	3	1	2	1	0	0	0	0	0	0	0	1	3	0	0	0	0	3	0
ENSG00000251175	RP11-45L9.1	antisense	5	2	16	5	3	7	6	5	4	7	14	3	2	10	2	1	1	0	4	6	6	3	4	7	2	3	6	1	3	3	4	6	5	13	0	5	0	4	9	12	1	3	5	7	4	4	1
ENSG00000227659	CLYBL-AS2	antisense	0	0	6	3	0	0	2	0	0	0	3	1	0	2	0	0	0	2	0	0	0	0	0	0	1	0	0	0	0	0	3	0	0	0	0	0	4	0	2	0	0	0	0	3	0	0	0
ENSG00000223935	AC008074.3	antisense	4	2	19	2	3	2	0	2	0	0	0	6	2	5	11	0	5	0	0	0	8	3	0	1	2	6	2	4	2	4	3	2	6	0	0	2	2	1	6	5	5	5	0	0	0	0	2
ENSG00000259589	RP11-317G6.1	antisense	14	2	8	7	0	19	4	0	34	1	5	1	0	3	0	4	12	11	14	21	7	8	2	8	33	12	4	11	4	1	13	9	0	10	15	17	1	50	7	49	13	31	13	3	6	9	23
ENSG00000259583	RP11-66B24.4	antisense	59	6	28	33	85	43	32	95	58	17	15	200	133	60	26	25	26	7	9	17	94	0	28	24	22	85	43	16	86	25	4	48	54	70	27	12	64	31	8	6	23	3	2	44	7	17	27
ENSG00000257636	RP11-1103G16.1	antisense	0	0	3	2	0	3	0	1	0	0	1	0	0	0	0	0	0	1	1	0	0	0	0	2	0	0	3	1	0	3	1	0	0	2	0	0	2	0	0	0	1	0	0	0	0	0	0
ENSG00000186056	MATN1-AS1	antisense	265	64	181	174	278	150	339	231	141	356	115	216	66	71	133	619	172	398	162	377	335	427	129	125	223	819	83	93	211	390	126	301	125	153	350	192	205	83	74	81	342	238	82	69	106	113	41
ENSG00000227070	RP11-191G24.1	antisense	16	0	18	5	11	6	7	12	9	16	9	8	6	0	14	14	10	3	6	7	9	8	5	13	17	7	3	3	14	5	3	8	9	21	4	7	14	24	1	6	7	6	7	6	2	5	10
ENSG00000257181	RP11-611O2.5	antisense	0	1	0	1	0	0	0	0	0	2	0	1	2	0	0	2	0	0	1	0	1	0	2	2	0	0	1	0	2	0	0	0	0	0	0	2	2	0	0	0	0	0	0	0	0	0	0
ENSG00000260188	CTA-331P3.1	antisense	40	221	19	0	0	9	0	19	0	19	9	0	0	26	43	0	25	56	22	9	6	21	22	18	24	13	16	43	0	25	30	23	39	20	8	13	84	24	6	11	15	19	10	0	10	12	0
ENSG00000260185	RP11-432I5.6	antisense	6	0	3	2	2	10	1	5	4	1	5	7	3	4	3	4	0	0	4	5	4	4	0	3	2	6	1	5	2	7	1	11	0	1	1	7	4	1	0	4	2	3	0	4	3	4	6
ENSG00000226889	RP11-474I16.8	antisense	3	9	9	2	0	0	0	2	6	3	2	7	7	3	5	3	1	6	0	0	0	0	5	4	4	1	5	3	0	0	4	9	0	6	0	0	13	6	1	3	0	0	0	0	0	2	1
ENSG00000226883	RP4-782L23.2	antisense	3	0	7	6	1	3	2	7	6	0	2	5	9	0	1	2	0	0	3	0	2	3	0	3	11	1	1	5	3	0	9	6	3	5	0	0	1	1	3	3	9	5	0	6	6	0	1
ENSG00000240211	RP11-758P17.3	antisense	19	18	5	8	4	9	6	3	10	6	6	2	3	7	4	2	10	3	8	5	7	5	6	8	8	14	3	6	19	4	5	5	9	7	10	14	6	24	5	18	17	10	13	5	9	18	4
ENSG00000255114	RP11-110I1.6	antisense	0	2	0	1	1	1	1	1	0	0	0	4	9	1	1	0	1	1	0	0	0	2	1	2	0	3	0	1	0	1	3	0	1	1	0	1	1	5	0	0	1	1	1	1	1	1	2
ENSG00000255119	RP11-655M14.12	antisense	0	0	0	3	0	3	0	0	0	5	0	0	0	1	0	0	3	0	4	2	3	0	0	0	0	5	0	0	3	4	2	2	0	0	0	3	0	0	2	0	0	1	5	0	0	0	0
ENSG00000206417	H1FX-AS1	antisense	40	34	79	50	61	67	208	123	28	22	54	45	86	63	60	35	27	57	37	160	70	116	203	171	126	52	33	38	19	23	39	69	118	168	74	166	60	39	86	45	84	57	105	58	97	40	76
ENSG00000272870	RP11-798M19.6	antisense	50	108	102	60	44	68	46	65	34	104	24	20	42	42	35	47	16	63	36	32	55	49	61	44	54	103	28	41	67	12	62	111	73	40	40	15	31	30	25	32	29	20	23	48	13	28	94
ENSG00000232065	LINC01063	antisense	4	11	4	0	0	0	0	4	5	0	0	1	0	3	4	0	3	7	2	3	2	0	1	4	4	9	3	0	3	0	3	6	2	9	2	10	8	1	6	0	0	0	2	3	1	0	3
ENSG00000234156	RP11-64P14.7	antisense	5	0	6	5	2	0	0	0	0	0	14	22	10	0	1	0	0	0	1	11	10	10	2	8	8	13	12	6	0	8	0	0	3	2	0	0	0	0	9	6	8	13	0	0	8	6	0
ENSG00000259351	RP11-111E14.1	antisense	23	1	12	5	5	40	3	18	0	0	5	0	3	3	28	20	21	5	6	6	80	4	5	2	8	2	12	0	0	0	0	6	1	0	3	9	10	10	2	0	6	3	2	3	0	7	6
ENSG00000259357	RP11-316M1.12	antisense	4	0	0	0	1	5	1	2	1	0	0	4	1	1	3	0	0	10	0	3	1	0	15	3	5	0	9	1	1	5	14	6	0	0	5	0	0	0	18	0	0	1	0	1	0	7	0
ENSG00000259544	RP11-158M2.2	antisense	12	0	38	10	13	33	3	15	242	37	22	9	0	7	11	42	73	34	60	44	29	27	11	20	10	106	25	45	41	36	16	13	16	49	36	187	29	261	18	58	38	81	20	14	20	26	75
ENSG00000232878	DPYD-AS1	antisense	2	0	4	3	0	1	2	1	2	0	2	0	0	0	1	2	2	2	2	1	2	4	5	9	4	3	6	2	6	2	5	6	3	9	4	0	5	1	5	2	3	1	2	3	6	2	2
ENSG00000232874	RP11-135A1.2	antisense	11	0	0	2	10	0	7	5	5	0	5	0	0	0	0	3	6	0	0	0	3	5	1	3	3	3	2	9	0	0	0	6	3	0	0	6	3	3	0	0	2	3	0	0	2	0	3
ENSG00000232876	CTA-212D2.2	antisense	11	9	7	0	3	0	2	17	0	3	1	5	17	3	6	8	9	3	0	0	0	3	0	5	6	0	0	3	0	0	9	0	0	7	0	6	2	0	5	3	0	3	0	0	0	0	3
ENSG00000273007	RP11-170N16.3	antisense	9	3	9	6	8	3	6	19	3	0	3	3	47	17	6	3	6	0	0	3	3	0	25	2	3	3	5	3	3	0	15	17	0	3	3	0	6	3	0	0	0	0	3	0	0	0	0
ENSG00000273002	RP11-336K24.12	antisense	46	37	84	34	57	33	88	61	85	77	12	35	24	59	62	95	112	0	27	17	43	47	15	27	50	117	43	20	29	21	4	18	79	135	23	37	78	44	38	47	50	112	56	18	18	41	17
ENSG00000226334	RP11-217B7.2	antisense	5	3	10	5	0	5	6	3	48	1	0	9	0	8	24	5	35	20	26	24	25	6	5	2	18	26	19	10	36	19	13	0	2	17	26	15	6	5	6	9	24	2	2	6	3	5	9
ENSG00000237836	PHKA2-AS1	antisense	17	10	63	17	17	14	10	28	2	0	18	23	39	37	11	10	19	12	17	21	22	19	6	19	41	22	10	46	19	7	45	26	17	10	13	0	8	10	34	11	25	20	18	13	13	10	21
ENSG00000258345	RP11-603J24.6	antisense	0	3	1	5	4	0	1	1	4	2	4	1	6	6	0	5	1	5	7	11	1	4	0	1	1	0	3	0	1	6	2	8	1	1	1	0	7	0	6	4	4	6	1	0	4	0	0
ENSG00000236526	RP4-742J24.2	antisense	165	0	47	142	111	88	88	79	186	60	131	118	127	203	128	35	41	13	37	83	55	201	165	228	127	25	72	143	88	116	241	113	122	361	172	281	321	226	154	481	217	317	255	145	92	99	74
ENSG00000235724	AC009299.2	antisense	11	0	68	21	15	73	23	49	22	51	25	14	33	10	13	90	39	10	18	33	29	9	52	63	45	7	14	3	5	12	6	33	11	9	35	21	5	11	7	37	41	63	59	37	43	46	44
ENSG00000232110	RP11-149I23.3	antisense	18	0	6	12	6	3	15	11	3	3	3	4	3	16	0	4	9	6	2	8	6	8	10	12	11	17	0	14	9	2	13	10	6	8	7	1	5	1	7	4	18	0	10	6	9	0	0
ENSG00000223669	RP11-93B14.4	antisense	9	0	0	4	0	6	0	12	0	1	3	14	18	14	2	3	9	0	0	3	1	0	0	0	7	3	0	0	0	3	3	9	0	0	11	12	0	3	3	0	0	3	6	13	0	0	0
ENSG00000223662	SAMSN1-AS1	antisense	4	0	0	1	0	0	0	6	0	24	0	0	0	3	17	8	41	0	0	3	3	0	0	0	0	6	8	0	4	2	4	2	0	4	0	0	3	1	0	7	0	0	0	0	0	4	0
ENSG00000223660	AC012314.20	antisense	1	0	0	2	3	6	2	0	12	0	2	11	0	8	6	0	7	0	8	8	2	1	3	3	10	7	0	5	7	5	3	0	0	2	3	0	0	9	3	2	6	2	5	0	7	1	1
ENSG00000266101	RP5-906A24.2	antisense	11	0	5	2	0	0	0	3	3	2	0	2	1	0	3	0	0	2	0	0	0	3	2	2	0	6	4	2	5	3	4	1	0	3	6	6	0	0	3	0	4	0	0	3	0	0	10
ENSG00000261656	CTD-2258A20.5	antisense	2	3	6	3	5	9	0	9	6	3	1	4	0	21	7	0	0	4	9	3	8	3	2	13	3	14	0	0	4	3	2	0	4	1	0	3	3	0	1	0	4	0	4	12	8	0	5
ENSG00000228172	RP1-317E23.3	antisense	13	50	3	7	1	8	9	11	4	6	6	18	20	3	5	2	16	4	14	14	10	20	5	18	10	6	10	12	9	4	22	13	6	8	4	10	14	8	1	9	9	18	24	28	11	19	9
ENSG00000259287	RP11-3D4.2	antisense	31	3	28	23	30	19	67	52	55	3	66	27	49	16	8	8	8	21	5	31	32	85	107	101	110	49	47	37	48	29	78	49	71	116	41	17	70	15	113	40	79	25	44	27	50	22	32
ENSG00000267769	CTB-50L17.9	antisense	64	57	94	43	33	77	45	46	52	18	207	59	45	106	74	82	64	45	148	45	51	79	97	105	224	96	74	67	42	37	78	111	81	41	20	21	26	65	225	373	24	59	87	36	64	92	44
ENSG00000267765	CTD-3193K9.3	antisense	6	0	0	0	0	14	5	7	6	3	0	5	0	0	0	0	8	3	0	0	0	0	7	21	0	2	2	0	7	4	0	0	16	0	6	0	6	0	8	10	2	4	9	0	1	0	0
ENSG00000226409	RP11-735G4.1	antisense	0	0	0	0	0	0	0	0	10	0	0	0	0	0	0	0	0	0	0	0	0	0	0	0	0	0	10	0	0	0	0	0	0	0	0	0	18	5	0	0	0	2	0	3	0	0	0
ENSG00000254554	RP11-351I24.1	antisense	21	3	10	15	7	44	6	14	7	30	5	2	10	20	20	19	29	16	5	3	14	3	8	3	6	6	3	14	5	10	3	5	0	0	3	16	3	10	0	9	11	5	19	3	6	11	9
ENSG00000266680	RP5-1148A21.3	antisense	30	0	41	11	25	30	14	14	11	9	17	22	9	38	0	0	6	13	9	22	30	0	6	14	6	27	3	0	11	9	32	24	0	16	3	19	22	19	3	11	9	3	11	14	3	25	3
ENSG00000259135	RP11-671J11.4	antisense	10	1	10	14	11	6	5	5	4	1	4	3	5	16	10	5	8	9	8	7	5	3	2	2	8	7	3	9	7	9	3	5	6	7	1	7	5	5	5	6	6	4	2	0	7	5	8
ENSG00000258662	RP11-588P7.2	antisense	0	0	3	0	0	0	1	1	0	0	0	2	0	0	0	0	0	0	0	0	0	2	0	3	1	0	0	2	0	0	0	2	1	7	0	0	0	2	0	0	0	4	1	0	0	0	0
ENSG00000258666	RP11-638I2.8	antisense	0	0	0	1	2	4	2	0	0	2	0	1	2	0	2	0	1	0	1	2	1	3	2	1	1	2	0	0	1	2	2	2	0	1	1	1	0	0	0	1	0	0	4	0	0	0	1
ENSG00000266973	CTD-3162L10.3	antisense	0	0	3	0	1	0	3	2	3	0	0	4	0	8	1	0	0	0	1	1	0	3	0	3	2	1	0	0	0	0	0	0	0	0	3	5	5	3	1	0	0	5	0	0	2	0	5
ENSG00000266975	CTC-425F1.2	antisense	4	0	1	3	5	3	6	3	8	1	3	8	2	1	0	0	2	3	2	2	4	0	3	3	3	9	3	0	4	0	2	4	2	1	3	1	0	4	6	2	6	2	0	5	5	2	1
ENSG00000266978	CTD-2369P2.5	antisense	24	9	2	59	18	41	20	31	5	36	18	10	13	25	63	117	198	22	11	31	55	9	24	9	22	23	13	14	23	17	11	23	10	3	42	26	22	9	15	22	26	39	23	23	12	26	11
ENSG00000242798	RP11-506M12.1	antisense	18	0	24	32	42	17	27	56	16	8	29	40	27	14	11	20	5	14	23	17	16	9	28	42	34	14	14	3	33	17	28	28	26	37	21	29	18	5	57	26	28	34	38	24	42	16	0
ENSG00000255733	IFNG-AS1	antisense	6	0	9	3	23	2	0	26	0	8	9	9	11	29	6	10	3	3	0	21	27	3	3	18	9	0	0	2	0	14	3	16	10	26	3	0	3	0	8	0	9	5	6	9	18	6	72
ENSG00000235159	RP6-109B7.4	antisense	21	11	34	22	13	17	18	23	9	13	0	40	21	17	9	25	9	24	31	15	10	33	8	33	30	31	21	11	4	3	13	27	24	26	7	9	25	14	36	31	0	5	26	31	0	6	7
ENSG00000237181	AC147651.4	antisense	45	62	8	39	169	59	145	44	4	29	45	45	27	53	2	13	42	33	2	49	100	139	108	70	80	90	29	55	33	11	35	79	38	184	97	33	52	11	56	95	32	38	87	44	114	38	10
ENSG00000237188	RP11-337C18.8	antisense	55	19	96	42	154	27	18	32	47	25	55	85	37	65	26	53	27	85	24	115	39	66	93	155	130	71	32	20	63	21	153	90	94	277	43	74	77	59	42	69	46	63	54	53	39	46	43
ENSG00000225000	AC010082.2	antisense	0	0	0	0	7	0	0	0	0	0	0	5	3	3	0	2	0	0	0	0	0	0	0	0	2	0	5	6	3	0	2	0	0	2	3	0	0	0	3	3	1	0	0	0	0	0	0
ENSG00000268030	AC005253.2	antisense	380	53	541	371	509	321	524	608	192	340	320	864	545	591	256	566	369	266	382	389	431	415	311	667	661	470	261	190	306	207	370	467	628	504	310	427	436	350	473	450	372	405	418	407	350	297	212
ENSG00000235121	RP11-90L20.2	antisense	30	4	23	13	9	6	2	6	17	0	6	38	20	91	3	3	0	6	12	24	5	9	3	28	19	3	6	12	13	22	17	19	15	26	0	0	6	8	9	9	37	17	8	8	9	15	6
ENSG00000260467	RP11-405F3.4	antisense	57	0	11	78	9	240	12	60	8	31	18	7	8	45	121	417	1052	34	10	23	221	29	50	25	48	20	16	12	71	21	10	33	30	47	4	4	9	12	27	26	41	42	6	24	4	51	5
ENSG00000270159	RP11-568J23.6	antisense	18	4	9	34	22	54	18	13	20	23	19	9	5	18	44	73	60	24	29	35	74	51	25	17	67	25	17	29	12	27	48	49	16	24	26	66	6	26	55	43	32	23	24	13	17	34	14
ENSG00000234290	AC116366.6	antisense	2323	663	1749	2089	1483	1604	1274	2759	4746	1899	2456	2050	1756	2055	1622	9240	10534	2325	9275	2412	2842	2409	1800	4834	6143	13615	1720	1332	5373	6478	5441	3090	3685	2923	2782	2302	807	1564	3026	3028	4714	2650	1865	1412	1880	2923	599
ENSG00000203258	RP11-47J17.2	antisense	0	0	0	2	0	0	0	6	0	0	0	0	0	2	0	0	0	0	0	0	1	0	0	8	0	5	0	1	2	0	0	6	5	7	0	0	3	3	1	7	0	0	0	0	0	0	2
ENSG00000251379	RP11-484O2.1	antisense	0	0	1	0	0	0	0	6	0	0	0	6	2	0	0	5	0	6	6	3	0	3	6	6	9	0	3	0	0	0	0	5	0	6	28	3	4	0	3	2	3	0	3	2	0	0	0
ENSG00000231113	RP3-475N16.1	antisense	274	318	260	360	353	350	352	365	115	45	533	907	938	628	244	212	263	163	146	302	514	227	466	483	891	142	318	396	179	229	1175	381	387	352	536	467	328	238	431	571	704	652	471	381	608	391	257
ENSG00000231119	RP4-569M23.2	antisense	13	3	2	14	13	19	6	14	4	19	27	18	15	9	13	22	23	4	24	10	13	9	19	43	45	77	3	28	19	10	51	21	12	28	10	26	9	32	31	37	26	11	13	24	11	23	29
ENSG00000261924	CTD-2561B21.5	antisense	115	73	53	63	55	86	60	46	88	36	105	22	5	129	63	60	58	25	111	22	38	36	100	49	423	103	15	103	56	86	142	137	46	58	72	335	16	91	70	35	103	151	17	79	46	43	17
ENSG00000259736	RP11-387D10.2	antisense	12	18	16	14	11	21	16	24	16	2	6	16	10	15	11	3	3	11	6	9	13	23	5	33	16	13	16	9	10	9	13	13	24	23	17	11	27	20	15	20	7	15	19	8	13	11	5
ENSG00000272146	RP11-755B10.4	antisense	5	23	8	4	17	6	17	5	9	13	8	13	3	7	9	2	5	14	10	6	3	8	6	8	7	14	5	4	1	9	3	5	15	21	8	3	8	19	12	6	7	13	12	3	10	2	5
ENSG00000260339	HEXA-AS1	antisense	22	11	29	0	19	3	33	14	6	6	3	10	0	26	14	3	9	14	6	6	11	22	11	19	0	6	8	14	0	0	3	9	34	45	8	11	31	19	25	3	9	0	6	3	6	6	0
ENSG00000228288	PCAT6	antisense	6	3	3	20	25	20	9	49	53	74	2	61	25	12	16	24	65	31	22	22	20	76	15	38	30	47	26	38	37	57	76	39	33	20	65	24	259	93	2	3	38	45	3	3	12	6	13
ENSG00000236336	RP3-430A16.1	antisense	4	1	0	3	4	2	2	2	2	0	0	0	0	0	2	0	0	0	1	0	0	0	0	1	6	0	2	3	3	2	2	0	0	2	0	0	0	4	0	3	1	3	0	0	0	0	0
ENSG00000234286	AC006026.13	antisense	0	2	0	2	3	0	2	3	0	1	3	1	0	1	0	0	0	0	0	0	0	1	1	1	1	1	2	0	4	1	2	0	3	3	1	0	4	3	0	4	1	0	1	0	1	4	1
ENSG00000235530	AC087294.2	antisense	20	0	44	7	37	8	10	13	43	0	3	14	18	30	3	26	8	6	12	8	2	5	6	29	8	11	6	2	19	9	12	7	11	24	13	20	3	9	11	14	0	6	12	10	6	19	14
ENSG00000213742	ZNF337-AS1	antisense	339	1007	735	504	413	450	478	545	219	276	284	790	684	1571	271	139	249	407	711	148	259	699	717	526	635	237	692	213	614	105	1399	486	1095	1227	621	160	582	28	1723	432	417	454	362	567	206	172	9
ENSG00000197251	LINC00336	antisense	3	16	13	3	5	3	3	0	3	0	7	5	3	3	0	0	0	3	6	3	7	0	0	3	0	10	0	3	5	3	0	5	0	0	3	39	2	16	3	0	8	5	1	2	2	6	10
ENSG00000228705	LINC00659	antisense	3	0	0	0	0	0	0	1	6	11	0	11	3	0	0	11	0	3	0	0	2	0	3	0	3	0	1	0	0	0	3	1	2	0	3	7	0	1	0	2	14	0	2	3	0	5	0
ENSG00000228701	TNKS2-AS1	antisense	11	12	7	6	4	7	11	18	6	10	4	10	3	3	13	4	10	5	6	4	25	9	7	17	11	12	3	4	2	5	14	11	22	16	8	7	6	9	21	17	14	6	6	10	17	18	7
ENSG00000228703	RP5-1160K1.6	antisense	68	0	30	96	46	122	102	126	170	59	52	123	112	79	226	164	1035	27	69	59	294	63	130	100	263	64	146	76	96	154	247	239	45	65	179	381	62	179	86	146	65	276	60	68	86	228	25
ENSG00000267049	AC002398.13	antisense	24	52	20	38	36	35	48	63	8	11	36	145	98	89	16	40	27	15	44	50	28	43	61	39	48	19	11	26	48	15	34	24	30	42	26	36	55	34	37	32	47	64	56	54	68	46	17
ENSG00000267042	CTD-3193K9.4	antisense	3	0	7	1	11	2	0	1	2	3	7	1	2	4	1	1	0	1	3	1	2	2	1	6	4	2	1	2	1	3	2	2	2	3	2	0	0	2	2	5	6	5	1	1	4	2	3
ENSG00000267040	RP11-35G9.3	antisense	270	190	293	224	1590	37	661	659	102	39	260	433	439	419	195	31	97	136	50	341	301	322	574	546	346	164	197	433	226	192	821	474	458	635	268	194	599	205	223	57	108	13	77	480	308	222	8
ENSG00000231208	RP4-583P15.11	antisense	3	0	5	2	3	2	0	0	20	1	8	2	0	2	0	0	0	0	0	2	0	0	0	0	0	29	3	1	2	0	0	0	0	2	0	0	18	20	7	4	4	3	0	0	0	0	0
ENSG00000225945	RP3-441A12.1	antisense	2	6	5	15	8	0	4	3	7	7	3	0	0	11	8	0	0	3	8	8	5	2	2	5	4	18	0	5	7	3	3	3	8	17	2	6	15	11	5	9	1	0	1	2	2	3	9
ENSG00000227540	RP11-152N13.5	antisense	15	116	22	28	54	38	45	53	14	21	37	33	69	57	52	22	7	16	22	39	41	42	24	47	30	29	20	35	26	27	30	53	46	79	12	16	32	55	46	41	11	11	54	45	13	57	18
ENSG00000254741	RP11-661A12.7	antisense	9	277	5	16	9	41	3	6	11	11	43	13	8	13	12	24	24	7	119	25	32	21	52	21	38	12	32	29	30	14	47	26	23	18	29	15	4	17	19	24	27	32	27	8	18	16	19
ENSG00000254744	CTD-3076O17.1	antisense	0	0	0	5	0	0	0	0	3	0	0	2	2	7	0	0	0	0	3	6	0	0	3	0	1	15	0	0	6	8	0	0	0	0	0	0	11	6	0	0	4	0	0	2	3	3	0
ENSG00000229867	STEAP3-AS1	antisense	6	0	0	13	3	25	0	7	0	0	3	19	3	8	6	0	2	0	3	3	3	0	16	1	0	0	0	6	3	3	9	3	4	0	0	13	3	3	6	0	6	8	5	0	0	0	0
ENSG00000231355	AP000302.58	antisense	3	0	1	4	3	0	3	6	4	1	1	3	0	5	2	3	3	3	2	0	3	0	0	1	3	4	0	2	1	2	3	1	1	0	5	0	4	0	0	0	5	7	2	0	0	2	0
ENSG00000255507	RP11-535A19.2	antisense	1	2	3	3	3	0	4	4	0	0	0	23	3	6	3	7	9	5	0	2	1	0	6	3	5	3	2	8	6	4	7	2	2	6	0	0	0	3	3	4	0	0	0	0	0	3	0
ENSG00000243055	GK-AS1	antisense	19	0	46	33	20	21	25	75	3	58	18	47	29	35	17	78	5	18	1	14	20	3	17	20	6	3	16	11	5	3	31	41	18	15	0	21	14	3	31	18	3	17	6	17	3	8	0
ENSG00000247735	CTD-2574D22.2	antisense	6	0	16	9	19	6	12	10	6	0	0	8	3	22	6	0	4	6	3	4	15	16	15	11	10	14	13	12	7	3	9	14	19	4	6	3	19	13	21	0	0	0	5	14	3	10	0
ENSG00000230082	PRRT3-AS1	antisense	18	55	22	17	46	13	19	37	9	10	6	29	18	12	13	6	13	6	11	20	12	22	13	56	21	29	6	11	17	26	21	21	21	29	6	6	11	2	26	18	16	10	8	8	13	6	13
ENSG00000230084	RP4-613B23.1	antisense	40	19	59	20	14	20	39	19	10	21	13	18	14	21	33	19	17	21	31	35	64	23	35	31	41	45	21	28	24	22	28	42	20	19	32	17	27	15	19	43	28	23	28	14	21	14	12
ENSG00000230550	RP11-74C13.3	antisense	2	0	0	3	0	0	0	0	5	2	0	5	0	0	2	3	3	0	0	9	3	1	0	2	0	0	0	0	3	25	0	3	0	0	3	0	1	20	0	0	3	23	1	3	0	1	7
ENSG00000177112	MRVI1-AS1	antisense	145	291	331	52	160	15	97	38	0	4	15	5	6	131	44	2	12	14	4	10	1	3	2	10	10	4	0	37	1	0	0	9	6	5	0	0	63	81	4	0	26	6	26	60	3	10	0
ENSG00000229869	RP11-363N22.2	antisense	4	0	4	5	2	6	1	0	3	8	2	0	0	3	1	2	3	0	2	0	5	6	0	5	9	7	2	2	2	0	0	3	1	3	0	4	3	6	2	2	1	7	4	0	4	3	1
ENSG00000271122	RP11-379H18.1	antisense	94	43	30	46	0	0	255	0	78	78	97	0	224	297	0	80	40	0	0	113	0	428	237	0	0	0	145	86	157	50	0	0	352	0	0	0	0	0	188	0	0	78	0	0	30	100	59
ENSG00000236643	RP11-175D17.3	antisense	0	0	0	6	0	2	0	6	0	0	0	1	0	0	7	2	3	11	0	0	1	0	5	0	0	6	0	0	2	4	1	0	4	1	0	0	0	2	0	2	0	0	0	0	0	3	0
ENSG00000262732	CTD-2135D7.2	antisense	0	0	13	0	14	0	0	1	0	0	0	0	6	0	11	5	6	3	10	0	0	0	0	0	0	0	5	0	4	11	0	0	0	12	28	25	0	5	6	0	0	0	0	15	0	18	0
ENSG00000224541	AP001439.2	antisense	24	2	0	7	14	2	4	5	4	1	7	0	0	41	6	5	3	3	11	7	12	6	12	11	6	13	16	0	14	8	5	5	13	20	1	2	13	11	19	8	10	0	5	0	4	8	3
ENSG00000224091	AC104389.16	antisense	10	2	0	4	0	3	1	0	0	0	0	0	0	0	8	0	0	0	0	0	6	0	0	0	0	0	0	0	3	5	0	0	0	0	0	0	0	0	0	0	0	0	0	0	0	0	0
ENSG00000224093	RP5-1033H22.2	antisense	134	10	113	84	58	138	3	44	27	23	41	33	13	152	68	187	211	26	61	210	78	13	13	64	83	31	29	166	4	101	151	131	0	5	7	101	35	9	10	193	155	272	22	14	14	23	168
ENSG00000229905	RP11-206L10.4	antisense	4	0	2	2	3	2	1	3	0	0	1	2	1	4	7	2	3	0	1	3	4	0	3	3	3	1	0	3	4	5	3	2	1	4	2	1	3	1	5	2	4	1	3	0	3	2	1
ENSG00000253754	RP11-35G22.1	antisense	20	0	36	48	20	55	33	39	27	19	29	18	20	37	20	25	17	18	34	54	47	57	39	48	44	30	22	53	19	20	41	39	28	41	22	43	37	30	38	105	74	64	30	35	38	35	51
ENSG00000242539	AC007620.3	antisense	176	11	282	314	247	12	330	19	328	86	25	269	18	26	17	222	192	16	524	25	291	33	358	26	47	168	227	17	260	152	323	176	23	418	136	17	226	197	611	60	214	25	25	39	11	472	181
ENSG00000265349	RP11-55L4.2	antisense	5	1	0	0	2	0	0	0	0	0	0	3	1	4	0	0	0	0	2	0	0	0	1	3	0	3	0	1	0	0	0	0	0	0	2	0	1	0	1	0	1	0	0	0	0	0	0
ENSG00000265342	RP11-16C1.1	antisense	17	2	4	18	10	15	14	13	5	11	27	6	2	17	9	28	44	15	29	19	35	5	16	19	53	17	17	10	21	45	21	74	8	24	19	16	7	14	23	27	6	17	13	8	24	19	36
ENSG00000260487	RP11-297C4.3	antisense	0	0	3	0	4	5	0	0	0	0	0	6	1	3	0	8	4	8	3	3	14	6	5	1	7	7	0	5	2	3	0	5	4	3	3	0	4	0	12	1	2	0	3	0	0	3	0
ENSG00000260488	RP11-166B2.7	antisense	6	15	13	0	4	10	4	13	28	2	6	5	0	9	1	3	3	1	6	5	3	21	3	12	33	22	2	21	2	1	10	2	11	16	7	7	5	12	0	3	0	2	4	7	0	9	0
ENSG00000245105	A2M-AS1	antisense	21	40	116	114	67	14	23	224	3	0	59	40	30	138	69	16	11	7	11	13	30	17	11	295	116	8	60	20	25	15	35	106	225	220	5	2	27	40	45	19	11	4	9	22	14	9	3
ENSG00000225521	AC005237.4	antisense	0	0	3	5	3	0	0	0	0	0	0	5	0	0	3	9	0	0	3	3	3	0	3	3	13	11	0	0	3	5	0	3	0	0	0	3	3	0	3	0	3	1	3	0	0	0	0
ENSG00000258457	RP11-298I3.4	antisense	25	8	7	2	12	4	9	8	11	0	5	33	16	37	15	5	6	0	3	3	8	4	8	10	9	4	23	5	12	3	14	18	13	24	13	11	15	20	10	2	7	7	22	10	7	3	14
ENSG00000258455	RP11-665C16.5	antisense	3	0	0	2	1	0	2	1	4	0	0	6	0	1	0	2	5	0	4	0	0	2	0	4	0	2	1	2	3	1	4	0	0	2	0	6	1	4	4	7	2	1	4	0	2	1	5
ENSG00000235897	TM4SF19-AS1	antisense	18	9	11	3	6	38	5	2	38	43	8	25	11	3	1	22	39	3	6	11	27	53	4	3	11	20	23	34	10	3	28	6	1	85	19	4	3	20	20	26	1	6	33	1	0	23	10
ENSG00000227039	ITGB2-AS1	antisense	754	1204	3193	850	1926	416	248	3316	71	17	2536	41	539	2171	1791	24	575	1441	247	548	765	153	259	506	2059	165	542	280	334	386	685	1916	230	193	17	12	75	99	481	110	668	431	311	242	752	542	152
ENSG00000259515	RP11-365N19.2	antisense	7	5	4	11	7	3	0	3	5	3	5	7	4	3	6	12	13	0	1	28	16	0	0	5	0	0	3	8	0	10	13	11	3	0	2	3	4	5	0	2	10	12	0	1	8	5	0
ENSG00000232656	IDI2-AS1	antisense	69	24	277	68	207	104	163	189	26	74	341	126	112	293	184	63	142	207	227	148	275	20	153	123	283	278	163	177	132	74	303	147	182	99	186	158	111	202	289	58	527	182	49	32	230	153	309
ENSG00000181800	CELF2-AS1	antisense	2832	3	2261	1432	1751	1164	1180	1388	477	803	901	948	837	1771	1872	1312	1701	1615	1946	1665	2028	754	896	2547	2606	3045	857	1498	1239	1006	1675	2572	1382	2397	642	1358	737	233	1666	2630	1562	780	1510	867	1567	1160	2206
ENSG00000189316	RP11-797H7.5	antisense	4	25	33	11	38	10	44	157	37	5	3	2	0	99	15	21	23	6	24	21	56	79	60	0	9	70	15	26	13	3	0	10	11	9	9	3	69	2	28	19	2	4	17	12	76	8	25
ENSG00000255476	RP11-1H15.2	antisense	3	1	5	2	3	2	0	0	0	0	0	1	0	0	2	0	1	0	0	0	5	0	5	0	5	0	0	0	3	3	9	5	0	2	0	0	0	0	0	3	0	0	3	0	3	6	4
ENSG00000258099	RP11-686G8.2	antisense	1	21	15	4	10	6	0	3	15	9	7	7	3	6	10	7	0	0	10	4	1	4	8	15	5	5	4	13	12	7	3	0	10	9	3	19	13	25	9	21	0	0	22	9	5	0	10
ENSG00000223356	RP11-66D17.5	antisense	11	3	10	50	23	70	14	18	32	18	24	16	10	20	15	59	52	19	50	89	125	11	22	12	81	23	7	28	30	70	29	39	11	20	54	39	11	35	12	61	25	73	18	9	35	45	39
ENSG00000226806	AC011893.3	antisense	3	38	8	3	0	0	6	14	3	0	0	25	3	6	9	7	0	3	9	0	0	0	3	0	3	38	4	3	29	0	10	3	8	12	7	5	11	0	0	4	29	11	0	0	0	3	67
ENSG00000226803	RP11-203B9.4	antisense	28	16	58	58	61	135	46	43	64	124	60	71	68	42	69	134	100	48	85	50	68	66	40	55	73	111	36	69	46	68	106	90	48	49	73	153	53	111	54	175	67	155	52	73	77	58	170
ENSG00000238045	AC009133.14	antisense	531	674	678	2317	765	1050	1239	938	1055	414	1832	1049	1168	630	1022	827	647	370	1685	988	1813	1027	2461	2061	1728	1948	898	849	1600	1261	3030	1240	1907	1537	1151	633	969	906	1698	1699	774	1110	1871	649	1313	2411	165
ENSG00000251330	CTD-2283N19.1	antisense	12	5	16	19	30	29	22	24	1	8	9	41	39	10	6	24	10	3	12	14	14	5	24	61	5	7	10	4	15	7	47	33	22	24	7	16	37	5	41	12	30	21	44	15	19	8	45
ENSG00000247240	UBL7-AS1	antisense	106	160	181	142	142	139	175	330	119	61	85	78	112	274	182	71	48	166	58	111	91	174	191	237	207	118	127	124	90	111	68	134	310	266	59	117	146	99	200	147	86	71	161	252	148	187	43
ENSG00000262296	RP11-55L4.1	antisense	0	4	0	0	1	0	0	1	0	0	0	3	1	0	0	1	0	0	0	0	1	0	1	0	0	0	0	0	0	2	0	0	0	0	0	0	0	4	0	0	0	0	0	0	0	0	0
ENSG00000226026	RP11-57H12.3	antisense	6	0	3	3	0	17	0	0	0	3	0	1	0	3	8	0	9	0	3	0	17	6	9	0	0	0	0	0	5	5	2	6	0	0	0	3	0	3	0	0	2	5	0	0	0	3	0
ENSG00000260886	RP11-432I5.1	antisense	0	3	8	11	3	0	3	0	0	0	0	5	0	0	0	0	3	3	0	0	0	3	3	0	0	3	0	0	0	0	0	0	0	0	0	1	0	0	0	0	9	3	3	6	8	0	0
ENSG00000254461	RP11-755F10.3	antisense	85	34	29	37	169	40	79	55	38	26	34	109	94	94	33	65	55	9	26	67	65	61	52	60	82	35	32	60	63	90	91	78	56	53	106	38	98	31	155	145	112	86	72	47	70	80	53
ENSG00000243150	RP11-538P18.2	antisense	0	0	0	2	1	0	0	0	0	0	0	5	0	3	0	0	0	0	0	0	0	4	3	0	6	3	1	3	0	1	3	4	0	0	0	0	2	0	0	0	3	0	0	0	0	0	0
ENSG00000272568	CTB-113D17.1	antisense	6	1	3	0	0	3	1	2	0	0	0	3	6	6	20	3	1	7	3	4	11	0	9	0	0	0	3	0	5	3	13	1	0	4	0	0	0	0	0	0	1	5	0	0	0	0	0
ENSG00000262482	LA16c-321D4.2	antisense	39	2	26	25	31	20	40	87	28	8	108	63	43	28	19	19	31	11	27	14	52	63	100	59	26	27	45	17	36	11	19	26	135	87	61	19	29	16	159	206	19	21	31	9	16	35	8
ENSG00000231521	RP11-244N9.4	antisense	4	9	10	9	4	11	4	1	4	10	2	5	3	6	3	4	4	5	4	16	9	3	6	7	17	15	7	5	14	3	5	16	6	9	8	6	10	6	7	8	3	5	2	3	7	10	14
ENSG00000228037	RP3-395M20.9	antisense	73	136	20	30	43	27	8	13	33	45	32	44	34	35	13	17	14	22	39	23	31	46	41	43	33	40	23	17	29	8	12	15	31	24	13	29	70	24	16	29	51	144	26	13	20	12	10
ENSG00000240710	RP11-430C7.4	antisense	91	3	80	147	246	9	70	57	61	3	94	245	105	109	48	18	35	79	67	985	353	168	57	172	145	120	77	51	67	193	80	69	159	195	112	26	118	31	256	108	163	62	80	64	208	51	221
ENSG00000249835	VCAN-AS1	antisense	0	0	0	6	2	3	0	7	0	7	0	2	2	0	6	2	2	1	0	2	6	2	15	0	0	0	4	0	0	2	1	9	0	0	2	0	0	4	7	0	1	2	2	3	2	5	0
ENSG00000258926	RP11-47I22.1	antisense	199	3	63	273	147	187	84	124	61	21	20	86	74	203	96	154	134	68	93	53	161	75	44	321	277	45	40	93	116	22	116	232	159	186	15	23	44	5	95	38	246	389	141	41	54	37	204
ENSG00000258920	FOXN3-AS1	antisense	31	140	10	23	32	11	11	34	3	3	21	9	10	13	26	4	22	19	3	11	23	13	26	31	8	19	19	22	17	17	7	19	5	17	11	19	10	26	17	23	22	20	8	13	14	11	41
ENSG00000235419	AC010149.4	antisense	6	0	8	7	25	3	13	8	4	2	10	8	10	11	10	3	8	4	2	7	12	11	6	8	11	1	6	3	4	5	9	5	5	10	7	5	6	4	16	6	21	6	7	3	14	5	4
ENSG00000241490	RP11-553L6.2	antisense	11	3	37	8	52	3	8	42	6	48	22	35	7	29	0	23	9	9	2	10	15	46	14	33	28	20	6	3	11	3	5	14	11	20	6	56	11	9	5	3	9	3	14	2	7	0	4
ENSG00000236859	NIFK-AS1	antisense	64	97	75	39	81	63	93	64	41	63	42	269	27	158	84	41	70	50	54	34	56	135	100	78	93	17	57	79	71	31	99	97	61	104	66	121	72	48	105	79	30	59	30	156	51	55	37
ENSG00000232194	RP1-313L4.3	antisense	0	0	0	0	0	0	0	2	0	9	2	3	0	0	0	0	6	0	0	0	3	3	0	3	0	3	0	3	5	0	5	0	0	2	1	2	6	2	0	0	0	0	0	0	0	0	0
ENSG00000250801	RP11-91H12.3	antisense	1	2	10	0	3	3	7	5	1	9	0	3	1	2	2	0	0	0	0	2	0	0	2	0	1	2	5	2	1	0	0	0	6	13	0	0	2	9	2	1	3	0	4	6	0	0	5
ENSG00000250802	ZBED3-AS1	antisense	6	31	68	29	54	29	38	39	62	13	69	142	77	35	27	24	22	35	35	13	12	120	104	130	58	46	100	91	73	52	107	98	76	136	9	9	113	50	133	49	41	27	40	70	28	21	18
ENSG00000261523	RP11-82O18.2	antisense	1	2	8	9	6	0	1	2	5	1	0	3	3	3	1	0	0	0	2	2	2	8	5	7	1	5	2	2	3	2	3	2	2	6	1	3	14	2	1	1	12	9	2	1	3	0	11
ENSG00000264739	RP11-138I1.2	antisense	6	11	6	6	28	15	0	6	55	22	0	6	0	9	6	3	0	6	0	6	0	3	7	0	20	10	3	9	0	4	5	0	3	6	9	20	12	0	3	6	9	6	7	3	2	3	0
ENSG00000219410	RP4-761J14.8	antisense	39	7	24	16	20	47	27	24	28	10	26	44	33	43	17	48	52	19	57	30	70	40	71	35	79	80	51	14	50	36	100	52	23	24	93	78	22	69	26	57	63	55	62	48	14	97	51
ENSG00000267278	MAP3K14-AS1	antisense	78	9	36	117	98	46	136	199	26	72	82	84	71	73	62	97	108	51	64	306	124	71	62	111	119	33	37	28	33	127	35	70	165	104	82	124	94	33	93	102	103	76	68	62	64	79	42
ENSG00000267275	CTD-2562J15.6	antisense	11	59	44	10	17	8	17	12	87	13	5	9	3	25	33	1	11	9	25	11	4	2	12	38	24	28	4	44	52	16	3	6	15	33	9	13	41	21	12	15	10	0	7	0	3	21	5
ENSG00000267277	CTD-2342J14.6	antisense	21	13	27	7	27	2	26	25	0	32	8	18	19	25	21	8	9	2	0	4	0	32	5	64	18	14	10	11	3	5	38	20	59	39	12	9	26	5	16	6	11	7	4	14	5	4	3
ENSG00000225756	DBH-AS1	antisense	245	123	684	370	14	43	41	46	58	0	79	548	588	238	242	69	36	14	40	93	200	376	3970	68	324	310	322	183	65	141	366	75	243	416	1205	9	29	52	257	173	515	779	384	283	228	227	318
ENSG00000225751	AC087501.1	antisense	3	0	5	1	6	1	0	3	0	0	3	0	2	13	0	0	0	0	0	0	0	0	3	4	0	1	4	2	0	0	1	5	1	2	2	2	4	0	4	3	0	0	4	4	2	0	0
ENSG00000227285	RP3-327A19.5	antisense	137	46	41	40	83	100	29	60	63	23	79	111	111	126	45	88	50	20	46	53	59	82	50	23	57	52	51	67	29	19	61	35	30	50	59	5	34	41	79	93	39	70	68	20	31	22	142
ENSG00000269956	MKNK1-AS1	antisense	18	0	90	35	31	22	30	59	8	21	27	48	40	32	22	58	30	21	30	28	37	11	33	64	30	18	13	30	10	14	22	60	69	51	14	48	27	1	43	55	33	48	42	18	30	16	25
ENSG00000263388	CTC-297N7.10	antisense	1	0	2	2	2	0	0	2	0	0	1	0	1	2	0	0	2	1	2	2	1	2	2	2	2	1	1	1	1	1	0	1	0	2	2	3	2	0	0	0	1	0	3	2	0	2	4
ENSG00000251034	RP11-582J16.4	antisense	758	98	289	483	955	915	641	883	345	414	439	467	560	1034	557	338	221	471	762	622	334	499	228	1571	992	164	178	388	131	116	555	381	938	1025	71	553	331	94	519	830	728	745	1603	571	404	359	2199
ENSG00000259209	RP5-991G20.2	antisense	0	0	11	0	4	0	11	19	6	0	4	13	4	9	3	0	0	3	0	6	3	4	3	9	12	0	16	2	5	3	7	4	8	16	6	0	13	6	6	7	2	0	0	1	3	5	3
ENSG00000259201	RP11-56B16.5	antisense	3	2	5	3	1	1	4	5	4	5	5	3	2	1	0	3	2	4	4	2	0	3	1	3	6	12	3	2	0	3	0	2	1	2	2	5	1	2	3	4	0	7	2	2	0	6	1
ENSG00000266601	RP11-6N17.3	antisense	17	4	14	15	28	34	20	25	2	0	11	10	7	12	11	13	5	2	4	11	9	5	11	39	13	4	5	7	5	6	11	9	10	15	10	23	14	4	17	18	7	34	26	24	34	12	24
ENSG00000261898	RP11-314A20.5	antisense	3	0	0	3	25	1	6	3	2	0	0	14	2	2	8	5	2	4	2	0	6	2	8	0	2	1	0	3	6	0	3	5	6	8	11	11	8	3	2	6	3	13	7	4	1	2	0
ENSG00000258554	RP11-973D8.4	antisense	0	0	9	0	0	2	9	0	0	3	5	0	18	0	0	0	0	2	0	0	0	0	0	0	0	15	0	7	0	0	4	4	5	0	0	0	4	0	4	2	3	1	0	0	0	0	0
ENSG00000258553	RP11-16B13.1	antisense	2	5	2	2	0	2	3	2	4	0	0	0	0	1	0	2	0	4	2	0	0	1	0	2	1	5	3	0	3	0	0	5	2	1	1	4	2	2	2	0	0	0	0	0	0	3	0
ENSG00000262528	LA16c-349E10.1	antisense	4	17	15	13	8	8	10	29	34	5	18	28	8	11	12	8	18	19	46	12	23	39	23	26	10	22	43	15	29	21	7	13	18	8	20	29	13	25	26	41	20	21	56	28	20	29	3
ENSG00000258558	RP11-159L20.2	antisense	4	3	21	6	4	9	4	3	6	2	12	4	8	4	6	2	5	3	3	8	5	2	4	0	0	3	14	10	5	5	4	7	0	5	11	9	8	7	2	7	10	2	3	3	16	2	21
ENSG00000262815	RP11-565F19.4	antisense	0	0	0	3	4	3	0	5	0	0	1	0	2	6	1	0	2	0	0	3	0	0	0	6	3	0	3	0	4	0	2	1	4	0	5	2	0	0	2	0	0	0	0	0	0	0	3
ENSG00000262810	RP11-667K14.5	antisense	10	7	3	11	11	24	10	8	7	6	9	4	2	18	6	29	17	5	8	7	14	5	8	8	21	7	11	9	8	6	12	12	10	7	11	14	4	4	7	15	8	20	10	12	6	2	21
ENSG00000254860	TMEM9B-AS1	antisense	150	26	182	148	175	30	101	222	132	15	48	64	77	69	51	16	47	36	35	104	102	188	187	254	163	167	102	100	123	105	30	67	91	173	34	27	265	113	118	62	59	9	44	40	82	47	32
ENSG00000257886	RP11-61E11.1	antisense	0	3	0	0	0	0	0	3	0	0	0	1	1	0	0	0	0	0	0	0	0	4	1	1	1	4	3	0	3	9	5	0	0	1	1	0	4	0	2	0	0	0	0	0	0	0	0
ENSG00000250159	RP11-381K20.2	antisense	7	0	74	44	9	10	28	39	37	11	20	31	31	80	54	3	5	16	0	24	36	37	12	74	51	40	15	2	51	26	32	45	55	104	3	3	3	3	55	43	48	42	32	35	41	26	0
ENSG00000232354	VIPR1-AS1	antisense	74	4	64	17	48	3	6	22	0	0	8	16	7	67	25	13	4	5	3	11	17	8	15	13	8	10	2	32	15	2	13	8	24	2	11	0	18	3	8	0	45	30	11	3	2	4	23
ENSG00000232352	SEMA3B-AS1	antisense	6	0	8	11	10	10	4	0	22	17	3	10	1	18	12	2	16	9	11	13	14	9	4	10	13	27	9	8	21	27	7	6	3	8	9	6	11	4	7	14	19	27	3	2	7	7	3
ENSG00000231194	FARP1-AS1	antisense	0	8	0	0	11	2	5	3	8	10	8	2	7	0	0	4	2	7	17	3	0	6	18	8	3	0	1	0	0	2	3	9	18	4	6	27	9	11	3	10	2	4	6	4	37	7	12
ENSG00000214401	KANSL1-AS1	antisense	71	260	54	81	42	0	58	115	14	18	82	18	33	77	85	23	34	77	41	28	48	16	31	36	57	113	84	13	16	25	30	29	81	27	100	41	33	5	42	11	30	0	15	18	44	21	4
ENSG00000237734	RP11-298E2.2	antisense	2	1	0	0	5	0	0	3	0	0	0	5	0	6	0	3	2	0	3	0	3	3	0	1	5	12	0	2	2	1	4	3	6	12	0	0	0	0	3	3	5	2	4	4	1	2	6
ENSG00000237737	DCTN1-AS1	antisense	0	0	4	8	2	11	7	3	13	5	1	16	5	10	4	10	11	8	0	10	8	7	6	12	16	13	6	10	6	9	1	3	3	9	0	10	17	9	5	3	0	6	4	7	1	4	13
ENSG00000233293	RP11-410N8.3	antisense	0	0	0	1	0	0	1	2	4	4	3	9	0	0	0	1	0	0	0	3	3	0	2	4	2	2	1	0	0	2	2	3	0	2	1	1	3	0	2	3	1	3	0	0	3	5	0
ENSG00000259954	IL21R-AS1	antisense	26	25	16	67	41	178	11	20	6	12	8	104	124	33	5	58	44	18	31	8	74	37	10	14	26	25	2	80	19	6	97	156	0	0	74	100	21	232	31	208	637	522	15	38	3	17	77
ENSG00000238279	BX470102.3	antisense	25	9	9	29	21	32	38	40	12	11	2	13	7	6	11	36	90	10	8	33	46	7	16	13	28	28	7	12	15	10	5	24	11	15	8	132	4	8	18	36	33	23	3	12	8	53	12
ENSG00000203739	RP11-296O14.3	antisense	25	9	81	36	45	50	56	124	23	41	26	31	50	45	55	50	59	45	15	20	54	61	90	47	85	19	90	44	60	30	73	54	96	88	18	19	54	25	92	35	30	50	64	65	44	12	5
ENSG00000238272	RP3-436N22.3	antisense	0	0	0	0	0	0	0	3	0	0	0	0	3	1	1	2	0	0	0	0	1	0	0	0	0	1	0	0	0	0	0	0	0	7	0	1	0	0	0	1	0	0	0	0	1	0	0
ENSG00000261286	RP11-517C16.2	antisense	26	0	20	77	58	79	17	33	3	71	34	38	31	29	53	82	121	18	3	30	178	32	73	26	60	6	30	34	27	11	86	133	33	21	14	7	64	8	53	8	43	32	22	20	30	51	27
ENSG00000239608	RUVBL1-AS1	antisense	0	0	2	8	13	0	4	19	0	3	4	8	9	1	0	6	2	0	3	1	3	3	6	11	10	4	2	3	7	10	4	6	0	11	0	3	6	0	4	0	2	0	0	3	3	0	0
ENSG00000245711	NADK2-AS1	antisense	73	7	154	94	77	50	69	92	76	28	81	310	256	130	63	64	54	27	47	28	57	116	180	203	183	95	97	66	108	15	357	148	74	156	103	122	127	62	172	70	78	58	88	202	27	34	44
ENSG00000261759	RP11-626G11.3	antisense	6	0	21	6	0	0	0	0	0	0	0	11	0	5	0	6	0	0	0	0	0	0	0	5	0	3	0	0	0	0	7	0	0	0	0	0	5	0	7	8	13	9	6	24	0	11	0
ENSG00000261758	RP11-102M11.2	antisense	13	0	23	14	6	6	3	11	0	3	12	10	3	0	14	3	0	6	0	2	19	9	11	12	16	11	10	14	30	11	0	11	8	14	0	19	9	25	16	17	0	3	3	3	3	0	0
ENSG00000262227	RP5-1050D4.5	antisense	100	3	21	56	9	30	1	17	47	5	0	33	51	0	27	17	4	46	25	0	25	88	64	227	88	69	59	33	22	11	22	39	128	30	6	17	6	26	42	19	23	16	30	35	14	1	16
ENSG00000262222	RP11-876N24.4	antisense	1284	1233	3075	1057	1917	677	1504	2760	675	234	1578	1218	1239	1900	1128	173	194	979	895	1052	1255	1222	939	2138	2271	738	1018	1530	1178	387	739	927	2642	1848	306	279	1689	717	1249	534	1616	1929	959	731	1421	536	767
ENSG00000229782	AC118754.4	antisense	7	6	0	0	0	4	0	2	2	1	1	9	8	1	0	3	2	4	0	2	1	0	0	2	5	3	1	0	0	3	4	3	1	5	0	5	1	4	0	7	2	2	3	0	0	5	0
ENSG00000229780	UBE2Q1-AS1	antisense	14	0	4	12	7	11	21	20	23	19	8	21	16	20	19	27	26	1	21	32	36	22	21	18	40	23	9	10	10	14	27	26	9	15	36	49	8	14	10	28	14	33	23	21	21	16	11
ENSG00000249602	RP11-98D18.3	antisense	4	0	1	2	0	2	2	1	2	0	2	1	2	0	3	6	0	3	0	1	1	0	3	3	1	1	0	2	2	5	7	5	0	0	3	2	5	0	0	0	0	0	1	0	2	2	0
ENSG00000244349	HCG16	antisense	3	3	0	5	0	0	2	0	3	0	0	3	0	7	7	3	3	0	2	4	1	9	0	0	4	2	0	3	4	4	0	11	9	4	0	0	6	18	0	2	8	9	0	2	0	4	0
ENSG00000260572	RP11-16N11.2	antisense	0	17	17	6	24	17	3	0	8	17	3	0	39	0	6	9	0	0	0	6	0	30	0	0	0	0	3	3	6	0	8	0	15	17	3	11	38	11	14	8	3	3	0	11	6	6	3
ENSG00000260570	RP11-24N18.1	antisense	0	4	0	1	0	1	0	1	0	0	0	0	0	0	0	0	0	0	3	1	12	0	0	1	1	0	0	1	3	0	3	0	0	0	0	0	0	0	1	3	0	0	3	0	0	1	0
ENSG00000260579	RP11-382A20.2	antisense	13	13	0	4	18	28	0	2	23	60	0	3	0	25	19	5	5	0	1	29	19	5	26	2	2	2	4	19	3	11	0	11	0	2	25	35	29	10	2	0	2	6	0	0	9	13	0
ENSG00000258745	RP11-218E20.5	antisense	14	0	6	6	0	44	3	12	3	4	0	0	3	5	25	41	59	7	1	1	18	6	10	14	3	3	4	0	15	0	0	9	5	8	1	0	0	0	3	2	0	11	3	11	0	12	2
ENSG00000258748	CTD-2223O18.1	antisense	11	25	140	23	17	4	3	0	8	1	0	1	10	16	16	2	7	0	0	10	6	2	29	2	0	8	9	14	0	0	10	5	3	0	1	0	3	0	1	0	9	6	8	5	1	0	11
ENSG00000240291	RP11-499P20.2	antisense	76	55	56	117	147	77	244	269	137	118	190	636	548	254	224	98	82	123	122	184	258	201	307	348	329	134	170	200	199	124	399	355	232	295	99	23	421	205	556	78	112	181	135	167	123	78	32
ENSG00000228812	RP11-157P1.5	antisense	3	0	8	0	0	0	0	0	1	0	4	3	2	16	0	0	1	0	0	14	3	4	2	0	3	0	0	7	0	6	2	0	0	0	17	7	2	3	0	0	10	13	0	6	11	4	6
ENSG00000257740	RP11-977G19.12	antisense	9	2	20	18	14	15	16	25	6	5	9	44	42	23	9	7	6	12	7	16	10	16	15	17	15	14	5	15	9	9	47	17	24	28	7	5	9	6	14	16	9	21	3	17	3	4	14
ENSG00000261158	CTD-2583P5.3	antisense	6	0	2	2	7	3	0	7	0	6	6	12	14	0	5	2	1	0	0	0	10	3	0	0	3	10	0	3	0	0	3	3	0	25	0	0	1	2	0	16	0	2	0	5	0	6	0
ENSG00000255672	RP11-45F15.2	antisense	2	0	2	4	0	2	2	1	2	0	0	6	0	0	0	0	0	0	0	0	1	0	3	0	0	3	2	0	3	0	0	0	0	3	1	7	2	3	0	2	0	1	2	2	0	0	4
ENSG00000256164	CCND2-AS1	antisense	0	7	21	13	9	3	3	6	6	0	5	10	12	5	6	3	5	5	0	0	2	11	0	8	24	11	8	0	11	6	3	0	13	27	0	0	22	3	6	3	17	3	3	8	4	0	0
ENSG00000250240	CTD-2154I11.2	antisense	0	0	0	0	2	2	0	0	2	4	16	18	18	0	0	10	17	8	0	3	3	2	6	6	6	2	0	0	6	2	41	0	12	13	0	8	2	0	15	4	0	2	0	7	0	2	0
ENSG00000230005	SNAP47-AS1	antisense	15	0	3	8	6	3	14	22	3	0	10	17	3	7	1	10	17	0	0	6	10	2	3	5	37	0	3	8	6	1	5	12	12	30	12	5	14	0	18	15	13	11	14	7	0	6	8
ENSG00000254981	RP11-350N15.3	antisense	16	1	10	28	3	18	0	2	8	12	3	18	15	13	5	27	18	11	23	3	3	2	5	3	7	13	0	12	4	28	53	12	13	1	0	3	2	8	0	70	39	26	11	0	0	3	41
ENSG00000254988	CTD-2547H18.1	antisense	0	0	8	0	5	2	0	3	5	1	2	3	3	0	2	4	2	0	1	0	5	3	4	3	2	6	4	5	3	0	0	5	0	4	9	3	1	1	3	8	4	5	4	0	1	2	7
ENSG00000255882	RP11-290C10.1	antisense	59	0	593	73	58	28	88	67	107	103	45	28	16	106	69	77	72	30	50	109	60	54	49	55	83	204	103	57	170	77	96	53	37	117	31	73	74	28	43	36	47	42	40	44	51	42	57
ENSG00000250948	RP11-1079K10.2	antisense	0	0	0	4	0	3	0	3	0	0	0	2	4	2	0	0	0	0	2	1	0	0	3	2	0	0	2	5	2	1	3	3	7	3	1	0	3	3	0	0	14	0	0	6	3	0	3
ENSG00000271857	RP1-244F24.1	antisense	0	3	6	31	9	0	6	34	0	26	15	0	3	3	0	0	32	6	6	0	0	11	14	0	22	24	85	27	0	10	4	8	142	64	0	19	0	0	11	0	0	33	6	3	3	11	41
ENSG00000249407	IL20RB-AS1	antisense	2	0	0	0	0	0	1	0	0	3	0	3	0	1	0	5	9	0	0	3	7	0	4	0	3	5	0	0	3	3	0	3	0	0	0	4	3	0	0	2	3	5	2	0	0	0	1
ENSG00000234998	RP11-439A17.10	antisense	1	0	0	0	1	3	0	1	0	1	0	2	0	1	0	12	5	0	0	0	1	1	0	3	2	2	1	0	0	0	0	1	1	0	0	1	2	1	1	0	0	0	0	1	1	0	1
ENSG00000232093	RP11-307C12.11	antisense	11	28	12	19	11	6	10	32	0	6	19	8	24	25	38	12	26	12	4	5	17	6	10	16	38	6	8	5	10	4	30	55	14	14	0	9	36	19	29	20	20	4	3	12	8	17	1
ENSG00000262692	CTD-3195I5.3	antisense	18	9	53	16	10	27	25	18	27	8	17	20	22	19	3	19	9	44	18	21	19	24	12	15	60	40	21	4	10	6	18	23	68	35	6	14	8	18	5	11	15	33	36	32	15	23	70
ENSG00000248774	RP11-798M19.3	antisense	10	2	9	8	8	13	2	11	0	14	5	17	9	32	16	5	5	4	8	5	10	5	10	12	3	6	5	9	4	3	6	13	10	5	8	1	3	10	3	14	4	4	8	17	7	6	14
ENSG00000234026	RP11-310E22.4	antisense	14	9	31	26	22	2	4	5	19	0	0	22	6	37	6	2	3	0	5	6	15	21	0	43	14	11	5	0	1	0	3	0	11	29	3	9	13	3	10	12	3	0	6	0	0	0	6
ENSG00000231651	DLG3-AS1	antisense	14	1	6	12	6	5	1	12	2	0	1	9	6	9	15	4	5	2	2	2	2	11	5	11	5	1	2	7	8	1	2	8	0	7	2	6	3	5	0	3	2	3	2	2	2	1	4
ENSG00000234028	AC062029.1	antisense	1331	0	0	0	0	0	542	0	2483	57	409	194	0	0	305	0	0	0	0	385	0	878	0	461	342	518	0	0	0	0	206	202	394	359	0	0	1430	891	645	0	0	0	0	284	0	469	153
ENSG00000231652	RP11-553A21.3	antisense	8	18	6	9	19	10	9	12	6	9	8	21	17	27	19	3	3	3	0	3	0	11	0	8	11	6	3	25	0	3	20	10	12	34	0	0	10	0	6	12	3	6	7	9	0	0	0
ENSG00000248416	RP11-1191J2.4	antisense	23	4	18	11	8	13	9	6	22	7	27	8	3	23	14	19	27	3	27	38	18	11	5	22	49	16	23	32	9	20	7	13	9	20	27	22	14	15	30	9	14	6	14	10	20	17	11
ENSG00000233695	GAS6-AS1	antisense	15	3	95	31	50	19	307	211	266	2	302	30	69	72	25	4	19	122	18	304	205	322	181	327	290	45	267	49	142	70	2	51	224	295	146	41	120	37	140	82	325	252	307	338	341	24	2
ENSG00000264985	RP11-449L23.2	antisense	19	6	14	3	3	9	0	6	7	3	1	0	0	25	0	0	0	12	8	0	0	0	0	8	5	29	8	3	9	10	8	0	0	3	2	19	9	3	13	3	3	26	8	0	3	9	9
ENSG00000254756	RP11-867G23.12	antisense	7	7	1	19	8	15	11	14	3	2	6	8	10	8	11	10	17	2	2	13	21	9	9	10	13	3	6	5	15	3	10	19	5	7	19	33	11	8	8	3	8	19	6	4	14	13	9
ENSG00000234854	LINC00676	antisense	37	4	0	0	32	22	6	1	17	2	1	0	0	0	0	7	8	39	10	4	2	10	5	0	16	7	13	15	190	36	210	19	5	6	8	22	0	6	3	5	0	2	9	0	6	13	9
ENSG00000267980	AC007292.6	antisense	86	12	63	53	24	57	14	40	96	24	32	59	10	19	69	131	245	139	374	52	84	30	30	26	365	208	67	68	141	147	143	64	15	24	107	98	31	96	27	123	140	69	60	25	33	86	40
ENSG00000258232	RP11-161H23.5	antisense	7	95	8	16	4	5	14	28	11	8	10	18	34	15	27	9	4	11	5	10	22	8	25	17	18	18	15	21	7	17	58	4	21	10	5	20	10	19	17	22	8	12	26	17	20	24	1
ENSG00000250961	CTD-2023N9.1	antisense	12	3	147	7	23	0	0	3	0	0	0	6	0	21	8	0	0	21	1	0	0	0	0	0	0	1	0	0	0	2	0	3	39	82	0	27	0	0	3	0	0	0	0	0	0	0	0
ENSG00000224238	WARS2-IT1	antisense	14	0	11	22	11	3	3	6	14	0	8	12	6	0	3	6	21	0	6	14	0	11	7	11	18	16	19	16	15	19	20	15	5	7	14	18	0	19	3	9	6	6	9	14	6	3	30
ENSG00000224660	SH3BP5-AS1	antisense	10031	8520	6311	4480	5345	11984	3674	4488	2703	4534	386	873	3171	15016	8608	6279	7319	4366	11775	3585	2902	5032	2882	2368	5023	672	5960	8228	648	1245	2042	1473	7401	3613	374	577	5367	4239	973	1119	12222	24424	6350	498	3223	2380	6330
ENSG00000235033	RP11-61I13.3	antisense	9	3	2	30	0	17	0	0	3	0	11	0	0	0	2	10	0	0	5	11	5	5	6	0	3	3	0	3	22	3	29	3	0	3	0	0	0	0	0	6	0	0	0	6	0	10	0
ENSG00000269243	CTD-2231E14.8	antisense	123	3	96	120	71	132	3	195	124	54	163	328	180	150	178	191	245	196	388	108	213	113	231	274	541	264	219	73	211	133	108	175	7	376	214	126	141	141	126	207	148	170	148	139	200	122	116
ENSG00000231758	AC092652.1	antisense	27	6	10	12	0	17	8	6	9	6	9	6	4	0	17	22	15	10	19	11	13	10	7	11	31	3	13	6	16	10	10	12	18	17	6	5	6	6	16	18	7	3	17	10	4	11	6
ENSG00000247853	RP5-940J5.6	antisense	327	18	177	357	4	101	102	120	362	181	230	207	104	4	167	467	1180	2	623	142	490	0	175	229	670	412	207	277	647	760	466	4	139	8	339	475	2	275	260	652	501	459	189	62	401	5	126
ENSG00000099869	IGF2-AS	antisense	0	0	0	0	0	3	27	3	37	14	0	0	0	0	0	0	0	0	0	0	6	0	6	0	0	0	20	0	0	0	0	0	0	0	0	0	204	5	0	0	0	0	0	0	6	0	0
ENSG00000226533	BTBD9-AS1	antisense	5	7	4	7	8	1	0	4	4	0	8	14	2	2	5	0	10	2	3	0	20	0	5	1	11	5	4	3	3	4	10	5	0	3	3	10	3	8	5	9	10	1	5	2	6	5	18
ENSG00000228596	AC013436.6	antisense	2	0	2	0	3	0	0	1	3	1	3	0	2	4	1	4	2	1	4	0	3	0	1	3	7	2	0	0	0	1	1	0	0	0	3	0	0	0	0	2	0	0	0	0	0	0	0
ENSG00000267169	CTB-55O6.12	antisense	318	198	551	339	505	90	394	555	200	97	477	898	806	840	305	164	174	162	208	153	327	269	338	1014	725	418	430	141	521	157	742	404	861	761	105	126	555	320	837	414	369	898	211	560	299	276	162
ENSG00000267166	RP11-527L4.5	antisense	9	6	10	36	17	6	22	27	2	7	4	42	34	5	12	6	7	9	8	2	13	38	17	20	16	11	25	13	6	3	2	3	17	38	12	20	9	12	10	2	13	1	5	55	10	19	7
ENSG00000267160	RP11-1072C15.4	antisense	0	55	0	56	49	0	21	0	0	0	0	26	0	0	0	0	0	0	0	109	0	19	41	0	0	0	0	0	0	0	0	22	0	0	0	0	0	0	0	0	30	0	0	0	0	67	0
ENSG00000267163	AC084219.3	antisense	54	0	100	33	124	138	159	73	65	47	56	200	199	39	41	101	64	17	99	138	63	39	66	168	71	68	9	51	13	44	85	67	96	100	40	226	119	41	124	155	42	103	136	124	67	136	190
ENSG00000244558	RP11-445H22.4	antisense	0	0	19	3	3	0	3	2	0	6	0	3	1	0	9	0	0	0	6	0	0	0	5	7	4	20	0	3	17	0	0	0	4	18	1	0	12	6	8	1	3	6	5	1	3	3	0
ENSG00000229245	RP11-542K23.7	antisense	0	0	12	24	2	7	2	2	0	0	5	25	20	0	0	0	2	0	0	9	4	10	6	0	0	10	0	0	0	6	3	0	0	0	0	5	0	0	0	0	5	15	0	0	0	0	0
ENSG00000254397	CTD-2371O3.2	antisense	16	3	23	45	6	23	20	14	12	22	64	28	21	32	16	22	28	10	33	24	47	43	43	15	31	52	40	51	55	42	142	33	20	19	37	53	11	60	17	44	22	13	13	41	22	37	41
ENSG00000254391	CTC-529G1.1	antisense	0	0	0	0	0	0	4	2	7	0	1	7	0	0	0	0	0	6	3	0	4	8	0	24	17	4	9	0	0	0	7	3	15	12	0	0	8	0	11	0	1	0	0	0	0	0	0
ENSG00000227375	DLG1-AS1	antisense	9	9	13	11	8	9	15	3	15	8	9	9	3	11	15	7	6	3	7	8	2	5	12	14	12	17	0	17	21	17	8	8	6	12	4	6	13	8	0	5	4	8	7	18	6	14	3
ENSG00000227372	TP73-AS1	antisense	710	161	824	883	1697	401	998	971	177	451	701	1923	1459	1034	811	503	242	266	402	669	807	863	1287	2199	1022	76	324	752	1375	417	737	422	1411	1546	615	83	1608	580	1613	1052	849	343	328	302	304	64	144
ENSG00000251414	RP11-843P14.1	antisense	167	3	56	142	60	87	98	87	81	32	90	128	99	132	57	71	100	37	106	138	156	73	81	121	138	102	61	98	194	134	123	157	58	84	139	156	60	109	61	119	222	175	73	39	98	106	222
ENSG00000233953	AC009970.1	antisense	100	0	74	29	57	24	65	35	16	10	33	110	148	124	18	6	2	49	56	11	5	12	13	138	55	26	41	3	22	11	105	72	115	60	0	5	47	22	41	18	42	36	57	38	18	18	16
ENSG00000256824	RP11-21A7A.2	antisense	0	0	2	0	0	0	0	0	0	0	0	15	12	0	0	0	2	0	0	0	0	0	7	0	0	0	4	0	0	4	22	3	0	0	0	0	0	0	0	0	0	0	0	0	0	0	0
ENSG00000226263	ISM1-AS1	antisense	0	0	0	1	3	0	1	0	2	2	2	11	2	0	0	0	2	2	0	1	0	1	0	2	4	0	2	0	4	0	3	2	2	2	6	11	3	7	6	0	0	0	0	5	9	0	0
ENSG00000185203	WASIR1	antisense	39	44	16	13	10	6	9	36	56	4	41	57	41	13	6	14	0	85	24	6	7	9	4	44	166	135	13	15	55	38	59	152	27	17	9	62	75	55	25	58	16	56	40	15	2	45	1
ENSG00000255422	AP002954.4	antisense	0	0	0	0	3	0	0	5	1	0	1	0	0	2	3	0	5	0	1	0	2	0	9	3	1	3	1	2	0	2	0	2	1	0	0	0	3	4	0	0	0	0	0	0	0	3	0
ENSG00000246308	RP11-685M7.3	antisense	86	6	84	40	61	14	38	31	62	13	35	114	83	85	9	15	15	30	26	6	15	59	41	99	80	97	25	26	47	12	33	24	99	66	27	18	129	16	109	52	38	25	43	29	44	14	16
ENSG00000253706	RP11-758M4.4	antisense	2	3	0	0	0	0	4	0	0	0	0	3	0	0	0	0	0	5	4	1	3	0	0	3	7	0	0	0	0	0	0	0	0	2	0	0	4	4	0	0	0	2	0	3	0	0	1
ENSG00000253708	RP11-51J9.4	antisense	12	0	6	5	4	15	0	3	8	13	8	11	0	12	7	19	9	18	13	12	15	13	4	3	15	18	7	9	7	2	4	8	8	5	5	11	13	16	4	13	9	9	5	7	5	25	12
ENSG00000234405	LL0XNC01-250H12.3	antisense	0	0	2	3	0	0	0	2	0	0	0	2	1	2	1	0	0	0	0	0	1	1	1	4	0	0	0	0	0	1	0	2	2	5	0	0	3	0	0	0	3	0	0	0	0	0	0
ENSG00000230612	AC004237.1	antisense	3	0	0	3	2	0	2	6	0	1	5	3	5	5	0	2	2	0	3	2	3	0	5	2	0	0	0	5	5	2	3	3	0	2	6	6	0	3	3	2	1	0	0	0	3	6	1
ENSG00000230613	HM13-AS1	antisense	3	5	4	8	8	7	8	13	7	4	9	7	6	9	7	11	18	9	10	10	9	6	5	12	23	9	8	7	15	10	18	5	7	11	11	2	10	10	11	9	8	22	7	9	2	4	12
ENSG00000243849	WDR52-AS1	antisense	2	0	2	3	1	0	0	8	0	0	2	2	0	0	0	3	0	0	0	1	0	0	3	4	0	2	0	2	6	0	3	5	3	2	0	4	2	0	6	2	0	0	0	3	0	0	0
ENSG00000240790	AC073934.6	antisense	0	1	3	3	1	0	2	2	5	3	0	2	2	7	4	0	0	0	0	0	3	0	3	0	3	8	0	4	3	3	0	0	0	5	0	5	4	0	6	2	4	3	1	0	4	0	0
ENSG00000237341	SYP-AS1	antisense	3	2	0	1	0	0	3	0	0	0	0	0	0	0	0	0	0	0	2	0	3	0	0	2	5	0	2	3	0	2	3	0	0	0	0	0	0	0	0	0	0	0	0	0	0	0	0
ENSG00000253307	RP11-10J21.4	antisense	14	11	3	6	0	9	1	5	29	8	5	4	3	9	7	20	76	9	1	2	17	4	2	0	1	15	14	5	2	9	2	3	0	0	7	0	2	38	0	32	22	25	3	3	3	11	71
ENSG00000232445	RP11-132A1.4	antisense	3	0	3	27	6	6	7	0	2	13	0	5	37	2	0	3	0	6	0	3	0	6	3	0	3	9	27	5	5	7	4	3	4	0	1	0	15	25	8	8	3	3	11	5	3	6	4
ENSG00000232442	CTD-3184A7.4	antisense	383	677	1840	423	485	365	1187	829	651	811	728	316	481	557	412	289	269	341	298	262	462	834	687	674	869	1543	424	243	443	54	158	324	922	955	84	328	351	312	590	204	437	476	1599	494	298	225	386
ENSG00000224467	AC009313.1	antisense	2	0	1	2	1	3	1	3	0	4	0	0	0	1	1	2	14	1	0	2	3	1	1	2	1	0	1	0	2	3	2	7	0	1	0	0	0	1	0	2	0	0	0	0	1	1	0
ENSG00000264044	RP11-192H23.7	antisense	31	0	38	16	30	42	19	19	42	25	20	45	25	45	11	41	24	10	34	40	35	25	23	51	47	92	15	11	29	25	25	18	35	31	24	32	24	19	22	17	19	48	35	37	12	35	93
ENSG00000270028	RP11-380L11.4	antisense	8	3	3	0	0	0	0	11	3	3	0	0	0	0	19	0	9	0	3	8	11	0	0	8	0	0	12	0	12	0	0	0	3	3	0	10	0	3	3	0	0	0	0	0	6	0	0
ENSG00000270021	CTC-203F4.2	antisense	0	25	0	0	0	0	0	0	0	57	27	0	0	27	30	22	26	0	40	0	25	0	43	0	0	0	0	0	51	30	53	33	0	0	25	42	0	0	0	35	0	24	46	89	89	43	14
ENSG00000235237	RP1-151B14.6	antisense	5	0	9	7	7	0	5	10	0	3	3	4	0	10	0	2	6	0	0	0	5	0	4	3	1	0	3	3	0	3	2	22	0	6	0	0	12	2	6	0	8	0	3	0	8	3	0
ENSG00000235236	RP13-131K19.1	antisense	15	7	6	7	16	9	12	7	15	15	12	17	16	8	12	27	12	7	33	14	20	21	16	5	15	3	5	13	9	7	6	11	16	11	18	52	6	18	13	44	24	33	23	7	28	21	30
ENSG00000269487	CTB-174O21.2	antisense	15	2	17	7	11	13	16	2	10	21	23	23	9	13	14	29	23	15	39	41	18	26	25	18	37	25	27	19	11	19	35	17	7	21	10	36	13	18	10	35	31	36	21	13	15	28	14
ENSG00000269481	CTD-2521M24.6	antisense	39	15	45	33	175	0	78	60	38	5	43	49	87	107	15	25	19	20	26	30	36	50	58	76	54	16	36	54	34	29	67	48	91	90	29	18	74	20	66	15	48	33	32	36	55	29	2
ENSG00000234185	RP5-1132H15.1	antisense	18	4	27	37	19	17	11	16	21	5	16	6	5	9	14	19	26	4	6	46	42	10	16	15	33	3	18	29	19	8	8	19	16	14	19	32	18	17	15	31	17	21	11	10	2	9	35
ENSG00000234183	AC004854.4	antisense	5	4	6	3	3	5	2	6	12	7	3	7	0	5	0	0	5	3	5	3	3	5	3	6	4	3	2	2	13	2	2	2	3	6	3	0	2	16	5	1	1	3	0	0	1	4	1
ENSG00000234181	RP11-182N22.8	antisense	3	4	2	3	3	2	3	10	3	0	0	0	0	5	0	0	0	0	0	6	0	0	1	0	0	6	2	0	1	0	0	0	3	1	0	1	0	9	5	0	3	0	3	0	0	0	14
ENSG00000263307	RP11-166B2.8	antisense	55	0	68	35	4	47	25	36	45	28	35	21	9	15	8	33	22	21	39	32	49	69	35	32	55	33	32	38	24	53	33	40	40	31	18	83	27	46	31	58	27	92	52	37	78	26	110
ENSG00000259424	RP11-35O15.1	antisense	0	0	0	0	0	3	0	0	6	2	0	0	0	3	4	0	3	0	0	2	2	9	0	0	2	0	7	0	0	2	0	4	0	0	0	0	19	15	0	0	0	3	2	2	2	0	0
ENSG00000259426	RP11-253M7.1	antisense	6	0	10	9	0	11	6	9	0	10	8	3	3	1	18	1	0	3	6	6	9	0	24	0	3	3	5	4	10	24	2	6	3	8	2	7	0	8	0	7	0	3	3	9	15	11	0
ENSG00000259422	RP11-593F23.1	antisense	3	0	0	14	9	0	10	14	5	0	3	23	9	5	3	0	3	5	3	7	16	13	3	15	11	3	22	0	3	5	0	0	2	0	5	0	11	0	1	0	7	1	3	3	0	0	3
ENSG00000264829	RP11-474I11.8	antisense	22	9	15	16	18	11	6	12	24	5	14	6	3	22	19	9	12	3	14	27	26	4	11	19	45	10	24	11	24	14	12	10	5	8	5	21	20	26	14	23	19	1	8	12	9	13	35
ENSG00000267557	CTC-379B2.4	antisense	0	0	1	0	2	0	0	0	0	0	1	2	0	3	0	0	0	3	0	1	2	0	6	0	1	1	0	0	0	3	0	3	1	0	0	2	5	0	0	0	1	0	3	0	0	3	1
ENSG00000267551	AC005264.2	antisense	337	83	260	220	153	46	146	175	626	82	136	255	198	462	197	288	638	260	1314	26	118	84	40	225	1013	522	534	314	736	169	1363	850	454	259	238	209	729	599	190	422	255	420	476	116	125	230	45
ENSG00000260021	RP11-480I12.10	antisense	0	0	0	0	0	0	0	3	3	0	0	0	0	0	3	0	3	0	0	0	3	3	3	0	3	3	0	0	0	3	0	0	3	0	0	3	3	0	0	0	0	0	0	0	0	0	0
ENSG00000260022	LA16c-306A4.1	antisense	98	6	15	12	18	0	36	14	16	3	21	13	31	26	0	0	3	9	7	12	8	12	31	19	19	95	11	20	30	1	0	12	21	20	17	21	18	18	12	10	27	12	12	39	30	31	6
ENSG00000235740	RP11-436I24.1	antisense	6	0	2	9	3	5	2	5	5	3	5	10	15	7	11	9	14	3	0	9	11	1	22	2	10	0	9	3	3	8	12	24	0	3	1	7	12	10	3	1	9	0	22	0	0	3	0
ENSG00000197099	RP11-573D15.8	antisense	1	5	5	5	3	0	3	10	6	0	7	2	1	8	2	0	2	7	0	9	5	13	22	9	4	3	4	7	8	5	0	4	17	10	2	4	38	13	1	0	0	0	2	3	0	3	0
ENSG00000239219	RP11-379K17.4	antisense	6	4	6	7	6	6	3	8	0	11	5	3	3	8	13	0	26	9	3	10	12	9	6	3	2	14	3	9	9	6	3	6	17	24	6	4	12	0	0	3	3	0	3	3	6	6	3
ENSG00000239213	RP11-85F14.5	antisense	37	52	29	30	31	23	57	74	92	41	52	73	58	22	37	16	20	37	46	25	15	39	72	116	78	33	39	25	43	36	44	66	81	32	17	36	25	22	45	24	33	53	38	64	28	16	30
ENSG00000251279	CTC-436P18.1	antisense	1	0	13	4	9	12	0	13	3	0	4	18	13	2	5	0	13	3	8	4	4	3	6	9	6	4	4	3	12	4	9	8	1	11	3	15	3	16	7	4	2	1	4	3	6	13	1
ENSG00000259065	RP5-1021I20.1	antisense	15	49	32	20	5	9	10	9	20	20	8	19	11	22	30	8	4	2	16	4	8	64	16	17	6	34	8	39	23	12	16	11	10	9	8	3	25	4	10	8	7	9	10	6	11	4	15
ENSG00000230435	AC004160.4	antisense	0	0	0	0	0	2	0	0	0	0	2	2	0	0	0	6	0	0	0	0	0	0	0	0	0	0	0	5	0	0	2	0	0	0	5	2	1	0	7	22	0	0	0	1	1	0	0
ENSG00000260793	RP5-882C2.2	antisense	0	0	0	0	0	0	524	0	0	0	4	0	257	1	493	0	0	0	0	0	0	0	0	0	0	0	0	0	240	0	0	0	0	0	206	0	0	0	360	0	418	0	0	0	0	0	0
ENSG00000260790	RP11-21M24.2	antisense	2	0	1	0	13	12	1	0	1	14	1	1	9	1	1	0	0	0	2	3	0	0	0	1	2	2	0	39	1	1	32	1	42	2	2	43	1	1	1	2	0	1	0	0	1	23	1
ENSG00000266401	RP11-874J12.4	antisense	8	0	0	0	0	11	0	5	0	0	3	4	0	0	19	9	14	0	6	0	14	0	0	0	7	0	0	0	3	0	0	3	0	0	0	0	3	0	0	0	0	0	0	0	0	0	0
ENSG00000262533	RP11-667K14.4	antisense	39	80	4	25	99	29	19	15	19	7	34	33	0	50	23	32	24	23	33	12	50	23	0	23	25	29	19	55	29	19	11	13	0	15	19	23	39	6	19	0	37	0	46	19	32	29	17
ENSG00000268530	CTC-273B12.5	antisense	0	2	3	0	0	3	2	6	8	5	2	2	2	0	3	3	5	0	4	0	11	4	0	4	3	3	1	8	6	0	12	0	0	2	0	6	1	6	0	10	6	0	0	2	4	0	3
ENSG00000244184	RP11-314A20.2	antisense	3	11	1	0	2	5	3	3	2	0	5	10	4	12	3	1	1	3	0	3	6	13	34	5	5	5	6	7	2	0	5	4	7	14	0	0	0	3	3	0	1	0	7	15	0	3	0
ENSG00000204044	RP11-465L10.10	antisense	74	52	45	133	48	377	20	134	12	31	69	100	55	6	215	141	613	127	9	76	226	44	77	9	32	24	31	19	19	32	66	37	35	8	5	6	48	20	16	21	25	16	12	50	22	145	3
ENSG00000251224	CNOT10-AS1	antisense	0	0	4	3	1	1	0	3	0	3	0	2	0	1	0	6	3	3	8	2	3	0	1	3	6	0	1	3	7	0	2	5	0	6	3	3	1	3	3	6	5	9	0	0	0	2	3
ENSG00000228417	RP11-549L6.3	antisense	1	4	0	0	2	0	1	1	1	4	7	4	4	1	6	0	2	3	0	1	1	0	0	0	0	6	0	2	0	4	0	0	0	2	0	0	2	2	0	3	5	0	0	2	0	0	0
ENSG00000226706	RP11-426A6.5	antisense	16	0	18	26	34	38	31	61	23	6	36	54	73	37	20	33	38	6	44	69	67	23	43	20	65	35	14	33	74	53	54	21	10	31	21	131	16	45	9	8	40	137	15	49	24	36	49
ENSG00000272396	CTC-490G23.4	antisense	0	0	0	2	3	92	0	6	1	3	0	2	4	0	4	16	21	0	2	0	4	0	2	0	0	0	0	0	0	0	0	0	0	0	0	0	0	2	0	7	1	0	0	4	0	4	0
ENSG00000183308	AC005037.3	antisense	8	18	16	13	16	3	36	15	18	12	5	8	3	6	11	11	22	18	19	3	9	23	49	48	59	12	32	11	7	5	6	9	16	19	16	21	3	7	19	8	7	0	6	5	11	7	5
ENSG00000245275	SAP30L-AS1	antisense	46	6	87	70	86	50	69	33	15	9	42	84	41	29	47	46	36	2	18	35	109	20	44	81	93	25	33	17	32	26	73	60	55	72	13	28	69	23	61	17	46	26	2	35	85	46	14
ENSG00000253121	RP11-659E9.4	antisense	0	0	3	0	0	2	2	0	0	3	5	3	2	3	2	3	6	0	0	1	12	2	0	0	0	0	0	0	1	6	0	6	3	0	9	0	0	0	8	18	7	0	9	2	3	12	2
ENSG00000254632	RP11-21L23.4	antisense	1	0	0	0	0	2	0	4	0	0	2	0	0	0	5	3	7	0	0	2	0	0	3	0	0	0	0	0	0	0	0	0	0	0	0	0	0	0	0	1	0	3	0	1	0	0	2
ENSG00000254631	RP11-702H23.4	antisense	7	9	4	6	10	0	14	6	8	2	1	11	2	10	2	5	3	2	9	10	2	2	1	15	7	13	10	6	11	6	3	5	7	9	3	8	11	14	5	2	4	1	9	4	4	5	5
ENSG00000254638	RP11-356J5.4	antisense	4	0	12	4	2	7	2	9	4	0	7	2	5	2	1	3	0	0	8	5	0	2	5	7	6	1	8	2	1	0	0	2	8	8	3	6	5	5	13	12	6	11	15	6	10	1	5
ENSG00000232934	RP11-324O2.3	antisense	42	3	58	45	99	36	32	30	12	10	26	38	22	61	8	46	61	39	50	27	21	23	31	56	33	17	19	21	18	15	23	51	23	44	14	95	42	36	36	34	33	59	28	36	21	41	15
ENSG00000256670	RP11-338E21.1	antisense	2	2	2	0	2	0	1	2	2	0	2	0	0	2	0	5	3	0	0	2	0	2	2	1	0	6	1	1	0	0	1	2	0	2	1	4	3	3	2	1	2	0	0	0	3	1	0
ENSG00000204860	FAM201A	antisense	121	0	21	85	8	68	11	51	0	12	15	13	18	0	196	34	175	13	2	24	316	27	42	22	2	32	9	11	71	6	13	56	12	8	0	0	3	10	4	11	9	12	6	11	0	80	5
ENSG00000231770	TMEM44-AS1	antisense	53	42	63	74	133	32	130	78	23	18	103	125	102	137	42	40	45	62	34	69	105	137	45	290	96	66	86	36	74	46	101	60	144	137	48	58	139	40	156	59	90	50	180	146	78	79	30
ENSG00000230798	RP4-792G4.2	antisense	3	9	0	0	1	0	22	0	0	0	1	0	0	0	0	0	5	0	0	7	3	0	78	0	0	0	0	0	0	0	0	0	0	0	0	3	2	26	0	0	0	1	3	3	0	0	5
ENSG00000253911	KB-1205A7.2	antisense	8	0	6	4	1	3	2	1	3	0	0	0	1	4	4	2	0	0	3	4	2	4	4	6	9	4	3	8	5	4	5	4	7	6	4	5	3	1	10	11	4	4	10	8	2	2	5
ENSG00000225113	RP5-1160K1.3	antisense	41	14	5	48	17	25	10	25	43	11	28	30	31	27	9	13	18	16	22	27	35	19	14	39	38	20	15	23	31	39	41	21	19	31	58	40	15	48	23	64	55	29	22	14	17	24	30
ENSG00000263316	RP11-530N7.3	antisense	0	0	0	2	2	2	0	3	0	0	2	2	1	2	0	1	0	0	0	2	7	1	1	0	5	2	0	0	2	5	0	2	2	0	2	1	7	0	9	2	3	0	4	0	0	2	0
ENSG00000230424	RP1-43E13.2	antisense	14	32	24	7	4	6	4	14	16	7	8	11	14	13	5	9	9	25	11	10	17	5	1	9	8	36	6	12	4	9	20	11	6	13	6	3	13	22	12	16	12	19	5	21	7	13	13
ENSG00000230427	RP11-313A24.1	antisense	1	0	0	0	0	3	8	0	0	3	3	0	0	0	0	0	0	0	0	0	0	0	1	0	3	2	0	0	0	0	0	0	0	0	3	0	0	2	0	0	3	0	0	3	3	3	3
ENSG00000272767	JMJD1C-AS1	antisense	70	18	0	17	0	19	0	62	0	29	0	0	0	0	0	47	0	58	15	23	0	0	0	0	0	0	5	0	0	0	0	0	0	0	0	70	0	0	14	0	0	35	0	0	25	33	151
ENSG00000272768	RP4-673M15.1	antisense	0	44	0	0	27	0	24	0	0	0	0	32	14	0	0	47	0	0	0	17	0	0	27	0	84	0	0	0	0	17	27	62	29	0	23	0	0	0	0	0	0	35	16	38	19	0	43
ENSG00000241560	ZBTB20-AS1	antisense	3	0	10	29	18	0	9	12	3	3	6	30	21	3	4	2	7	5	0	2	20	4	15	23	11	10	16	11	15	11	7	34	4	12	3	1	5	4	4	0	1	0	0	0	1	0	0
ENSG00000249028	RP5-951N9.1	antisense	3	0	9	0	5	0	6	4	0	0	10	8	4	3	5	0	0	3	3	6	0	11	5	11	18	4	8	6	3	8	6	13	0	2	0	2	13	3	11	8	7	0	3	3	6	0	0
ENSG00000268678	CTC-444N24.13	antisense	59	11	96	32	27	51	37	30	129	69	43	39	43	58	90	47	37	21	122	52	41	44	31	45	27	151	27	34	31	61	27	13	51	68	66	49	70	154	44	72	40	48	48	50	31	61	64
ENSG00000258623	CTD-2325P2.3	antisense	18	0	25	3	18	51	4	5	7	9	5	11	10	11	7	12	34	4	8	9	5	1	7	8	17	10	3	30	10	2	8	7	8	13	20	133	22	8	8	10	6	13	1	11	2	10	23
ENSG00000227495	AC109333.10	antisense	14	13	46	5	21	8	27	29	1	0	25	11	9	30	27	1	9	5	8	2	7	0	43	12	15	1	16	27	3	5	15	15	0	2	8	6	6	10	16	9	17	5	15	27	21	4	9
ENSG00000235688	AC116614.1	antisense	144	1226	241	115	213	44	12	2	310	25	2	320	160	32	22	284	246	168	244	45	68	818	35	5	9	88	143	230	37	11	141	174	114	212	1	2	81	191	5	11	232	183	29	29	131	59	52
ENSG00000261202	RP3-496C20.1	antisense	19	14	11	9	12	30	6	18	0	11	15	0	17	16	20	0	27	38	38	40	9	33	0	13	22	0	14	17	0	9	10	17	0	20	29	25	0	0	25	19	0	7	0	19	9	0	3
ENSG00000261207	LA16c-361A3.3	antisense	142	2	165	52	97	110	81	68	152	90	129	77	75	74	29	155	128	115	299	205	140	59	67	168	272	291	93	118	97	91	124	120	159	239	83	236	64	196	80	230	112	295	96	45	130	170	121
ENSG00000269072	CTD-3187F8.14	antisense	0	3	0	0	7	5	6	4	0	0	0	17	0	0	4	5	4	6	0	0	0	4	0	0	0	0	0	0	0	0	0	0	0	0	0	0	0	0	4	0	0	0	0	0	0	0	3
ENSG00000224165	DNAJC27-AS1	antisense	31	35	62	15	43	6	24	24	28	21	14	45	25	19	23	11	12	25	10	17	9	24	11	50	18	41	20	23	26	15	9	32	31	55	24	24	65	23	27	18	7	12	4	9	9	9	2
ENSG00000228858	RP11-95K23.5	antisense	5	0	0	3	0	2	1	3	0	1	2	0	0	0	2	1	3	0	0	1	2	1	1	0	0	0	0	0	1	0	0	0	0	0	0	0	0	0	1	1	0	0	0	0	0	1	0
ENSG00000269694	AC005197.2	antisense	5	0	0	0	0	3	0	0	2	0	0	0	0	5	0	3	19	0	0	5	3	0	0	0	3	3	1	0	0	3	5	0	3	0	5	10	3	0	0	3	5	0	0	0	3	0	0
ENSG00000269696	AC007228.11	antisense	32	17	43	25	123	14	71	74	18	4	21	70	25	93	30	8	7	6	7	19	7	23	0	54	20	3	19	9	28	28	40	5	33	11	2	13	83	8	44	33	18	22	16	6	7	11	21
ENSG00000247324	RP11-510M2.2	antisense	24	6	20	17	22	17	6	9	11	22	28	0	6	22	16	30	6	11	21	25	22	11	19	23	38	9	32	22	17	11	5	12	36	26	28	9	9	11	35	14	43	22	26	11	69	10	55
ENSG00000251661	RP11-326C3.11	antisense	26	55	97	120	215	58	277	54	19	39	20	70	107	119	53	39	26	49	23	25	78	24	16	121	100	67	29	69	94	16	59	62	74	64	25	23	58	20	69	22	218	147	15	5	40	27	49
ENSG00000266527	RP11-138P22.1	antisense	1	0	0	0	3	4	0	9	0	4	0	0	3	0	0	0	0	0	2	3	0	3	0	2	0	0	0	3	3	0	0	2	5	0	0	3	0	0	0	0	0	9	0	0	2	0	0
ENSG00000261996	CTC-281F24.1	antisense	44	0	21	14	22	3	34	16	0	4	14	5	15	27	4	11	7	2	0	5	15	28	62	16	4	1	8	5	6	1	20	16	5	37	5	3	17	10	7	5	34	12	13	16	7	10	2
ENSG00000250131	RP11-130F10.1	antisense	24	22	34	17	28	3	23	19	10	6	13	22	9	38	34	6	6	12	2	11	25	12	26	58	41	17	16	38	14	6	18	44	191	225	9	2	7	9	29	6	7	0	19	11	6	8	0
ENSG00000267690	LDLRAD4-AS1	antisense	44	0	50	7	16	16	6	9	12	0	22	21	10	32	6	6	3	3	47	7	3	31	5	26	22	6	18	25	22	44	34	23	30	73	46	55	18	10	40	37	73	84	48	16	23	31	172
ENSG00000267694	RP11-691H4.4	antisense	44	159	87	19	61	73	22	20	9	13	28	32	15	70	29	7	3	62	70	8	1	45	34	75	46	9	5	98	16	36	37	15	192	222	12	31	11	11	19	31	161	98	48	62	36	27	205
ENSG00000254900	RP11-152H18.4	antisense	0	0	5	3	5	0	5	9	0	0	5	3	3	0	7	9	0	3	2	3	0	0	7	6	4	0	4	2	0	0	3	3	2	27	0	8	3	7	5	3	3	2	4	6	3	1	2
ENSG00000254905	RP11-712L6.7	antisense	13	0	1	9	3	0	0	2	0	0	3	1	1	3	3	5	9	0	0	0	4	0	4	2	1	0	3	0	2	2	5	3	4	3	5	0	0	7	0	0	5	0	0	0	1	2	2
ENSG00000254907	RP11-484D2.2	antisense	15	8	23	28	12	22	16	9	16	7	13	39	36	5	7	22	22	1	4	16	10	16	23	9	11	20	8	12	9	23	14	14	8	9	23	30	17	23	22	20	16	44	19	20	19	22	69
ENSG00000228275	ARMCX3-AS1	antisense	6	0	10	3	3	1	5	2	4	6	1	1	2	6	4	3	2	2	7	4	3	3	5	21	8	8	14	6	6	3	8	6	4	16	2	3	5	7	5	6	4	1	3	2	2	5	2
ENSG00000228274	RP3-508I15.9	antisense	25	9	53	59	61	65	53	110	63	15	53	118	83	79	28	106	52	15	36	34	53	119	53	71	78	61	78	33	7	13	58	113	132	104	21	50	138	74	94	78	44	61	37	39	52	15	43
ENSG00000247081	RP11-318M2.2	antisense	29	17	33	18	7	12	45	82	16	22	73	43	47	84	31	214	70	54	54	135	23	74	19	151	327	33	12	31	42	39	106	50	224	171	9	42	27	4	68	148	268	109	62	67	57	45	83
ENSG00000255829	RP11-20D14.3	antisense	143	15	284	62	101	2	12	27	0	2	54	237	136	161	86	7	52	110	14	10	30	15	9	461	315	91	102	118	120	90	394	80	322	179	0	0	13	16	92	22	100	24	19	73	5	9	4
ENSG00000251307	RP11-506H20.1	antisense	24	11	54	21	5	27	25	15	24	28	20	20	7	18	33	19	12	30	58	21	26	48	40	27	21	64	19	27	18	20	27	23	28	20	32	33	15	23	30	31	13	33	20	16	21	27	34
ENSG00000237017	AC012314.8	antisense	163	119	160	205	155	361	239	183	196	184	306	251	197	152	240	366	305	130	498	239	383	276	305	232	371	165	181	196	191	150	344	220	204	223	277	326	372	238	306	258	259	242	454	186	355	233	305
ENSG00000232010	AP001059.5	antisense	9	67	15	18	0	1	5	0	5	0	18	0	0	4	0	7	1	9	6	0	1	8	133	4	0	34	8	6	8	0	14	5	5	13	3	21	6	8	15	9	5	9	0	0	12	2	0
ENSG00000234050	LL0XNC01-237H1.3	antisense	2	8	15	3	11	1	2	6	0	0	6	12	2	14	0	2	0	0	1	0	0	2	2	5	12	2	4	15	1	2	0	2	3	9	2	0	6	0	1	1	0	0	2	0	3	0	2
ENSG00000230322	RP3-323N1.2	antisense	66	12	98	14	31	10	25	28	15	9	27	31	1	62	38	7	51	41	21	95	51	19	11	53	101	54	51	29	27	13	93	70	13	138	18	26	23	17	54	15	37	14	33	24	26	31	37
ENSG00000230325	RP11-385F5.4	antisense	72	3	82	133	107	153	76	78	105	112	121	56	64	81	211	151	130	93	307	85	294	64	126	142	474	101	150	113	75	112	128	157	44	65	124	148	69	90	113	251	65	418	95	60	111	182	191
ENSG00000248492	ZFAT-AS1	antisense	1	0	2	4	0	0	0	0	4	0	0	0	0	0	3	2	0	2	0	0	0	0	0	1	0	3	0	1	0	0	0	2	1	2	0	0	0	0	0	5	3	3	0	4	0	0	3
ENSG00000231636	AGBL5-AS1	antisense	0	0	0	0	0	0	0	2	0	4	1	2	1	3	6	1	3	0	0	2	0	0	0	0	0	0	1	3	0	4	0	3	4	0	0	1	3	0	1	0	0	3	3	0	0	2	0
ENSG00000231633	LINC00283	antisense	0	0	2	0	6	0	0	0	6	6	0	24	10	8	0	0	3	0	5	3	0	2	14	3	15	15	0	0	8	18	7	3	0	0	3	3	7	3	6	6	0	3	0	3	3	0	0
ENSG00000226352	RP11-523H24.3	antisense	10	24	20	3	12	13	11	23	8	5	17	37	37	16	9	28	2	19	15	11	14	15	17	27	15	40	10	6	11	12	10	18	25	11	24	20	26	22	13	24	8	23	9	13	27	13	31
ENSG00000188365	AC092171.2	antisense	0	0	3	8	0	7	0	9	3	23	2	34	27	8	0	13	12	20	50	3	9	0	0	8	26	82	7	9	38	7	26	21	0	6	0	0	3	3	0	8	6	3	10	3	0	0	0
ENSG00000240005	RP11-293A21.1	antisense	63	94	36	18	64	49	11	23	11	13	37	12	1	71	75	18	8	3	4	35	18	101	27	37	26	18	7	52	12	22	9	26	8	7	191	210	49	56	47	49	74	20	39	35	99	47	8
ENSG00000265688	MAFG-AS1	antisense	9	20	6	14	2	6	5	16	2	11	11	180	150	15	14	3	14	6	7	0	23	0	76	24	35	3	5	22	7	29	55	56	31	8	10	14	28	19	10	31	11	0	0	55	0	12	0
ENSG00000259293	RP11-355N15.1	antisense	10	5	28	0	13	0	28	12	6	0	3	66	49	5	0	1	1	4	0	10	0	2	0	5	6	3	3	0	41	2	2	12	3	31	0	3	76	0	4	8	0	0	5	7	0	3	0
ENSG00000267905	CTD-2616J11.16	antisense	0	0	0	0	0	2	2	2	1	3	3	1	0	1	0	3	4	0	0	0	0	1	1	0	0	0	0	0	0	2	0	0	0	0	0	2	2	0	0	2	2	1	1	1	3	0	2
ENSG00000261191	RP11-16L14.2	antisense	0	0	0	3	0	0	2	0	1	0	0	0	0	4	0	1	0	0	0	0	0	0	1	0	0	1	1	5	0	0	2	4	0	0	1	0	0	1	0	0	0	0	0	0	2	0	0
ENSG00000235522	AC009505.2	antisense	5	1	20	10	5	8	6	7	1	4	5	5	0	9	5	5	5	5	1	6	4	6	6	4	0	8	3	2	11	0	2	4	0	9	3	3	8	10	6	4	7	3	5	8	2	3	10
ENSG00000232754	RP1-85F18.6	antisense	17	2	12	10	14	25	11	4	9	15	9	12	7	8	15	31	62	4	21	15	26	19	9	8	47	16	8	15	9	42	35	28	3	9	33	30	3	28	8	31	17	19	9	10	19	22	18
ENSG00000232756	RP5-1185I7.1	antisense	0	0	0	5	11	0	0	4	0	2	8	0	0	0	6	0	3	0	0	0	14	1	5	3	12	0	6	6	6	1	0	6	0	0	0	0	2	0	0	0	4	7	0	0	6	0	3
ENSG00000258810	RP11-219E7.1	antisense	0	0	10	1	14	1	0	8	1	1	8	3	0	4	3	3	2	0	0	2	9	13	9	6	0	5	3	0	6	0	0	2	5	3	7	1	7	1	3	0	0	0	0	3	4	0	0
ENSG00000265415	CTD-2510F5.4	antisense	86	12	59	86	26	148	45	47	26	108	49	103	153	158	77	31	31	42	58	30	64	23	137	19	41	80	36	85	54	84	134	62	32	73	49	26	16	23	51	110	23	12	173	429	46	130	0
ENSG00000234699	RP11-225H22.4	antisense	0	3	10	3	11	5	15	9	3	5	4	5	3	21	0	2	0	3	0	1	9	0	2	13	3	0	3	0	3	3	7	6	5	7	2	7	0	0	11	6	4	0	0	9	6	4	3
ENSG00000228661	AC090587.5	antisense	11	16	8	25	22	23	14	17	12	8	10	17	8	11	12	9	11	16	17	5	13	13	13	50	42	11	5	10	6	7	15	16	25	31	13	12	19	9	13	8	10	7	25	19	14	8	6
ENSG00000239523	MYLK-AS1	antisense	59	77	88	27	49	8	78	74	22	18	17	51	46	52	63	5	17	42	7	22	20	73	78	67	60	39	61	46	67	52	59	65	83	58	56	31	109	62	96	13	15	14	24	41	57	57	10
ENSG00000261416	RP11-455F5.5	antisense	329	88	164	395	333	642	332	544	81	36	282	352	108	111	479	576	722	86	72	239	952	138	295	412	691	193	95	91	174	85	91	239	293	231	317	247	85	141	270	206	614	329	377	130	269	349	373
ENSG00000264421	RP11-401F2.4	antisense	8	0	4	5	0	2	3	1	3	1	2	4	0	11	0	1	4	0	8	3	1	1	0	1	6	6	4	5	1	3	1	0	1	4	3	0	4	0	2	0	4	3	1	1	3	1	5
ENSG00000260495	RP11-55K13.1	antisense	0	17	0	0	3	9	0	3	0	0	5	0	3	0	0	0	3	0	3	0	3	5	0	3	6	6	10	3	9	6	0	6	0	6	6	17	3	6	7	3	8	6	3	0	3	9	0
ENSG00000262147	RP13-638C3.3	antisense	38	26	11	10	9	33	25	11	101	18	29	10	10	55	10	30	19	23	75	17	21	24	11	26	67	104	16	19	28	13	34	14	16	8	19	105	15	52	30	47	32	107	29	45	10	44	29
ENSG00000244268	RP11-529G21.2	antisense	0	0	0	0	0	0	0	1	1	3	2	1	0	1	1	0	3	0	0	0	0	0	0	2	1	6	0	4	3	4	1	0	0	0	5	0	0	3	0	0	0	0	0	2	1	3	0
ENSG00000260439	LA16c-366D3.1	antisense	16	5	17	6	11	6	9	4	4	14	18	15	19	8	3	9	13	6	3	37	49	6	17	28	11	8	10	18	13	15	1	24	17	17	34	134	2	3	2	2	5	3	0	23	11	10	17
ENSG00000251148	RP11-478C1.7	antisense	0	0	0	0	1	0	0	4	1	2	0	0	0	0	0	4	0	0	0	0	2	0	0	0	4	0	0	4	0	0	1	2	3	3	0	2	2	2	0	0	2	3	0	0	0	0	0
ENSG00000259330	LINC00984	antisense	904	889	811	975	180	651	546	614	353	253	118	592	1270	1293	745	499	373	1610	3567	156	225	1990	85	1214	1621	1136	276	546	749	224	1285	394	2381	1105	215	83	354	332	730	1066	1422	1704	1790	2158	313	1164	697
ENSG00000227660	RP11-162J8.2	antisense	0	0	0	0	0	0	4	0	2	0	0	0	0	0	0	0	0	2	2	0	0	2	0	5	3	0	1	0	0	0	5	3	0	9	0	0	1	2	0	0	0	0	1	0	0	0	4
ENSG00000223969	AC002456.2	antisense	35	56	20	9	15	51	15	15	10	110	17	14	18	27	17	24	36	22	7	21	2	9	8	9	27	70	7	8	8	8	34	18	2	5	17	43	38	53	23	43	11	3	27	30	18	33	38
ENSG00000223960	AC009948.5	antisense	854	540	1058	619	926	293	522	1040	695	252	587	1115	1012	1317	645	265	340	623	609	1184	891	709	1029	1077	931	748	882	693	937	434	864	525	1214	1946	370	185	1500	434	882	411	399	251	639	734	520	400	234
ENSG00000257663	RP11-1100L3.7	antisense	1	1	1	0	2	0	0	0	5	1	0	6	1	1	0	0	1	1	2	1	0	0	1	1	1	2	0	1	1	1	2	1	0	0	1	1	1	0	1	1	0	0	1	0	1	2	0
ENSG00000227083	L29074.3	antisense	4	0	9	2	1	3	0	3	0	0	3	3	0	5	4	0	3	9	0	0	3	0	3	4	4	5	2	0	0	0	1	7	3	0	0	0	9	0	3	0	1	0	0	0	3	0	0
ENSG00000258177	RP11-394J1.2	antisense	99	22	74	65	37	48	24	15	23	8	46	15	27	121	70	24	34	81	77	27	24	29	18	42	181	139	8	84	79	76	105	58	30	25	41	25	58	53	28	67	150	107	70	33	26	193	116
ENSG00000258172	RP11-1105G2.4	antisense	8	0	6	2	6	7	10	10	3	7	19	10	7	10	8	18	28	1	0	16	19	8	15	20	20	5	11	14	8	9	29	10	11	20	8	7	5	5	12	10	8	3	1	3	14	13	3
ENSG00000261399	LA16c-329F2.1	antisense	5	178	7	7	13	15	6	7	0	50	0	23	55	7	3	8	6	58	6	24	20	6	24	26	7	21	8	4	13	19	14	22	9	373	26	21	49	13	11	53	20	6	0	6	32	18	1
ENSG00000230124	RP5-1180C10.2	antisense	370	75	577	275	975	179	685	1130	162	10	631	1144	727	700	335	135	138	144	38	236	465	393	802	1397	959	223	588	202	428	181	914	1130	1097	1452	97	26	839	93	1256	192	256	96	163	224	505	236	23
ENSG00000229951	AC104695.3	antisense	39	7	54	32	14	86	7	8	110	57	3	43	37	66	50	116	252	40	90	22	42	10	4	20	85	124	42	51	178	45	57	34	14	18	13	37	28	115	3	10	70	32	29	61	3	28	10
ENSG00000229950	TFAP2A-AS1	antisense	0	0	20	0	10	6	5	0	8	0	0	5	6	0	0	0	3	0	10	29	22	0	23	5	9	0	0	0	25	0	12	0	3	13	44	9	15	76	0	0	0	10	28	0	88	0	0
ENSG00000247473	CARS-AS1	antisense	40	3	9	9	21	74	69	20	19	29	15	27	12	31	11	34	23	15	47	64	37	21	11	114	146	16	20	34	37	19	42	23	22	41	21	28	37	51	105	115	70	110	29	17	42	53	157
ENSG00000267986	AC130469.2	antisense	0	0	3	7	8	5	0	12	6	10	44	29	14	2	0	9	13	0	3	3	20	1	0	35	56	0	9	0	9	0	45	44	5	8	2	1	2	1	7	74	8	29	5	0	0	0	4
ENSG00000244926	ALKBH3-AS1	antisense	7	7	9	3	9	9	0	4	6	12	24	17	20	9	9	10	9	3	0	4	2	12	6	14	8	0	5	8	9	3	9	3	14	30	12	0	16	4	9	22	4	19	12	10	1	7	7
ENSG00000268842	CTD-2245F17.2	antisense	0	6	2	0	4	3	0	6	4	1	3	5	4	5	1	0	0	0	0	3	0	2	0	3	1	1	2	0	0	4	3	0	5	5	1	6	0	0	8	5	0	0	6	5	5	2	0
ENSG00000253618	GRPEL2-AS1	antisense	2	0	0	7	4	6	7	6	1	2	3	11	8	8	6	1	15	2	2	6	6	2	4	2	13	0	0	3	3	10	7	15	1	3	9	8	13	16	6	3	14	13	10	4	5	2	10
ENSG00000232220	AC008440.5	antisense	0	0	0	0	2	1	0	0	0	0	0	1	0	0	1	1	1	1	2	0	0	0	1	0	0	0	0	0	1	3	1	0	0	0	0	0	0	0	0	1	0	0	0	0	2	0	1
ENSG00000273253	RP3-402G11.26	antisense	195	63	161	195	134	124	274	99	756	168	72	133	92	212	233	206	160	261	718	104	222	336	156	389	831	485	236	302	718	42	45	140	291	286	301	211	320	374	185	227	358	351	702	267	155	204	106
ENSG00000224666	RP1-50J22.4	antisense	8	0	2	0	5	9	3	0	0	0	0	0	1	7	1	7	3	3	4	2	1	2	1	0	0	3	0	4	5	2	1	2	0	0	2	0	6	1	3	1	1	0	4	0	0	0	5
ENSG00000271913	RP1-111C20.4	antisense	161	40	264	111	257	195	294	268	83	111	112	370	251	84	330	367	624	138	54	192	243	112	177	168	73	191	65	99	119	38	97	108	73	136	73	169	293	267	96	114	88	313	87	118	109	396	78
ENSG00000272078	RP4-734G22.3	antisense	496	401	168	521	433	704	289	235	1061	298	389	668	324	152	351	1392	1885	564	1370	416	1650	1045	284	486	1419	1083	523	427	333	813	520	687	399	288	795	617	157	786	661	2053	791	799	349	168	1704	624	831
ENSG00000271918	CTD-2287O16.5	antisense	49	64	0	0	0	0	0	0	0	0	12	41	0	64	42	25	0	0	0	11	0	0	0	0	5	0	27	43	0	0	17	22	71	0	27	33	0	0	0	0	22	42	0	0	11	0	0
ENSG00000258378	RP11-517O13.1	antisense	12	3	3	1	4	1	4	5	2	3	6	11	0	4	4	2	2	4	2	2	0	2	13	10	5	4	2	0	0	5	4	5	7	10	3	0	11	3	3	5	0	2	7	2	3	0	8
ENSG00000258377	RP11-649E7.5	antisense	0	0	0	0	0	0	10	0	0	0	0	14	0	0	0	0	0	0	41	0	0	12	3	0	9	0	0	0	0	0	3	0	0	0	0	0	0	0	0	0	9	0	8	0	0	0	0
ENSG00000258376	RP4-647C14.2	antisense	8	5	27	11	9	6	0	19	9	11	3	1	11	0	6	3	8	5	6	6	8	24	50	22	57	0	24	0	3	3	3	13	13	0	13	6	75	7	1	0	17	6	23	38	24	9	0
ENSG00000233452	STXBP5-AS1	antisense	53	9	21	59	98	78	4	84	7	17	21	19	24	85	227	108	139	12	7	25	183	17	40	9	29	6	20	26	42	15	9	72	10	12	39	19	7	8	5	7	10	21	8	9	9	101	0
ENSG00000258999	RP11-114N19.3	antisense	27	11	64	15	33	1	4	8	5	0	2	6	3	19	11	2	6	3	0	12	3	4	15	3	12	11	6	6	6	7	8	0	15	16	12	0	7	5	12	1	2	0	2	2	6	8	0
ENSG00000227033	AC105461.1	antisense	2	0	0	0	0	0	0	0	5	0	0	0	0	0	0	0	0	0	3	0	0	3	0	0	0	0	0	0	3	0	0	0	3	3	0	1	3	4	0	0	0	0	3	3	0	0	0
ENSG00000235772	AP001625.6	antisense	78	3	84	79	106	619	37	54	383	266	59	63	67	50	76	116	72	75	206	53	73	136	48	268	334	115	36	63	45	96	57	71	61	87	40	320	42	133	188	1260	572	2538	105	77	81	88	756
ENSG00000261595	RP11-426L16.9	antisense	6	0	0	0	6	0	0	0	0	0	0	3	3	3	0	3	0	0	0	6	6	0	3	0	8	3	0	0	0	3	0	3	0	0	3	6	0	6	3	0	7	3	0	0	3	0	0
ENSG00000261592	RP11-178L8.3	antisense	140	52	149	97	161	115	227	228	92	75	184	97	9	102	26	102	400	130	114	754	132	62	65	249	244	120	67	98	329	196	258	229	79	143	205	255	172	101	255	247	203	36	116	90	314	115	86
ENSG00000203395	AC015969.3	antisense	1	3	6	3	0	49	6	6	0	4	2	3	0	0	12	17	64	10	3	10	7	3	3	15	7	3	3	2	8	6	0	0	1	5	0	2	0	0	0	11	0	4	0	0	0	9	0
ENSG00000260978	RP11-73C9.1	antisense	0	0	0	0	0	0	0	8	4	21	21	0	0	0	0	10	3	2	0	11	13	0	0	0	5	84	0	0	3	17	13	8	0	0	0	0	22	21	32	70	0	8	2	0	1	0	0
ENSG00000215841	RP11-800A3.2	antisense	2	0	7	5	0	5	1	1	0	0	0	2	0	0	10	5	8	2	0	2	1	0	1	0	0	0	0	0	2	0	0	3	0	0	2	1	0	1	0	2	0	4	0	2	0	1	0
ENSG00000226471	CTA-292E10.6	antisense	40	150	33	5	19	5	68	152	15	7	53	112	102	23	12	16	17	93	38	6	6	30	56	64	60	45	28	22	24	9	67	19	194	686	2	10	36	12	67	37	23	13	88	37	35	20	15
ENSG00000247903	RP11-421F16.3	antisense	153	556	498	760	323	332	321	755	71	92	430	780	663	396	358	230	183	253	237	211	511	298	459	1186	675	375	205	323	504	235	718	257	1070	962	201	214	325	136	820	350	213	244	295	333	161	146	120
ENSG00000267288	RP13-890H12.2	antisense	41	121	0	85	130	93	89	9	65	183	70	17	66	51	62	150	114	30	66	71	26	24	52	4	181	115	51	37	94	78	1	7	58	71	80	86	83	11	210	44	53	18	4	18	77	114	31
ENSG00000267280	RP11-332H18.4	antisense	0	0	0	2	3	0	0	5	6	1	0	0	0	7	3	3	6	0	1	0	0	2	0	2	0	0	5	0	9	0	0	0	0	0	0	0	93	43	1	0	2	0	0	0	3	0	0
ENSG00000267283	AC005306.3	antisense	18	116	45	40	90	0	56	80	0	6	98	125	84	53	0	20	23	19	50	0	0	170	53	152	0	9	0	32	66	18	21	51	157	96	15	0	76	0	147	76	0	89	0	0	74	32	0
ENSG00000267282	CTB-129P6.4	antisense	0	0	21	20	3	3	13	13	58	25	4	15	11	27	50	44	45	28	217	1	21	23	4	11	64	10	13	27	20	65	64	17	13	6	8	3	22	14	8	7	25	28	3	0	43	13	0
ENSG00000230289	RP11-334J6.6	antisense	9	16	5	18	17	10	21	16	10	7	19	4	0	19	21	11	30	2	19	19	27	20	15	23	56	5	10	9	5	6	27	23	9	7	9	4	20	28	20	19	24	35	19	7	30	14	15
ENSG00000254003	CTB-167B5.1	antisense	15	2	6	18	9	14	19	19	15	16	5	8	2	3	23	20	25	6	10	23	14	13	18	12	10	10	15	10	18	14	5	6	5	13	15	2	15	22	6	13	26	15	13	6	8	21	4
ENSG00000267751	AC009005.2	antisense	28	46	85	13	9	18	29	33	19	27	20	57	97	35	43	20	24	0	13	17	46	10	30	15	44	33	28	8	36	41	113	66	32	30	25	28	16	38	47	16	11	6	9	41	24	27	0
ENSG00000267750	AC003102.3	antisense	19	9	35	86	16	110	7	11	10	22	20	18	13	8	44	23	14	6	11	18	71	13	10	11	24	64	3	0	4	97	10	18	6	0	19	23	19	22	6	18	14	70	24	8	9	9	17
ENSG00000259103	RP11-270M14.4	antisense	3	0	5	0	0	0	1	0	1	0	3	0	0	2	0	0	0	0	0	1	3	2	1	3	8	0	0	6	1	4	6	8	5	6	0	7	3	1	2	1	1	0	0	1	6	1	0
ENSG00000237293	AC007099.2	antisense	1	0	0	0	0	0	27	2	0	0	2	5	28	0	0	0	1	3	0	0	0	26	3	0	0	0	0	0	2	5	12	0	2	39	14	20	0	0	0	0	0	0	11	69	9	79	0
ENSG00000226780	RP11-38J22.3	antisense	8	0	0	5	0	0	0	3	1	19	0	4	2	2	0	0	0	3	0	0	0	0	0	0	0	9	0	0	4	0	4	2	3	0	0	0	8	15	0	0	1	0	0	0	0	0	0
ENSG00000226786	RP1-167F1.2	antisense	0	0	0	0	0	0	0	0	89	0	0	2	0	0	4	0	0	0	0	0	0	12	23	0	0	0	0	0	1	0	0	0	0	0	0	0	124	25	0	0	0	0	0	4	0	0	0
ENSG00000227431	RP1-155G6.4	antisense	2	0	3	3	0	8	5	2	0	0	3	0	0	2	1	0	0	4	1	0	0	0	0	2	0	4	0	0	0	1	3	3	3	3	5	2	5	2	2	2	0	0	0	0	0	2	0
ENSG00000254501	AP003068.9	antisense	37	521	23	122	26	357	78	111	123	36	106	91	127	29	43	268	175	116	503	46	126	112	258	190	120	132	64	128	264	80	184	89	59	160	112	401	143	215	61	167	49	62	204	191	174	143	130
ENSG00000256904	A2ML1-AS2	antisense	1	0	0	1	0	1	1	1	0	0	1	0	1	1	0	0	0	0	1	1	0	0	0	1	1	0	0	0	1	0	1	1	0	1	0	0	1	1	0	0	1	2	1	0	0	0	1
ENSG00000266903	CTB-171A8.1	antisense	0	0	0	5	0	0	3	3	0	5	0	0	0	0	0	6	2	0	0	0	0	0	0	0	4	0	0	0	0	0	0	0	0	0	0	0	28	5	0	0	0	5	20	0	3	0	3
ENSG00000228962	HCG23	antisense	1	6	4	0	8	2	0	8	4	5	5	4	2	7	4	3	0	3	11	9	17	17	51	0	3	6	33	0	13	2	0	0	0	1	0	0	53	25	0	8	2	8	1	3	74	29	0
ENSG00000246263	KB-431C1.4	antisense	731	82	560	317	276	57	365	310	810	217	388	62	97	74	369	443	302	69	111	34	145	800	60	308	613	321	71	418	68	141	276	210	206	667	97	163	165	188	99	503	61	99	716	476	110	243	33
ENSG00000229901	RP11-399E6.4	antisense	7	0	0	3	0	0	12	2	8	0	0	3	2	0	0	0	0	0	0	3	3	0	8	0	0	2	0	2	0	0	8	5	0	0	0	6	5	0	2	3	0	8	0	0	0	0	0
ENSG00000243926	TIPARP-AS1	antisense	22	33	18	41	15	21	18	27	20	26	21	5	6	24	28	14	21	37	22	27	24	28	23	39	23	51	15	26	13	10	6	26	21	19	11	18	12	47	21	13	13	18	15	31	15	23	4
ENSG00000248049	UBA6-AS1	antisense	15	205	136	27	288	184	99	55	18	17	78	106	29	59	15	12	21	22	59	13	56	157	162	306	97	66	28	33	40	13	119	131	27	69	6	21	254	33	157	23	65	44	17	143	90	42	6
ENSG00000223776	LGALS8-AS1	antisense	26	0	0	4	53	12	0	10	0	0	0	4	10	52	4	0	0	12	10	6	4	0	10	0	0	6	4	14	0	10	6	10	0	6	10	0	0	0	4	0	10	0	0	0	0	0	0
ENSG00000272273	XXbac-BPG252P9.10	antisense	2	6	3	2	2	14	0	1	3	4	0	7	5	0	4	0	7	2	13	3	5	5	0	4	2	4	5	0	5	0	0	1	4	3	1	7	3	5	0	0	0	4	2	3	0	7	0
ENSG00000237152	DLEU7-AS1	antisense	0	0	2	0	3	0	82	0	0	10	23	4	1	0	0	0	0	2	0	0	3	5	1	9	0	10	6	0	3	2	27	36	3	3	64	44	2	3	312	37	2	0	0	90	148	188	0
ENSG00000233431	RP11-63N8.3	antisense	0	0	0	3	0	5	0	4	0	0	3	0	0	0	3	3	39	9	0	3	0	0	0	0	0	0	0	0	3	2	0	4	0	0	0	3	0	0	0	2	0	0	0	0	0	0	0
ENSG00000232520	AC012507.3	antisense	0	0	0	0	3	0	6	1	2	3	0	0	3	2	0	0	1	0	3	0	0	0	6	0	1	0	5	0	0	0	3	3	2	6	2	20	0	0	0	0	0	0	3	0	1	0	0
ENSG00000224251	RP11-499O7.7	antisense	0	2	0	2	0	2	3	6	0	4	0	3	2	0	2	0	0	0	0	0	5	0	0	5	0	2	0	0	6	3	0	0	8	3	0	0	0	2	0	2	0	3	0	0	0	0	0
ENSG00000257653	RP11-579D7.2	antisense	0	10	0	1	0	0	1	6	0	0	0	15	2	1	0	0	0	0	4	0	0	0	0	1	0	8	0	0	0	1	3	1	4	4	0	0	4	0	6	1	4	2	1	4	0	0	0
ENSG00000231871	IPO9-AS1	antisense	24	7	25	33	7	23	7	14	11	23	9	39	16	32	18	7	10	17	36	9	27	14	13	10	14	11	6	14	16	13	35	30	36	24	18	20	8	26	16	29	11	11	20	28	9	9	35
ENSG00000231128	RP5-1073O3.2	antisense	5	2	5	11	6	27	1	16	5	13	19	10	13	0	5	32	32	5	3	8	19	14	11	8	6	6	2	4	6	0	10	13	3	2	19	19	0	7	13	36	11	8	0	9	4	11	3
ENSG00000230830	ARPP21-AS1	antisense	1247	15	950	123	151	191	259	380	1388	6	115	37	223	592	249	0	0	0	1	56	18	1062	719	883	8	0	52	198	0	0	2	0	1058	3	66	26	239	22	1005	459	13	3	21	2	0	6	201
ENSG00000230831	AC007349.7	antisense	9	0	10	1	6	0	3	3	3	3	3	4	3	2	0	2	0	5	0	0	8	4	10	9	10	0	5	0	0	3	0	6	13	8	0	0	11	5	1	2	0	1	0	6	1	0	0
ENSG00000263466	RP1-56K13.2	antisense	21	20	2	24	4	13	3	9	19	7	12	6	3	13	12	13	69	12	17	12	35	13	8	11	45	16	18	10	32	33	27	14	5	11	27	33	2	13	6	15	28	18	16	5	5	15	7
ENSG00000227094	RP11-565P22.2	antisense	0	0	2	0	0	0	0	0	0	2	0	0	0	0	1	10	0	0	2	3	3	1	0	0	0	0	0	2	0	0	0	0	2	0	0	0	3	3	0	0	2	0	0	0	0	0	1
ENSG00000227230	RP11-261C10.5	antisense	19	0	72	43	34	58	29	74	32	79	85	61	104	54	20	59	36	53	191	33	22	18	43	61	67	53	19	26	27	28	66	74	67	68	7	167	76	65	50	197	7	237	52	114	26	109	22
ENSG00000267613	RP11-378E13.4	antisense	5	0	0	3	6	0	0	0	0	0	0	0	5	4	4	0	0	5	2	3	3	3	2	1	3	4	0	0	5	0	6	0	1	1	0	0	2	2	4	3	0	0	0	0	4	0	0
ENSG00000235927	NEXN-AS1	antisense	16	22	19	11	29	43	0	35	8	3	13	21	13	30	28	8	8	4	10	11	14	14	9	21	8	12	2	7	23	13	1	8	11	31	17	11	6	8	13	11	6	8	9	3	13	15	18
ENSG00000271989	RP4-736L20.3	antisense	0	0	0	0	0	0	0	0	3	0	0	13	0	0	0	0	3	3	3	0	0	3	0	0	0	11	0	0	0	0	9	0	3	0	0	0	4	0	0	0	10	0	0	0	4	6	0
ENSG00000271984	RP3-337O18.9	antisense	0	0	5	5	4	9	0	3	3	4	0	2	0	0	3	3	15	11	1	4	1	2	2	0	1	3	5	4	0	4	6	13	2	4	0	13	3	0	0	0	3	4	1	0	4	8	3
ENSG00000236364	RP11-525G13.2	antisense	0	0	12	11	1	29	18	3	40	32	46	113	103	12	13	22	11	26	26	21	35	17	73	107	123	47	71	17	52	9	47	58	77	64	13	21	52	76	40	26	7	32	22	33	50	11	23
ENSG00000239480	RP11-514P8.2	antisense	13	10	8	7	5	10	2	12	9	21	8	10	3	4	11	9	20	4	24	4	13	7	5	6	18	24	8	8	12	9	13	9	13	16	13	19	14	20	16	14	11	16	2	9	7	4	7
ENSG00000242349	NPPA-AS1	antisense	79	39	21	28	42	41	130	110	53	38	99	59	48	29	39	81	59	66	47	89	163	65	73	57	109	37	15	18	28	38	47	65	113	54	63	118	18	9	103	131	104	102	175	85	102	56	20
ENSG00000260830	RP11-524O1.4	antisense	3	6	9	0	3	0	0	0	0	0	0	0	0	6	3	3	6	0	0	0	0	0	3	0	0	11	3	0	3	0	0	2	5	0	0	6	0	6	0	0	0	3	9	0	0	3	6
ENSG00000229502	RP11-52J3.2	antisense	49	1	182	31	22	53	3	2	43	25	109	8	3	84	45	19	34	5	1	31	43	83	41	49	189	3	25	47	10	6	20	39	57	136	37	34	36	20	82	89	150	99	46	2	6	4	434
ENSG00000266368	RP11-1096G20.5	antisense	0	3	1	2	4	3	1	2	1	2	22	0	2	64	2	2	0	0	0	73	2	53	1	0	2	2	5	0	0	3	1	29	1	45	0	27	2	54	0	2	0	0	4	2	4	61	27
ENSG00000233255	AC019181.2	antisense	0	0	0	0	0	0	1	7	0	0	3	1	0	0	0	0	0	1	0	1	1	0	0	5	0	0	3	0	0	0	0	3	3	0	0	0	0	0	6	0	0	0	0	0	0	0	0
ENSG00000239906	RP11-34P13.14	antisense	11	1	14	31	14	19	5	28	7	3	7	12	9	11	12	24	41	12	8	11	40	12	22	17	12	1	5	13	6	1	10	12	11	10	1	6	11	12	17	6	34	102	8	9	12	14	15
ENSG00000254774	RP11-148O21.3	antisense	7	0	21	26	19	9	13	10	5	1	19	2	20	29	1	29	8	5	1	10	11	7	15	7	2	60	26	36	3	1	119	49	1	1	4	19	42	61	12	36	2	2	7	3	38	14	18
ENSG00000227574	RP13-1039J1.3	antisense	0	0	1	1	1	0	0	0	0	0	0	1	1	0	0	1	1	0	1	0	1	0	0	0	0	1	0	1	0	1	0	1	1	1	0	1	0	0	0	1	0	2	1	2	1	0	1
ENSG00000256739	RP11-45F15.1	antisense	13	0	5	1	2	0	0	0	0	0	0	3	0	0	2	0	0	0	0	0	0	3	0	0	2	0	1	3	5	0	6	3	2	3	0	6	0	4	1	2	0	0	2	0	0	3	0
ENSG00000246016	RP11-1C1.7	antisense	0	14	2	0	0	0	4	2	0	0	3	0	3	3	8	0	0	0	0	0	0	0	1	0	0	0	0	0	3	1	0	0	3	0	3	0	0	0	0	1	2	0	0	0	0	0	0
ENSG00000253811	CTD-2363C16.1	antisense	20	12	37	9	11	6	20	8	11	3	14	28	6	22	7	7	6	11	15	11	3	12	5	16	22	29	10	13	12	16	14	12	6	11	2	12	41	15	21	17	7	18	10	13	7	9	9
ENSG00000241357	RP11-758P17.2	antisense	9	2	4	9	5	7	2	4	10	4	13	4	3	7	2	2	1	2	11	5	10	14	5	10	16	1	3	6	20	4	3	7	3	11	8	15	5	20	6	15	25	14	3	8	10	8	0
ENSG00000272405	RP11-284F21.10	antisense	0	0	3	3	3	6	3	3	0	0	0	0	0	11	3	0	0	0	3	0	9	0	9	0	0	0	0	3	0	3	0	0	0	0	3	0	0	3	0	0	3	3	0	0	0	0	0
ENSG00000272406	RP11-185E12.2	antisense	0	0	0	0	0	0	3	0	6	0	6	6	3	7	0	0	0	3	1	6	0	0	3	7	4	6	2	0	1	0	7	10	0	8	2	1	1	1	0	0	5	0	0	4	0	3	0
ENSG00000258891	RP5-1021I20.5	antisense	150	53	294	155	41	70	57	34	93	61	107	34	23	104	78	98	168	64	127	86	121	100	86	89	244	167	75	163	109	61	34	41	49	68	110	99	80	104	87	119	96	180	53	50	98	97	303
ENSG00000265496	MIR1539	antisense	20	16	29	12	21	24	16	26	21	5	12	17	24	32	18	13	15	7	23	26	19	19	13	17	11	27	13	24	46	34	37	26	21	30	26	18	25	15	17	15	27	16	26	41	19	17	25
ENSG00000236617	RP11-46H11.12	antisense	9	5	7	13	3	5	17	15	2	3	5	7	0	3	10	6	7	0	0	0	7	7	11	10	7	3	3	5	15	1	2	6	10	18	18	5	10	7	7	11	20	4	5	1	5	8	3
ENSG00000236618	PITPNA-AS1	antisense	46	178	86	99	43	35	43	128	17	61	32	36	45	48	99	58	23	38	24	8	17	4	86	52	34	34	31	107	37	23	32	89	57	105	11	35	16	37	9	12	11	28	116	192	38	35	18
ENSG00000261329	CTD-2049O4.1	antisense	0	0	5	0	0	1	3	4	0	0	0	6	0	7	1	2	5	3	0	0	4	0	2	3	5	0	0	5	7	1	2	3	0	2	0	6	3	2	1	6	4	0	0	4	4	2	0
ENSG00000224596	ZMIZ1-AS1	antisense	17	0	9	6	2	3	14	7	30	34	14	74	58	13	15	27	30	16	0	12	9	31	5	15	19	18	9	0	12	3	66	30	27	21	6	0	58	10	32	11	9	36	5	5	22	11	3
ENSG00000224597	PTCHD3P1	antisense	108	163	91	163	77	141	91	176	35	275	54	298	144	89	283	187	158	89	12	40	195	38	35	121	141	55	52	71	115	73	154	80	69	127	93	100	104	32	122	103	73	343	33	55	80	73	126
ENSG00000269131	AC004447.2	antisense	1803	3081	3214	3221	2459	2593	2989	4968	2365	1457	7500	4698	6136	4948	4032	2094	1900	2261	7343	2616	4221	2869	3723	5846	7132	3348	3055	2973	3036	1310	3551	2766	4900	4860	2047	1644	2184	2904	8401	4466	2522	4001	4346	3518	3474	2041	1412
ENSG00000269139	CTD-3193O13.8	antisense	3	2	0	1	0	0	1	0	0	0	0	1	0	3	0	2	0	0	0	1	0	0	3	3	2	0	0	0	0	0	0	0	0	0	0	0	2	0	0	1	0	0	2	0	0	2	0
ENSG00000224043	CCNT2-AS1	antisense	52	39	82	14	31	11	23	25	6	15	20	17	38	85	24	4	12	48	26	10	9	27	20	27	22	30	31	22	19	16	29	37	24	25	18	17	51	22	29	4	37	30	37	46	16	31	15
ENSG00000224046	AC005076.5	antisense	24	38	23	48	9	30	34	14	33	14	21	12	29	14	35	16	7	6	25	15	15	33	28	14	12	22	15	20	22	12	36	8	17	8	25	31	42	0	26	32	25	16	16	35	26	53	9
ENSG00000234617	SNRK-AS1	antisense	2	6	8	3	18	17	5	35	10	11	5	7	13	28	45	17	35	11	12	1	62	25	20	16	24	18	10	27	11	14	13	24	26	21	21	27	32	21	7	8	7	29	7	1	15	17	26
ENSG00000234614	AL450992.2	antisense	5	31	33	20	9	9	12	23	3	7	2	28	37	7	5	16	17	0	7	7	27	5	14	8	9	0	5	5	5	6	30	30	4	6	0	0	6	3	4	2	32	22	5	6	0	6	16
ENSG00000269793	AC006115.3	antisense	0	3	2	0	3	0	0	0	0	0	5	2	0	29	19	0	0	0	0	0	0	0	0	0	0	0	0	0	0	0	0	0	3	4	0	0	8	0	20	78	3	0	0	0	0	0	0
ENSG00000262678	RP5-1050D4.4	antisense	9	2	13	5	8	2	7	161	1	1	3	3	5	9	3	3	2	3	5	2	3	5	9	107	13	2	3	2	4	2	4	4	5	5	6	1	6	4	3	2	8	4	2	3	4	3	2
ENSG00000236915	RP4-651E10.4	antisense	0	0	2	0	0	0	1	0	0	2	2	1	2	0	1	0	0	0	1	2	0	0	0	0	0	4	3	0	0	0	1	3	0	3	0	0	3	6	0	0	0	0	0	0	0	0	0
ENSG00000214432	AC068831.10	antisense	5	12	8	6	11	3	4	15	0	4	4	10	0	6	6	6	3	0	0	0	2	2	14	6	4	13	1	6	3	3	11	9	11	9	2	3	9	5	0	0	3	3	2	3	0	7	3
ENSG00000255421	CTD-2011F17.2	antisense	33	0	20	39	44	31	71	54	8	10	41	17	24	23	28	42	28	18	12	61	110	11	60	47	94	15	57	24	61	31	65	29	23	33	49	14	30	6	62	86	35	18	38	17	104	21	35
ENSG00000236305	RP11-126L15.4	antisense	3	1	11	7	7	3	4	8	4	3	5	14	5	7	6	3	0	19	6	11	12	7	7	15	15	4	4	10	4	10	10	21	9	7	7	9	17	11	11	3	7	11	8	7	0	11	4
ENSG00000259792	RP11-114H24.6	antisense	10	1	2	5	7	9	1	15	8	2	8	3	4	6	6	7	6	4	6	9	5	3	5	6	26	6	5	12	5	5	7	4	5	4	14	32	4	2	4	10	7	4	2	2	2	5	4
ENSG00000250410	RP11-714G18.1	antisense	13	5	6	5	29	8	15	7	2	8	13	36	8	7	4	8	7	0	2	14	8	9	37	18	45	5	5	16	6	4	28	34	8	2	17	3	13	3	11	11	9	11	7	10	44	11	10
ENSG00000229873	OGFR-AS1	antisense	13	15	29	27	38	35	45	30	43	35	18	25	17	42	23	75	44	11	24	24	49	19	31	19	60	26	53	20	28	9	19	29	26	25	24	29	34	19	11	14	33	66	17	20	229	63	25
ENSG00000247213	RP11-13G14.4	antisense	6	5	2	5	1	4	0	3	4	14	0	2	0	5	2	2	1	3	1	3	3	1	3	4	2	5	0	4	2	3	3	7	0	0	0	0	3	1	0	3	4	4	1	0	2	0	6
ENSG00000267852	CTB-133G6.2	antisense	30	104	40	8	76	2	39	15	10	9	13	34	8	31	12	2	4	22	1	13	7	15	17	11	11	10	26	25	13	6	3	8	25	17	28	12	25	4	31	3	12	3	30	8	21	11	35
ENSG00000255164	RP5-1047A19.4	antisense	0	0	2	0	0	4	2	5	0	0	0	0	0	2	0	0	0	2	0	0	0	0	0	2	0	0	0	0	2	2	2	1	0	3	0	2	2	5	0	0	0	2	1	3	0	1	2
ENSG00000229874	RP11-312O7.2	antisense	21	77	46	57	34	16	29	48	43	42	133	38	14	13	330	43	36	82	94	57	47	9	44	35	66	56	13	190	24	1	83	26	62	5	7	77	207	89	36	40	29	24	16	49	120	15	51
ENSG00000233860	RP11-359D14.2	antisense	8	3	0	0	0	0	0	0	1	0	0	0	0	6	11	3	3	0	0	0	3	3	0	0	2	0	2	0	0	0	0	3	0	0	0	3	43	8	0	0	4	0	0	0	3	0	0
ENSG00000233862	AC016907.3	antisense	43	6	64	18	10	6	20	9	26	9	17	6	6	104	35	4	27	17	27	43	6	37	16	37	50	60	23	28	63	30	29	3	26	65	24	6	14	20	29	6	37	3	21	0	13	13	21
ENSG00000224888	RP5-1142A6.2	antisense	44	7	51	66	122	23	50	35	41	17	59	98	57	72	30	42	42	33	125	37	90	66	123	106	132	60	29	41	77	148	134	214	122	81	43	99	36	53	80	66	60	71	78	67	47	75	57
ENSG00000267082	CTC-510F12.2	antisense	13	10	8	8	1	0	0	1	3	13	0	10	5	14	6	37	28	3	6	3	8	1	8	0	7	27	1	5	3	0	11	6	3	0	2	4	7	17	0	0	7	21	5	7	0	0	0
ENSG00000232807	RP11-536K7.3	antisense	89	50	203	165	234	185	115	245	43	61	234	612	450	170	73	132	49	53	117	52	1	70	110	487	173	141	55	104	90	131	143	88	495	428	64	283	169	84	280	330	86	424	263	107	148	58	123
ENSG00000232803	RP11-93B14.5	antisense	0	0	8	0	2	3	5	0	14	32	4	25	31	0	0	28	25	5	3	1	10	0	0	0	36	0	3	10	8	6	18	17	0	3	51	243	4	26	7	135	332	113	14	23	3	18	102
ENSG00000243230	RP11-286H14.8	antisense	6	4	7	14	9	18	5	3	1	12	11	7	27	14	6	3	7	9	4	3	8	1	15	3	5	0	4	13	8	3	14	36	7	5	3	2	2	16	10	7	2	13	7	22	11	33	28
ENSG00000261183	RP11-532F12.5	antisense	29	52	16	16	29	5	5	1	15	5	18	99	11	51	8	4	6	0	3	12	8	3	36	0	14	17	30	38	0	6	25	19	3	3	7	5	48	24	31	1	17	0	17	34	21	20	0
ENSG00000253698	RP11-1259L22.1	antisense	0	0	7	4	2	0	10	4	0	0	10	0	0	4	3	0	6	0	0	0	0	0	0	4	7	0	0	0	1	0	0	0	18	32	0	0	0	0	16	3	1	0	4	3	0	0	0
ENSG00000225986	UBXN10-AS1	antisense	7	646	88	89	3	12	185	52	9	28	18	77	18	6	11	4	6	130	27	0	41	0	32	46	118	71	5	59	10	47	127	21	87	125	27	54	23	16	42	30	8	13	4	8	3	22	3
ENSG00000236137	RP11-27K13.3	antisense	6	3	3	29	1	5	14	7	12	4	15	24	3	24	6	15	8	3	3	4	46	3	11	6	9	4	9	2	4	6	60	31	8	18	7	6	12	15	14	5	0	3	6	19	3	10	0
ENSG00000232490	OSBPL10-AS1	antisense	55	9	32	8	94	5	55	20	74	29	47	5	3	12	8	4	5	13	17	37	68	20	49	23	5	52	11	13	55	9	15	45	5	3	5	4	115	35	47	5	55	14	32	23	281	68	16
ENSG00000265511	RP11-524F11.1	antisense	22	55	55	26	86	0	37	60	27	13	59	42	93	47	22	22	19	21	17	25	48	58	64	94	62	39	48	74	52	12	35	63	59	81	12	16	59	29	39	7	71	38	19	116	57	28	17
ENSG00000223635	RP4-613A2.1	antisense	1	0	0	0	0	3	0	3	9	5	3	5	2	0	1	5	5	3	6	1	4	0	8	0	2	1	3	4	6	0	6	6	0	6	2	6	6	4	3	4	4	0	3	0	0	0	0
ENSG00000234793	AC114730.7	antisense	1	1	2	3	2	2	1	3	2	5	22	2	4	1	0	2	0	1	49	2	3	2	19	6	44	2	2	0	19	0	0	1	2	6	1	7	1	9	2	8	1	24	1	1	3	0	2
ENSG00000234796	AC113607.3	antisense	0	0	0	0	0	3	0	0	11	0	0	0	0	3	6	0	0	0	0	0	0	0	0	0	0	9	1	3	1	0	0	0	2	10	0	0	34	35	0	0	0	3	0	0	0	0	0
ENSG00000236869	RP11-944L7.4	antisense	3	0	7	4	4	5	4	2	8	7	14	6	5	15	3	6	4	5	4	11	7	3	6	17	14	7	3	4	11	11	0	4	8	5	18	22	17	6	12	28	6	2	2	2	5	9	15
ENSG00000234428	RP11-666F17.1	antisense	3	1	9	1	7	6	3	5	6	3	1	3	7	3	2	6	8	2	8	3	6	3	2	8	10	5	8	9	3	0	7	1	9	11	4	5	2	2	2	4	3	8	0	11	3	2	8
ENSG00000234425	RP11-528G1.2	antisense	3	0	1	2	2	0	3	5	3	3	1	11	11	0	2	5	3	0	0	2	0	4	6	2	4	7	3	0	6	0	4	4	3	1	1	8	12	5	2	0	0	3	2	0	1	0	0
ENSG00000261513	RP11-432I5.8	antisense	3	5	3	12	8	3	0	4	6	3	3	7	0	0	6	2	0	2	0	0	3	0	0	7	2	6	3	5	11	4	0	3	4	0	0	9	9	5	6	5	4	9	5	6	0	4	3
ENSG00000264745	RP11-403A21.2	antisense	12	11	3	10	37	10	8	15	8	5	8	16	35	11	13	10	20	2	6	8	33	9	11	7	13	4	4	9	7	8	9	12	6	19	6	7	5	13	18	30	19	11	17	18	8	11	10
ENSG00000250582	SMAD1-AS2	antisense	84	0	127	33	39	19	26	11	90	6	1	0	0	33	35	2	7	9	31	11	6	32	42	90	44	31	29	20	17	11	6	5	75	51	0	0	139	97	0	0	36	3	24	0	5	1	47
ENSG00000229679	AC007327.5	antisense	3	0	0	0	2	0	0	0	0	2	0	0	1	0	3	6	6	0	0	1	0	0	0	0	3	2	0	2	1	0	0	0	1	0	0	0	0	3	0	5	1	4	0	0	0	2	0
ENSG00000229672	RP11-184A2.3	antisense	8	1	6	5	2	4	0	0	3	0	8	15	2	3	15	6	12	1	1	15	11	0	1	10	12	0	6	4	9	7	4	5	2	3	9	207	11	45	9	28	9	5	4	0	68	14	3
ENSG00000259276	RP11-815J21.3	antisense	8	2	33	10	0	9	2	2	28	9	15	7	0	12	11	10	14	3	16	14	6	1	1	7	12	28	27	4	33	4	30	14	11	10	4	8	58	29	16	22	13	13	11	3	5	3	66
ENSG00000266987	RP11-354P11.8	antisense	0	0	2	3	0	2	0	5	3	3	5	4	2	2	1	0	2	0	0	3	4	1	0	0	0	2	3	0	6	0	0	0	5	3	2	2	1	0	0	8	1	1	0	3	2	0	3
ENSG00000245498	RP11-677M14.7	antisense	5	16	8	45	33	26	13	15	58	49	9	47	23	41	20	46	40	3	3	19	35	18	29	22	11	21	14	30	24	20	54	38	48	145	20	36	73	83	20	37	48	37	9	20	22	43	21
ENSG00000257052	RP11-881M11.2	antisense	3	6	0	0	0	3	6	3	0	0	0	7	0	0	3	0	5	0	0	3	0	0	0	6	3	3	1	0	3	0	3	0	3	7	0	5	3	0	0	7	3	0	0	0	0	2	0
ENSG00000250007	RP11-814P5.1	antisense	0	0	0	0	0	0	0	3	3	19	0	0	0	6	3	3	2	0	0	3	0	0	3	0	3	0	0	0	0	6	3	0	3	0	0	0	3	0	0	0	3	3	3	0	7	0	0
ENSG00000258633	RP11-857B24.1	antisense	0	0	5	0	0	0	3	0	4	0	0	0	1	0	1	1	0	1	0	0	0	0	0	1	6	2	0	1	0	0	0	0	1	0	0	0	1	2	0	0	1	1	0	0	0	0	0
ENSG00000258637	RP11-242P2.1	antisense	0	0	1	0	0	0	0	1	0	0	0	0	0	0	0	0	0	0	0	0	0	1	0	2	2	0	0	3	0	0	0	1	1	3	0	0	1	0	0	0	0	1	0	0	0	0	0
ENSG00000255741	RP11-757G1.5	antisense	13	4	6	6	8	10	3	23	8	3	4	42	19	10	1	9	16	9	7	15	6	14	5	27	29	9	3	14	8	9	39	5	17	21	7	5	12	23	12	17	6	5	3	6	8	8	6
ENSG00000228086	RP5-837M10.4	antisense	11	4	4	0	4	4	3	3	6	0	0	0	0	3	2	8	5	5	4	7	11	3	0	1	10	7	5	3	5	1	3	15	1	3	5	9	2	7	2	5	2	3	2	4	3	8	6
ENSG00000272529	RP11-415F23.4	antisense	13	1	34	0	56	40	8	20	27	3	0	32	39	7	6	34	8	26	46	16	71	6	4	34	48	16	7	17	10	20	18	51	12	16	6	31	6	25	12	59	55	34	16	15	36	18	18
ENSG00000243433	RP11-148K1.10	antisense	12	4	19	6	22	5	16	36	10	6	8	31	17	9	3	7	9	5	7	11	18	2	11	17	29	5	7	5	17	3	6	13	40	36	9	21	18	15	25	7	9	19	7	7	7	8	1
ENSG00000235865	GSN-AS1	antisense	54	59	111	0	49	0	33	24	9	14	64	39	30	0	0	0	0	31	68	0	0	0	0	0	82	22	24	53	0	0	27	78	28	61	30	28	0	3	10	0	41	0	0	16	0	62	65
ENSG00000237224	RP11-109A6.2	antisense	0	0	3	0	0	0	0	3	0	0	0	0	3	0	0	0	0	0	5	0	0	0	0	0	4	6	2	0	3	0	0	5	0	0	0	4	3	0	6	0	3	0	3	0	0	0	0
ENSG00000257878	RP11-256L6.3	antisense	0	0	3	5	6	2	0	13	3	3	4	17	4	10	3	6	8	2	0	32	32	3	2	3	4	3	28	0	2	2	3	3	7	4	0	0	5	15	9	0	2	0	3	6	3	0	0
ENSG00000248571	RP11-768B22.2	antisense	4	6	0	3	11	13	11	10	0	0	5	3	0	0	0	19	35	0	1	6	2	3	5	3	0	3	3	0	3	0	0	3	0	5	0	3	0	3	0	3	3	3	12	3	0	4	3
ENSG00000268583	CTC-453G23.8	antisense	14	0	17	4	13	2	8	12	2	0	9	10	5	8	3	6	3	4	4	2	2	1	5	7	7	0	4	3	8	3	7	6	10	3	2	13	15	10	8	5	4	3	5	7	9	2	0
ENSG00000268584	RP11-464F9.20	antisense	0	11	0	14	0	0	0	0	26	17	0	0	0	0	0	19	0	33	0	0	0	0	0	0	0	0	0	0	0	3	10	0	0	0	0	0	0	0	0	0	14	6	0	0	17	0	9
ENSG00000268056	CTD-3032J10.2	antisense	2	0	4	1	1	6	2	3	2	1	3	3	0	5	3	4	14	4	7	3	6	5	4	4	5	8	3	1	8	5	5	5	2	5	3	0	3	2	1	12	1	7	0	0	1	3	3
ENSG00000272969	RP11-528I4.2	antisense	3	11	3	2	13	9	3	3	11	3	0	3	3	0	0	9	3	6	0	12	6	11	6	13	0	0	0	6	0	3	3	9	0	0	3	6	0	0	0	0	0	3	19	0	3	6	3
ENSG00000270184	RP11-568J23.5	antisense	30	0	54	76	60	277	47	63	65	89	85	66	46	43	68	183	150	62	113	79	323	155	72	57	113	61	38	154	59	48	75	121	82	74	65	176	34	92	73	294	95	284	83	83	69	84	132
ENSG00000234222	RP11-315I20.1	antisense	53	58	44	67	43	36	42	32	43	37	54	111	36	29	32	98	75	27	47	40	45	38	40	53	75	50	16	47	44	20	16	61	59	54	76	56	51	45	53	60	36	74	43	23	46	47	34
ENSG00000238273	AC012360.6	antisense	12	0	3	22	3	17	1	3	0	14	3	7	6	0	1	9	13	0	3	1	14	6	3	3	9	0	3	3	6	37	1	7	0	0	1	7	7	2	1	1	0	10	2	0	1	3	3
ENSG00000233175	CTD-2020K17.3	antisense	370	14	136	291	194	147	175	279	360	165	88	195	54	195	239	276	791	171	260	848	570	153	176	173	673	366	166	246	164	282	113	147	119	206	460	275	160	253	121	185	207	246	211	36	169	273	109
ENSG00000233178	RP11-88I18.2	antisense	6	1	18	7	3	10	14	7	2	0	5	9	19	14	13	1	9	10	3	9	3	6	14	13	6	5	9	6	4	10	13	13	13	15	4	12	21	2	2	25	5	6	9	7	2	7	7
ENSG00000267871	CTC-444N24.6	antisense	17	33	22	6	32	14	20	40	27	8	31	29	30	15	13	15	20	15	33	21	15	20	22	13	17	27	18	9	18	13	12	9	55	24	10	11	22	22	17	18	11	30	17	12	12	7	15
ENSG00000229852	RP11-398K22.12	antisense	50	34	223	122	204	48	131	337	48	27	124	164	209	242	99	12	34	51	46	71	68	123	247	346	102	34	148	147	76	82	621	279	176	183	89	50	144	78	230	101	42	19	87	131	108	113	88
ENSG00000229851	ARSD-AS1	antisense	0	4	12	5	0	5	15	0	0	0	4	1	2	1	5	4	0	1	2	8	0	0	5	0	5	9	2	14	4	5	0	9	1	0	1	1	2	0	1	0	0	1	1	5	0	0	0
ENSG00000229589	ACVR2B-AS1	antisense	24	21	0	0	23	25	0	3	65	11	16	20	36	56	19	23	9	3	2	15	24	9	27	20	11	30	12	32	14	23	20	10	3	3	9	19	28	21	0	16	20	19	3	11	17	21	19
ENSG00000266053	RP11-143J12.2	antisense	201	72	72	103	99	133	134	122	148	121	117	78	52	99	170	186	133	87	107	104	162	155	86	128	228	112	100	71	45	59	144	121	76	123	175	249	99	85	127	102	150	126	218	20	168	60	255
ENSG00000261707	RP11-264M12.2	antisense	1	2	11	2	4	0	14	0	0	2	16	11	9	18	18	0	0	0	0	1	0	3	3	0	3	0	0	0	2	0	3	2	2	0	0	0	3	0	22	3	0	0	7	4	0	1	0
ENSG00000228061	Z83001.1	antisense	5	0	14	3	7	0	5	7	2	2	7	5	3	4	10	3	1	2	3	5	2	7	17	4	9	2	6	7	8	4	6	8	2	18	2	0	10	3	1	3	4	1	0	4	6	4	1
ENSG00000228063	RP11-135J2.4	antisense	2	0	0	0	6	0	0	3	3	0	2	3	2	0	1	4	8	0	0	0	0	3	6	0	10	1	0	0	3	2	3	14	0	3	3	0	3	2	0	0	0	0	0	0	0	0	0
ENSG00000260735	RP11-72I8.1	antisense	22	9	40	16	25	38	20	33	22	20	38	108	83	26	8	14	14	14	21	16	18	36	36	40	18	32	19	18	20	15	19	41	41	63	36	64	42	26	41	51	22	56	28	30	19	23	47
ENSG00000231933	CTA-125H2.2	antisense	0	0	6	1	0	3	0	0	5	2	0	14	0	0	0	0	0	0	0	0	0	0	0	0	0	59	3	3	26	21	0	0	21	23	0	0	5	2	0	0	0	3	2	6	7	22	6
ENSG00000267015	RP11-800A18.4	antisense	6	0	2	0	3	0	6	3	3	0	4	4	0	0	4	0	3	0	1	0	3	0	0	0	0	0	3	1	1	2	4	1	3	3	0	0	2	0	0	2	3	0	0	0	3	6	0
ENSG00000267016	RP11-75C10.9	antisense	258	22	238	76	107	43	129	274	182	22	125	122	107	486	37	32	35	56	141	93	43	116	44	349	390	52	83	49	61	111	66	60	528	328	66	55	83	56	289	268	330	328	156	98	97	41	233
ENSG00000263709	RP11-321A17.4	antisense	1	0	0	3	3	2	3	9	2	0	3	3	0	22	0	1	0	1	0	0	0	5	0	1	4	3	0	5	0	0	2	6	5	4	0	1	2	5	0	0	2	0	0	3	3	0	1
ENSG00000225938	RP4-575N6.4	antisense	5	3	0	7	10	12	2	10	25	13	9	6	8	4	0	13	6	0	0	3	13	9	5	6	2	0	3	14	4	0	2	8	4	2	6	1	8	14	8	9	5	10	3	10	14	26	22
ENSG00000225936	RP11-501J20.5	antisense	6	0	0	1	0	11	2	13	1	4	0	3	0	3	7	132	36	3	2	4	7	5	6	1	3	0	3	0	0	5	1	2	3	0	0	0	8	0	3	3	9	7	0	0	0	0	1
ENSG00000225931	RP3-395M20.7	antisense	87	13	100	63	107	28	41	43	39	32	38	26	22	57	39	79	120	28	20	28	77	46	31	64	148	93	24	135	51	13	52	59	88	112	42	41	48	25	60	27	107	278	40	33	81	54	6
ENSG00000126005	MMP24-AS1	antisense	484	924	504	746	750	373	437	599	344	369	641	575	266	433	653	422	333	562	374	308	605	472	590	996	896	374	300	330	542	362	609	568	552	788	377	566	834	376	405	263	188	226	632	739	571	394	239
ENSG00000260545	CTB-134F13.1	antisense	50	0	61	28	17	7	268	48	9	10	85	12	13	22	14	18	39	13	27	33	32	22	49	126	186	40	43	11	70	34	29	58	23	59	34	28	42	23	45	26	42	20	33	20	84	111	24
ENSG00000228842	PCDH9-AS2	antisense	2	0	0	0	0	0	2	0	4	0	0	0	0	0	0	0	0	0	1	1	0	7	7	0	0	0	0	0	1	2	0	0	0	2	2	0	11	3	0	0	2	0	0	0	3	1	0
ENSG00000228843	RP11-112J3.15	antisense	1	0	0	0	0	1	0	0	0	0	0	0	1	1	0	0	0	1	0	2	1	0	1	0	0	1	0	1	0	0	0	1	0	1	0	0	1	1	0	0	0	0	5	0	0	0	0
ENSG00000231329	RP1-225E12.2	antisense	497	48	371	180	133	333	142	130	562	64	479	246	123	275	210	656	587	355	658	364	574	489	181	663	1455	638	169	570	272	478	880	457	392	268	540	714	331	983	280	267	356	156	335	298	340	499	759
ENSG00000258938	RP11-317N8.5	antisense	8	3	45	17	13	6	6	9	3	1	9	6	12	41	17	7	10	6	0	14	3	7	13	34	34	18	15	22	16	20	12	19	43	25	13	22	21	32	9	14	3	1	8	9	4	6	21
ENSG00000250218	ALDH1L1-AS1	antisense	0	0	0	0	0	2	0	0	3	3	3	0	0	0	0	3	2	0	2	2	0	0	0	2	1	3	0	2	0	0	0	0	0	0	0	2	0	0	0	1	3	0	1	1	0	0	3
ENSG00000256116	RP11-783K16.14	antisense	5	11	15	15	20	21	4	14	23	14	17	49	9	12	7	25	4	15	33	8	27	43	24	10	43	24	10	20	21	13	26	14	20	32	18	18	36	9	27	12	30	25	15	19	16	23	10
ENSG00000246090	RP11-696N14.1	antisense	123	33	131	95	139	31	222	209	210	14	31	138	130	295	197	50	112	58	40	220	146	257	30	324	392	392	108	142	247	39	157	511	95	169	103	17	892	90	53	26	81	109	19	7	81	35	53
ENSG00000248724	NPHP3-AS1	antisense	35	109	23	130	27	16	15	13	31	16	34	14	3	47	148	9	15	10	16	42	67	17	53	32	58	39	28	28	68	75	24	12	9	56	83	15	24	31	38	104	58	45	14	10	33	27	47
ENSG00000240553	RP1-184J9.2	antisense	8	3	87	3	2	0	7	10	12	6	4	8	3	7	0	4	8	0	10	24	2	1	11	16	19	55	14	18	44	19	7	20	7	21	12	6	19	16	14	2	6	2	4	1	6	5	12
ENSG00000254762	RP11-867G23.2	antisense	1	0	1	0	1	0	2	0	3	2	0	0	0	0	0	0	0	2	2	2	3	3	0	0	3	2	0	2	2	0	1	1	0	0	0	0	0	5	0	2	4	1	0	2	2	0	2
ENSG00000233776	RP11-384P7.6	antisense	0	0	3	3	0	0	3	6	14	3	5	4	3	10	6	0	0	5	0	11	2	6	21	7	15	10	10	5	3	5	0	2	3	6	6	2	19	6	14	13	0	2	0	0	6	0	0
ENSG00000249186	RP11-423H2.5	antisense	1	2	3	0	3	2	2	0	1	2	0	2	1	1	2	0	0	0	0	2	0	0	2	0	2	2	4	2	1	0	0	0	4	6	0	0	2	5	2	1	0	0	4	3	0	0	2
ENSG00000249180	CTC-506B8.1	antisense	16	6	18	5	8	5	4	13	4	16	14	4	3	14	42	12	38	15	11	4	31	12	6	50	131	21	2	22	20	6	47	38	17	37	4	32	0	7	12	22	32	29	0	0	37	33	9
ENSG00000268938	AC005387.3	antisense	23	9	51	13	17	33	21	24	15	20	12	20	16	7	18	23	22	21	69	7	17	16	11	23	37	24	12	10	7	15	5	12	19	12	4	14	12	9	28	17	19	42	18	9	5	5	17
ENSG00000261267	RP11-44I10.3	antisense	60	15	17	34	33	28	44	44	24	28	25	9	4	35	93	50	83	51	40	43	88	42	41	24	117	64	19	32	27	32	32	58	21	35	42	21	34	30	29	29	26	21	34	14	51	79	14
ENSG00000265666	CTD-2267D19.2	antisense	114	43	62	168	136	402	142	167	1862	743	61	51	45	50	194	351	591	164	133	45	311	85	225	140	1801	323	75	129	195	190	31	164	33	51	451	762	305	407	61	744	301	940	157	116	504	317	443
ENSG00000269352	AC018766.5	antisense	456	251	344	512	706	441	805	612	610	162	739	589	490	532	522	732	749	176	1077	607	1168	561	912	1016	1181	388	463	467	718	358	752	497	842	798	618	1507	659	627	983	635	739	1528	810	536	1112	719	313
ENSG00000215692	AC114730.8	antisense	13	9	18	30	7	91	18	28	41	32	11	26	11	9	36	17	26	35	131	20	12	11	12	30	69	37	14	64	79	10	29	14	53	19	14	46	38	107	24	24	36	50	6	11	12	40	20
ENSG00000248445	CTB-118N6.3	antisense	113	51	465	157	139	156	233	217	68	72	232	229	167	182	77	36	30	100	71	84	120	464	171	1088	487	40	39	82	68	81	135	145	674	710	95	13	120	26	484	221	327	959	297	306	340	212	317
ENSG00000232162	USP12-AS1	antisense	10	3	12	4	7	1	4	10	5	3	2	2	0	21	5	3	9	4	3	16	2	1	5	14	21	13	11	6	12	4	6	8	15	18	7	6	11	16	6	6	12	6	12	0	4	5	0
ENSG00000234943	AC092839.4	antisense	3	0	0	0	0	0	0	0	6	0	0	0	0	1	0	3	2	0	0	0	0	3	2	1	0	3	1	0	3	0	0	0	0	2	0	0	0	1	0	0	2	2	0	0	0	0	0
ENSG00000250910	AC097467.2	antisense	5	0	0	3	1	0	0	0	0	0	5	5	0	0	0	2	3	3	0	3	5	5	16	2	0	0	0	4	5	6	0	1	2	0	0	2	0	0	2	2	2	3	0	0	0	1	0
ENSG00000233627	C4A-AS1	antisense	28	9	30	34	34	56	24	21	18	20	25	45	44	46	27	44	47	7	8	19	36	22	22	39	34	8	23	48	21	43	23	37	19	25	20	38	24	20	39	41	37	96	25	24	47	41	45
ENSG00000226877	RP11-575L7.2	antisense	2	0	4	0	3	0	2	5	2	0	4	4	3	5	0	1	0	0	0	2	2	1	0	3	1	1	1	2	5	0	0	3	2	8	0	2	5	0	1	0	2	3	2	0	4	0	0
ENSG00000236559	RP11-243J16.7	antisense	13	1	9	10	5	8	14	9	3	2	3	6	2	4	4	1	10	7	0	9	11	9	2	8	7	10	10	7	6	7	5	6	11	5	18	8	5	14	4	9	8	2	4	6	7	5	1
ENSG00000233621	LINC01137	antisense	0	11	8	3	30	10	6	36	0	6	10	39	30	11	14	25	10	3	0	3	25	6	7	13	8	4	10	0	7	3	17	17	35	46	9	3	6	5	4	8	0	16	7	0	0	0	6
ENSG00000263300	RP5-1029F21.4	antisense	4	4	12	3	4	3	8	8	0	8	6	7	1	11	5	4	4	4	8	6	10	4	8	3	7	9	6	5	10	0	2	11	6	8	5	0	4	4	0	3	4	9	4	0	2	2	4
ENSG00000246877	DNM1P35	antisense	0	0	10	12	3	0	0	3	1	1	3	13	6	0	0	0	14	3	0	6	6	0	7	0	0	6	13	9	0	0	34	2	0	0	23	33	3	14	0	3	0	1	0	3	3	6	0
ENSG00000238018	AC093110.3	antisense	626	0	250	303	201	292	288	204	1681	399	1242	177	283	190	584	382	627	653	1390	326	397	948	615	1312	2555	794	429	392	497	486	604	111	743	881	537	1006	571	1511	948	944	445	975	728	800	1203	592	272
ENSG00000257453	RP11-290L1.3	antisense	0	0	1	3	1	3	0	1	2	4	1	1	1	0	4	4	9	1	2	3	4	1	3	0	2	2	0	0	1	1	0	0	0	0	2	0	3	9	1	3	0	2	0	1	0	3	0
ENSG00000267262	CTC-232P5.3	antisense	11	0	0	10	0	0	0	9	2	0	3	0	0	0	0	0	22	4	6	0	1	0	4	8	8	0	0	11	4	0	0	2	0	3	0	19	6	13	5	3	0	17	0	0	2	6	0
ENSG00000205559	CHKB-AS1	antisense	6	0	19	3	11	6	15	19	0	2	5	10	12	8	19	4	6	6	0	9	3	8	13	12	11	11	2	4	7	6	8	20	5	16	1	8	10	0	11	2	15	3	6	11	4	8	0
ENSG00000254431	RP11-550A5.2	antisense	14	3	12	18	1	9	15	13	6	7	22	4	6	6	7	16	11	3	9	11	16	4	26	5	18	1	8	7	23	6	13	7	4	12	10	5	12	11	15	16	16	3	14	5	16	9	10
ENSG00000254432	RP11-33I11.2	antisense	5	4	21	3	5	4	2	4	18	3	13	6	4	2	1	3	4	6	9	7	2	15	13	11	8	8	5	7	0	4	4	16	7	1	5	10	10	9	7	12	7	5	7	15	12	13	14
ENSG00000254433	RP11-677I18.3	antisense	28	13	45	23	17	18	34	22	28	20	52	34	35	37	23	30	19	3	24	45	35	52	31	19	19	37	19	39	11	4	30	18	37	62	42	44	18	34	26	26	18	31	38	51	53	38	59
ENSG00000196951	RP11-425I13.3	antisense	21	36	29	24	84	2	8	28	3	6	13	2	6	60	52	0	4	9	3	6	19	36	61	39	25	16	25	52	20	13	7	65	41	61	7	3	89	6	22	5	6	3	0	11	3	6	0
ENSG00000257167	TMPO-AS1	antisense	292	353	270	254	4	0	0	0	172	0	295	0	20	131	330	145	75	100	13	180	0	18	626	65	216	33	145	188	7	130	528	15	339	27	33	254	29	745	247	275	128	72	430	1316	96	0	51
ENSG00000258985	RP11-368P15.3	antisense	198	122	151	185	261	247	286	198	98	62	466	346	420	230	178	178	116	71	168	170	206	117	218	238	265	58	204	239	183	100	358	312	272	190	170	82	109	64	571	456	144	118	220	109	234	105	202
ENSG00000198358	RP11-544M22.1	antisense	0	0	1	0	1	0	0	0	2	6	1	3	2	1	1	0	3	0	0	0	0	0	0	0	0	0	0	0	0	0	3	0	1	0	0	6	2	0	0	0	0	0	0	0	0	0	0
ENSG00000247151	CSTF3-AS1	antisense	8	4	14	13	1	3	13	31	9	2	3	23	2	11	4	3	4	6	3	1	2	6	2	18	10	9	12	6	11	5	3	4	8	5	11	7	14	8	7	5	8	2	8	3	0	5	0
ENSG00000237938	RP11-288I21.1	antisense	121	67	76	99	43	134	67	58	243	63	139	79	59	59	125	292	442	52	163	232	403	159	127	86	350	189	112	260	91	158	405	158	69	127	129	247	82	231	111	275	93	163	128	99	313	153	143
ENSG00000237934	RP11-467D18.2	antisense	13	3	26	19	11	15	23	21	16	0	11	13	12	6	6	10	5	10	7	9	6	20	12	30	24	10	15	10	10	6	32	19	12	15	20	21	13	8	23	10	13	4	12	12	17	4	3
ENSG00000265845	RP11-20B24.5	antisense	12	0	26	14	17	21	16	15	13	21	8	9	6	26	25	9	40	19	46	25	21	10	8	37	96	24	12	12	18	29	15	20	19	31	34	21	10	15	27	18	13	17	9	15	16	12	15
ENSG00000268309	CTD-3222D19.11	antisense	0	0	0	0	5	11	0	0	4	1	0	1	2	1	4	1	1	2	1	0	0	6	0	2	1	2	2	4	2	1	1	0	0	0	0	0	1	0	4	0	2	0	0	3	0	1	1
ENSG00000263393	RP11-53I6.4	antisense	115	2	139	89	38	40	28	44	32	66	63	30	30	135	48	65	133	34	82	40	93	36	90	69	129	136	138	109	99	50	245	141	30	67	114	59	73	97	36	81	43	31	63	39	74	63	49
ENSG00000232415	CTB-51J22.1	antisense	0	0	0	0	0	0	0	3	0	0	0	0	0	0	0	0	0	0	0	3	0	0	0	0	1	1	1	4	0	2	0	0	0	0	0	2	1	16	0	3	0	1	0	0	0	2	0
ENSG00000262020	RP11-66H6.3	antisense	6	0	1	3	0	5	3	3	0	0	4	5	2	2	0	0	0	0	3	3	4	1	0	0	3	2	1	2	1	0	3	5	1	0	0	2	6	3	4	4	4	7	3	1	4	4	24
ENSG00000226252	RP1-18D14.7	antisense	99	6	26	61	3	204	28	6	32	21	5	10	1	11	87	65	38	6	32	10	114	0	41	13	6	14	8	0	30	111	0	71	15	0	9	6	3	8	3	6	8	71	22	13	14	0	0
ENSG00000260281	RP11-329J18.2	antisense	5	4	10	14	12	9	5	26	3	10	9	3	14	6	7	6	13	4	15	8	14	5	11	7	19	1	8	3	10	8	6	6	7	8	6	2	10	0	7	13	10	15	15	14	19	1	10
ENSG00000261822	RP11-265N6.2	antisense	10	0	0	6	8	6	0	4	0	13	4	1	0	0	6	0	5	0	0	0	0	0	0	2	10	5	1	2	2	5	10	0	6	3	11	9	8	0	2	13	0	0	0	8	3	4	5
ENSG00000261630	RP11-357N13.3	antisense	6	1	3	6	3	7	0	0	6	3	3	2	0	5	6	3	0	0	3	5	4	5	3	4	15	6	1	5	4	0	7	8	5	8	1	6	7	2	0	5	3	6	1	6	1	0	1
ENSG00000263080	RP11-485G7.5	antisense	14	10	20	4	3	4	2	9	9	0	5	8	0	18	6	0	1	4	0	0	3	2	9	2	6	11	7	4	4	6	0	6	5	3	9	11	4	20	2	11	5	2	5	6	3	4	0
ENSG00000263089	RP11-166P13.4	antisense	0	0	0	0	19	6	0	0	0	35	0	0	0	0	25	0	0	0	27	0	35	40	33	0	0	0	40	9	0	0	0	0	0	0	0	0	0	0	0	40	60	17	24	0	0	50	0
ENSG00000254369	HOXA-AS3	antisense	3	0	0	15	0	6	0	9	0	1	0	13	0	0	3	0	3	0	0	0	9	0	0	5	0	0	3	6	3	2	0	9	0	0	0	3	0	3	3	0	0	0	3	0	0	0	0
ENSG00000267503	RP11-53B2.4	antisense	28	6	30	6	9	6	17	43	4	1	11	25	9	37	10	3	3	9	27	14	4	36	14	29	27	0	3	14	10	9	22	10	71	66	21	11	4	4	10	8	17	11	29	21	10	9	51
ENSG00000262580	RP11-334C17.5	antisense	489	60	122	137	323	196	78	228	79	145	35	178	202	468	176	369	402	28	6	258	227	33	196	125	161	7	73	232	60	39	54	163	270	51	77	52	56	27	81	12	426	216	72	14	120	61	243
ENSG00000262848	RP11-517A5.5	antisense	15	7	22	27	32	42	20	52	16	14	42	31	19	34	31	24	65	5	21	25	46	22	34	39	23	37	21	24	22	30	18	28	16	22	27	44	27	21	25	36	27	34	30	17	29	28	68
ENSG00000228343	RP11-1148L6.5	antisense	101	81	134	123	116	48	113	224	79	158	74	346	273	209	163	32	48	91	103	111	88	127	326	242	172	162	118	233	64	155	325	165	170	161	90	90	186	118	83	85	16	26	32	134	111	155	40
ENSG00000246448	RP13-578N3.3	antisense	0	0	1	8	0	3	0	6	4	0	0	14	4	2	5	2	2	1	4	0	8	11	2	2	0	5	0	0	0	3	14	12	5	12	2	3	7	2	4	3	7	12	0	1	0	0	0
ENSG00000229431	RP1-92O14.6	antisense	30	2	15	17	16	44	47	41	20	30	22	40	32	30	42	47	46	11	21	35	42	33	16	22	34	33	9	21	18	12	19	55	27	29	42	65	15	27	37	26	15	89	44	40	14	35	60
ENSG00000228481	U51244.2	antisense	23	3	12	5	8	4	17	8	2	0	9	12	0	30	4	2	8	0	7	24	11	4	6	12	21	10	6	6	14	13	61	17	9	9	10	4	21	3	23	5	7	9	7	0	15	17	7
ENSG00000244151	RP11-148K1.12	antisense	49	248	118	159	166	39	94	88	23	42	191	236	81	147	130	71	42	111	328	49	160	71	120	128	189	100	84	72	158	47	126	136	125	63	94	104	60	72	121	165	112	177	100	48	75	113	28
ENSG00000267646	CTC-499B15.7	antisense	3	0	8	6	11	3	6	16	0	0	3	13	0	6	6	0	0	6	0	0	0	0	3	19	5	3	0	9	9	0	3	0	0	0	3	6	3	0	3	6	0	0	6	0	6	0	3
ENSG00000255959	RP11-804A23.2	antisense	6	0	3	9	14	4	3	12	5	10	0	6	7	14	4	0	2	0	3	8	15	10	9	7	7	5	0	9	3	0	1	9	4	9	7	21	2	11	0	4	10	6	8	5	2	3	2
ENSG00000226754	RP5-1024G6.5	antisense	5	0	3	11	16	2	8	15	5	0	37	8	2	37	20	3	8	10	9	28	17	10	26	28	30	5	11	25	11	37	67	46	4	18	12	8	25	13	21	18	10	4	8	11	15	3	14
ENSG00000226752	PSMD5-AS1	antisense	488	99	454	458	200	419	792	796	54	134	217	863	881	1009	421	329	208	129	90	356	452	627	190	641	519	526	274	242	293	164	186	455	683	716	313	500	549	347	382	524	355	532	547	683	545	437	416
ENSG00000167912	RP11-25K19.1	antisense	41	84	51	93	425	278	64	119	102	66	236	233	271	332	368	68	122	111	67	22	56	23	75	335	336	92	50	182	75	192	278	59	346	488	94	160	242	47	83	119	325	278	186	65	159	378	184
ENSG00000273450	RP11-76P2.4	antisense	0	6	0	3	0	3	0	0	3	3	0	0	0	0	0	0	0	0	3	0	11	0	11	0	0	0	0	0	9	0	0	6	0	0	3	0	0	3	0	0	0	0	0	0	0	0	0
ENSG00000254604	AP000487.6	antisense	19	29	28	14	5	28	4	8	13	17	3	126	26	20	12	40	39	16	52	16	16	25	17	15	14	57	22	15	19	11	47	13	13	25	14	20	21	24	28	14	11	26	22	14	11	14	19
ENSG00000257550	RP11-793H13.3	antisense	60	3	0	36	13	0	10	25	5	0	7	11	42	3	0	4	4	12	10	12	10	0	2	39	18	4	7	12	21	0	16	13	34	17	5	10	24	0	27	10	34	25	14	12	13	3	12
ENSG00000257551	HLA-AS1	antisense	5	3	3	10	10	0	10	4	0	0	0	4	2	6	3	0	0	0	0	0	2	11	6	10	15	4	3	0	8	0	3	3	18	10	5	7	10	5	6	0	11	6	3	2	7	0	0
ENSG00000257557	RP11-84G21.1	antisense	23	3	33	56	58	13	40	29	59	12	17	5	8	31	20	27	2	12	26	53	16	30	32	48	61	44	26	13	54	26	41	7	43	93	16	26	50	38	30	22	71	59	49	11	7	20	19
ENSG00000267299	CTB-66B24.1	antisense	0	0	1	0	0	0	0	1	0	0	0	2	1	1	2	0	3	1	2	0	2	0	0	3	0	0	0	1	0	0	1	0	0	2	0	2	3	3	0	0	0	1	0	0	0	2	0
ENSG00000255354	RP11-148O21.2	antisense	639	18	514	219	2139	292	580	406	543	90	1360	471	459	569	128	592	806	128	112	2741	863	560	281	1079	1992	498	1050	1050	578	434	1416	836	799	1055	1237	813	582	339	1421	2080	1190	458	130	143	2116	482	746
ENSG00000227189	AC092535.3	antisense	0	0	18	3	1	0	0	4	0	0	22	10	0	0	0	6	0	29	67	0	3	11	0	0	2	5	10	20	0	0	9	104	116	38	0	9	13	12	91	36	0	6	9	0	0	0	9
ENSG00000256603	RP11-667M19.2	antisense	4	5	0	0	4	0	1	2	11	0	0	0	4	6	3	5	6	0	0	6	3	1	8	6	0	0	2	3	0	3	3	3	2	7	11	13	7	5	0	3	3	5	6	0	0	0	6
ENSG00000215022	RP1-257A7.4	antisense	241	39	282	161	400	488	306	239	261	238	300	461	249	292	339	525	2071	171	91	215	322	175	270	351	252	458	232	289	172	176	375	251	350	423	801	1239	305	370	343	585	149	224	322	606	191	280	95
ENSG00000215023	AC114730.5	antisense	4	9	6	3	1	57	0	0	41	23	5	5	1	19	16	25	13	1	8	0	0	6	5	3	32	17	2	51	12	1	6	3	3	10	10	63	25	43	3	12	18	99	6	5	9	34	39
ENSG00000230536	RP11-379C10.4	antisense	40	4	44	31	40	19	21	14	36	3	23	7	0	41	17	12	15	17	36	119	31	8	14	32	58	40	9	30	9	60	20	31	28	24	13	80	3	5	16	30	82	31	28	44	57	25	26
ENSG00000230290	ARMC2-AS1	antisense	3	0	2	2	2	1	3	4	3	0	5	2	2	2	2	2	4	2	2	4	2	2	2	3	5	2	2	1	2	0	1	2	3	4	1	1	2	1	3	1	1	1	3	2	2	2	2
ENSG00000229463	LYST-AS1	antisense	15	2	78	35	33	39	25	46	3	12	6	24	16	60	34	50	70	53	50	21	67	19	25	16	38	59	19	26	25	8	24	29	26	22	7	35	19	21	22	23	54	231	30	19	20	17	13
ENSG00000237741	AC002368.4	antisense	0	0	0	3	1	6	0	0	0	0	0	0	0	0	2	0	5	0	0	0	3	0	0	0	0	0	0	0	0	0	3	0	0	0	0	0	0	5	0	0	3	0	0	0	0	0	11
ENSG00000237742	RP11-624M8.1	antisense	0	2	3	0	0	0	9	0	63	0	0	3	7	1	0	4	0	5	0	0	0	34	36	4	6	0	3	0	3	3	1	0	5	11	0	0	82	31	3	0	0	0	0	2	3	9	0
ENSG00000214772	RP11-174G6.1	antisense	3	0	13	4	2	1	4	5	0	0	0	3	0	1	0	3	0	0	3	0	2	3	0	5	0	2	2	3	7	3	3	0	0	5	0	3	0	0	3	3	5	0	3	0	3	4	3
ENSG00000214770	RP11-544I20.2	antisense	9	3	27	9	13	17	10	8	14	12	7	4	20	16	2	7	16	3	6	10	1	3	14	11	6	24	10	5	9	10	12	14	7	12	7	3	27	17	23	7	5	4	20	14	8	6	14
ENSG00000261049	RP11-357N13.1	antisense	3	0	5	5	2	2	2	2	4	1	8	6	2	4	3	1	0	2	3	7	6	4	2	4	9	0	5	0	5	1	6	6	2	3	1	3	3	0	4	5	5	6	5	6	4	1	4
ENSG00000229688	ISPD-AS1	antisense	14	0	15	12	1	6	0	0	0	0	0	1	2	1	1	0	0	0	0	0	9	3	1	0	0	3	5	2	7	0	0	0	0	0	0	0	0	0	2	0	3	3	5	0	1	0	6
ENSG00000249923	XXbac-B444P24.8	antisense	0	0	0	0	0	3	0	0	7	3	30	0	0	0	0	0	0	0	0	1	0	0	0	0	0	0	3	0	0	0	9	16	0	0	0	3	315	177	88	16	0	0	0	0	0	0	0
ENSG00000253921	CTB-113P19.3	antisense	11	0	5	15	9	9	10	8	5	2	1	11	8	11	10	8	10	3	3	6	4	8	5	4	8	8	8	3	4	3	2	11	12	9	2	7	12	2	6	1	5	5	3	3	3	2	1
ENSG00000238160	AC116366.5	antisense	95	38	103	8	26	26	31	89	33	21	42	52	52	64	15	44	39	59	68	10	9	45	12	124	96	111	53	17	39	18	49	53	89	125	0	12	17	20	48	38	15	18	6	21	16	8	8
ENSG00000249695	RP11-598F7.4	antisense	0	0	0	3	0	8	1	9	0	21	0	0	0	0	1	0	0	0	0	0	6	0	0	0	0	8	0	0	0	19	0	0	3	0	17	0	3	0	0	0	0	2	0	0	3	15	160
ENSG00000249690	RP11-1336O20.2	antisense	2	0	7	3	6	0	6	6	0	0	3	4	3	1	5	0	2	0	0	0	3	3	2	3	8	3	0	0	4	0	4	17	3	6	3	6	27	6	3	4	3	3	6	0	0	6	0
ENSG00000271993	RP11-285J16.1	antisense	0	6	0	3	0	3	0	3	14	6	0	0	0	0	0	0	6	3	6	0	0	0	6	0	0	0	5	0	0	0	0	0	12	6	0	0	3	3	0	6	0	6	0	0	0	0	17
ENSG00000271996	RP11-337N6.1	antisense	0	0	11	2	0	0	3	11	0	0	9	3	0	0	2	0	1	7	3	14	9	14	3	25	18	5	6	0	0	6	3	5	15	26	0	0	0	0	8	1	0	4	0	4	6	2	6
ENSG00000233246	RP11-415J8.5	antisense	0	0	0	0	0	0	0	0	0	0	3	0	0	0	0	0	2	0	2	1	0	5	0	3	2	5	1	0	2	0	6	0	1	5	0	4	2	4	0	2	0	0	0	2	0	2	0
ENSG00000233242	RP11-220I1.2	antisense	3	0	3	0	3	0	17	6	3	0	0	20	19	7	0	0	3	3	0	3	0	20	4	17	4	10	2	6	6	2	14	0	6	9	0	3	5	3	3	0	0	0	3	4	6	0	3
ENSG00000253256	CTB-11I22.1	antisense	9	0	1	0	0	3	0	0	0	12	0	1	0	0	0	2	9	0	0	0	3	4	1	0	3	0	2	0	0	0	0	0	1	2	1	0	0	0	0	2	0	0	0	0	1	3	0
ENSG00000223482	NUTM2A-AS1	antisense	705	679	882	767	544	686	810	1256	524	466	571	797	741	948	1048	890	886	849	541	741	1112	736	952	1046	1101	1083	701	848	792	569	1574	1344	798	1209	469	444	775	563	1473	1146	317	364	537	894	484	920	496
ENSG00000234504	RP11-285G1.2	antisense	13	0	14	5	0	0	1	3	3	0	0	8	11	16	2	0	7	2	2	3	0	0	0	4	6	7	0	5	5	0	5	0	9	5	0	0	20	3	0	3	3	3	3	2	0	1	3
ENSG00000235321	AC007556.3	antisense	5	0	0	5	7	8	4	10	0	6	0	0	4	3	15	8	5	1	0	11	10	2	0	2	0	0	2	4	13	0	0	3	0	0	0	0	0	0	0	10	2	0	0	4	0	1	1
ENSG00000261251	RP3-388M5.9	antisense	0	0	3	0	0	0	3	3	0	3	0	3	3	0	0	3	3	0	0	0	3	3	0	0	0	0	0	3	0	6	0	0	5	3	2	0	0	0	3	0	6	0	0	0	0	0	0
ENSG00000261253	AC137932.6	antisense	29	8	10	6	11	30	4	17	39	21	16	12	3	22	7	24	40	18	33	29	29	21	23	8	44	53	9	31	26	19	5	8	14	10	23	62	9	37	4	60	39	58	18	34	21	14	30
ENSG00000267366	RP11-53B2.5	antisense	176	86	150	93	99	31	142	130	46	15	127	42	50	236	59	12	5	101	211	65	66	458	207	236	188	21	51	104	52	47	62	47	356	463	200	195	64	31	231	160	440	311	538	147	193	157	315
ENSG00000267365	KCNJ2-AS1	antisense	67	3	14	11	60	0	0	0	54	0	72	55	0	0	54	0	22	0	0	6	0	37	0	0	200	0	0	46	6	48	0	14	0	0	0	0	0	0	25	0	0	0	119	0	0	0	30
ENSG00000187229	RP11-161I2.1	antisense	20	1	17	5	3	9	3	2	1	0	20	11	0	7	9	6	0	3	30	18	7	3	3	3	44	6	0	9	8	8	29	18	17	14	8	5	13	3	9	3	12	9	8	6	9	9	7
ENSG00000224138	AC000123.4	antisense	85	7	41	59	141	107	80	132	51	142	76	84	107	64	77	129	62	22	51	136	124	49	120	125	129	85	74	52	90	35	107	94	121	72	68	98	109	90	115	77	48	91	50	22	80	49	100
ENSG00000251075	HTT-AS	antisense	2	0	1	2	3	4	4	0	3	4	0	5	2	5	0	2	3	2	2	2	2	4	3	4	4	2	3	3	2	1	2	0	0	2	2	5	3	3	4	3	2	0	0	0	3	0	2
ENSG00000267092	CTB-25B13.9	antisense	0	0	0	4	2	0	2	2	0	0	0	0	0	2	0	0	0	1	0	2	2	0	0	0	0	0	0	0	0	0	5	1	0	0	0	0	16	8	0	0	4	17	0	0	0	0	0
ENSG00000225420	AC104134.2	antisense	708	192	393	116	336	568	333	48	3159	328	359	127	79	146	770	637	1106	491	960	1163	657	362	115	688	1437	3181	864	989	618	1545	488	263	225	609	1962	1053	991	1554	1771	1126	222	105	355	372	1822	1279	502
ENSG00000229739	RP11-295K2.3	antisense	0	0	5	0	0	0	2	4	0	0	2	4	9	3	5	2	1	0	0	3	2	3	3	4	7	2	0	2	0	1	4	6	1	0	0	3	4	0	1	3	0	7	5	3	3	0	0
ENSG00000263787	RP11-456D7.1	antisense	4	0	3	3	5	7	4	13	0	3	4	7	2	0	1	6	8	0	0	1	8	0	3	0	7	0	3	0	5	0	1	6	0	3	3	0	0	0	6	0	0	0	0	0	0	0	0
ENSG00000229081	LINC01165	antisense	0	0	3	6	0	0	0	6	14	0	0	0	0	0	0	0	6	0	0	3	3	0	0	0	13	0	0	0	0	0	0	5	5	3	0	0	0	0	0	0	11	9	0	0	6	3	0
ENSG00000265206	MIR142	antisense	0	709	0	0	1	281	1	1	1	541	0	1	0	0	1	1	0	1	0	925	1	0	238	1	0	0	686	0	0	0	0	0	0	1	0	0	0	1	1	180	0	0	1	142	0	488	166
ENSG00000265205	AC010761.13	antisense	77	5	52	61	75	207	42	83	76	41	43	25	36	37	25	137	82	84	127	61	68	59	29	75	129	113	36	45	54	35	37	52	50	101	48	99	39	102	57	203	145	301	86	127	61	89	273
ENSG00000265204	RP11-403A21.3	antisense	5	0	5	2	11	9	20	11	7	1	8	32	12	3	0	2	4	0	6	6	3	14	8	15	11	1	4	6	7	12	4	12	14	45	1	6	10	1	13	22	8	15	10	12	2	10	12
ENSG00000242861	RP11-285F7.2	antisense	177	211	150	158	221	222	200	308	66	65	183	333	279	222	131	248	159	145	349	95	288	198	166	483	599	126	208	127	185	51	225	339	315	253	84	39	183	106	469	213	186	236	190	115	168	166	73
ENSG00000223813	AC007255.8	antisense	0	0	274	18	2	3	6	0	0	0	0	2	3	0	3	0	0	3	3	0	3	0	3	3	2	3	0	0	0	9	3	8	2	3	3	5	0	0	6	16	1	6	3	0	0	5	3
ENSG00000257718	RP11-396F22.1	antisense	0	0	0	6	2	0	4	6	0	4	0	0	0	0	4	0	0	2	0	0	3	3	5	0	0	0	0	0	0	18	0	0	0	0	11	8	0	0	0	0	0	0	0	6	5	20	0
ENSG00000257715	RP11-256L6.2	antisense	0	2	6	0	0	0	0	8	0	0	0	9	4	0	7	3	0	0	0	13	12	0	0	0	0	0	10	1	0	3	0	2	6	2	2	0	3	0	0	0	3	0	0	0	0	3	0
ENSG00000250295	RP11-434I12.2	antisense	37	2	57	17	8	248	14	18	20	12	5	3	17	53	29	186	89	4	29	25	34	10	21	8	14	40	8	35	40	72	38	16	14	10	9	62	20	39	8	5	27	129	34	9	12	21	71
ENSG00000256442	RP11-705C15.4	antisense	4	3	8	0	5	4	8	2	9	3	9	3	1	0	2	2	2	3	2	2	4	3	0	19	23	7	3	6	9	5	0	5	8	7	10	4	0	17	7	6	3	0	6	5	3	2	3
ENSG00000256448	RP11-809N8.4	antisense	17	8	6	11	15	14	44	18	6	2	20	19	24	27	12	17	12	5	9	11	28	6	8	17	6	8	6	8	7	16	12	5	16	8	11	16	21	26	25	18	15	18	4	5	29	17	5
ENSG00000246763	RGMB-AS1	antisense	24	2	0	3	21	8	0	3	307	8	4	6	0	11	8	17	4	1	3	8	3	6	3	2	0	8	14	3	17	37	3	10	0	3	3	3	1512	296	6	6	19	12	0	4	8	6	64
ENSG00000254977	AC004878.8	antisense	7	1	8	12	3	4	11	10	13	3	8	5	1	13	6	6	13	4	10	3	16	8	26	18	28	14	64	4	17	2	0	8	8	16	4	2	14	16	29	14	14	4	15	2	4	3	5
ENSG00000256196	RP11-881M11.4	antisense	0	0	0	0	6	3	5	17	0	3	3	7	14	4	4	0	5	0	5	10	0	4	4	3	1	12	3	0	0	3	2	3	3	3	11	3	3	3	6	5	9	11	3	3	7	3	0
ENSG00000226944	RP1-120G22.11	antisense	0	0	0	0	3	10	0	3	2	3	0	2	0	0	2	2	0	3	2	0	3	2	0	0	2	0	0	0	0	3	0	2	0	0	0	0	0	2	0	0	0	2	3	0	0	2	0
ENSG00000177410	ZFAS1	antisense	3439	18311	6409	3810	2851	4284	4810	3921	6667	17693	2995	9037	4152	3391	5279	4097	3782	9218	6238	3640	3026	4709	5204	5082	6113	17868	4988	5525	4691	8381	13594	6732	3628	4546	5003	5982	5697	7017	4042	3366	2604	6009	3166	6717	7841	10454	2084
ENSG00000237505	RP11-76N22.2	antisense	5	1	12	5	1	4	1	0	10	4	4	3	1	6	2	6	6	4	1	2	5	8	11	6	7	22	1	6	3	2	7	14	8	16	1	1	18	9	4	5	4	4	5	2	2	4	4
ENSG00000266916	CTD-3064H18.1	antisense	21	45	26	11	15	13	74	21	14	4	19	16	17	29	33	10	7	10	17	6	7	10	0	49	8	2	0	31	24	27	2	3	19	49	36	36	27	8	45	37	25	34	13	24	36	38	10
ENSG00000250909	RP11-843P14.2	antisense	125	5	13	75	54	67	56	64	31	8	54	81	56	86	31	55	47	16	51	70	121	63	65	83	107	70	57	69	107	98	64	87	41	48	92	115	49	73	51	55	115	95	32	28	68	65	139
ENSG00000250900	CTC-338M12.6	antisense	6	6	10	5	6	3	3	12	13	4	6	13	4	5	2	4	3	9	6	5	21	14	22	3	16	21	8	3	15	1	4	9	8	13	10	8	16	11	11	8	5	6	6	0	16	3	8
ENSG00000250902	SMAD1-AS1	antisense	2	2	2	0	0	2	0	0	0	0	0	0	0	0	0	0	0	0	0	0	0	2	1	2	1	0	0	0	0	0	0	0	0	0	0	0	10	6	0	0	0	0	1	0	0	0	1
ENSG00000244055	AC007566.10	antisense	22	5	95	48	70	29	59	58	46	61	32	87	60	56	24	34	42	14	31	76	73	50	57	121	90	36	47	31	46	33	33	100	56	104	60	21	81	45	73	35	71	56	52	13	18	21	41
ENSG00000245904	RP11-796E2.4	antisense	156	50	314	65	127	34	85	67	61	78	140	172	95	79	49	93	25	72	17	347	119	178	51	84	165	176	82	42	60	27	190	102	175	210	187	152	216	74	57	40	178	123	73	65	199	32	51
ENSG00000230912	RP3-508I15.10	antisense	11	2	15	7	20	15	11	22	5	4	9	14	21	13	5	7	8	8	1	7	8	4	5	27	14	10	13	1	13	8	6	20	15	31	7	5	9	6	6	9	4	5	9	0	5	0	9
ENSG00000262833	RP11-28G8.1	antisense	14	10	30	12	30	58	15	10	23	12	11	18	11	19	21	19	26	10	20	15	5	17	22	50	33	25	11	47	55	14	36	25	67	55	9	72	22	11	12	19	27	31	15	40	7	11	7
ENSG00000253347	CTD-2026D20.2	antisense	22	0	13	5	14	1	4	12	0	0	9	9	13	10	3	0	3	2	3	11	3	5	10	2	5	10	12	6	7	5	9	12	8	14	11	3	36	11	5	3	20	1	14	4	2	6	0
ENSG00000257452	RP1-71H24.1	antisense	8	0	0	0	36	0	14	4	0	0	1	14	6	9	4	2	2	3	0	1	1	1	1	5	4	0	1	0	0	0	2	6	0	1	0	0	2	0	5	1	0	0	0	2	4	2	0
ENSG00000234072	AC074117.10	antisense	168	196	551	204	230	153	498	131	64	106	230	161	133	79	56	160	176	160	104	305	234	735	143	675	494	280	110	40	339	162	187	256	169	201	213	408	254	122	459	239	151	79	246	438	146	271	74
ENSG00000235637	RP11-457D2.3	antisense	0	0	6	0	0	0	1	2	0	0	0	0	1	2	1	1	0	1	3	0	0	0	0	1	0	0	0	2	2	0	0	1	0	3	0	0	0	0	0	1	3	2	1	2	0	1	7
ENSG00000230319	AL022476.2	antisense	3	6	4	19	10	3	0	4	6	0	3	19	0	9	11	0	11	3	0	4	0	8	5	12	11	3	3	11	12	0	18	27	17	16	6	0	14	0	5	4	2	2	6	6	3	0	3
ENSG00000248996	RP11-1334A24.6	antisense	398	18	371	488	287	613	703	543	282	111	695	881	639	1256	572	601	1076	214	613	806	910	435	714	830	1080	348	340	516	434	101	562	395	1269	1131	905	368	437	267	954	876	415	714	789	806	1170	749	36
ENSG00000241818	RP11-1000B6.2	antisense	0	0	0	1	0	6	0	0	2	6	3	6	4	0	0	0	1	0	1	0	1	0	0	0	0	0	3	0	0	1	1	1	0	1	0	3	0	0	2	8	0	0	0	3	0	2	0
ENSG00000233044	RP1-137K2.2	antisense	4	0	8	2	0	3	0	3	2	0	2	5	0	8	3	1	1	1	6	7	2	3	4	6	11	3	0	7	5	2	7	4	5	7	5	7	2	0	3	12	4	7	3	5	3	8	3
ENSG00000235848	RMDN2-AS1	antisense	3	0	0	3	3	0	0	0	0	2	2	5	0	3	0	5	13	0	0	3	15	0	11	4	0	0	0	0	0	8	2	3	0	0	0	0	5	1	0	4	0	2	0	0	14	2	0
ENSG00000258101	RP11-977B10.2	antisense	12	1	9	0	3	3	0	7	0	0	2	6	9	6	7	2	10	1	0	3	3	0	3	4	0	10	0	2	0	4	0	3	13	14	0	0	2	5	0	0	0	0	0	0	0	2	0
ENSG00000259883	CTD-2382E5.4	antisense	33	4	19	43	7	17	6	9	21	4	16	9	18	20	18	16	78	17	8	34	50	15	32	5	15	7	23	30	66	18	39	36	0	14	19	20	15	40	8	48	22	8	6	5	17	23	42
ENSG00000259881	RP11-830F9.5	antisense	48	4	162	48	96	37	76	25	72	20	88	33	43	137	31	30	22	14	108	27	28	51	30	131	129	52	57	48	165	24	26	18	133	120	31	83	103	45	62	77	110	118	45	94	218	219	103
ENSG00000235777	DPYD-AS2	antisense	2	0	25	9	2	6	6	12	5	14	3	3	0	0	12	9	2	3	2	0	13	3	12	18	12	4	7	0	7	6	7	8	10	24	3	9	9	0	5	17	5	3	11	13	0	8	0
ENSG00000249713	CTD-2236F14.1	antisense	4	9	40	9	5	3	0	0	1	6	0	0	0	2	0	4	3	3	3	2	1	0	6	3	14	12	3	4	27	6	4	10	5	0	3	3	16	4	0	13	3	9	4	0	0	8	0
ENSG00000236003	AC007050.17	antisense	5	6	8	2	6	5	7	8	10	0	22	4	8	19	3	10	13	15	4	7	9	9	7	8	14	8	5	11	13	2	8	2	10	7	5	11	5	8	9	14	15	7	12	5	6	11	14
ENSG00000233038	AC011899.9	antisense	20	0	45	48	9	64	89	75	73	191	168	86	19	5	79	42	139	32	19	81	215	66	279	105	117	47	107	6	51	68	24	2	74	209	418	449	21	49	82	67	22	0	45	75	33	18	11
ENSG00000267934	CTB-176F20.3	antisense	0	0	27	11	0	9	0	0	9	17	0	0	0	51	3	0	3	0	0	0	3	0	11	0	11	30	0	0	0	7	0	14	53	42	9	43	18	9	19	0	6	0	0	0	0	6	0
ENSG00000255020	AF131216.5	antisense	0	0	3	0	8	27	1	3	3	0	0	0	0	0	3	0	0	0	0	3	3	0	0	5	0	1	0	0	0	0	0	0	0	3	0	0	3	0	1	0	3	0	0	0	1	2	0
ENSG00000258821	AC005041.17	antisense	6	0	0	5	13	4	13	3	5	8	0	5	0	4	5	12	4	4	8	6	6	2	0	11	15	0	6	0	9	0	3	19	7	14	3	6	3	4	4	4	2	5	0	3	0	7	5
ENSG00000258820	RP11-293M10.2	antisense	18	5	27	4	4	5	8	4	8	3	17	5	0	1	14	2	11	16	4	0	3	1	3	4	10	16	3	14	7	0	1	4	5	2	1	13	16	41	6	12	2	4	3	11	2	16	1
ENSG00000258824	CTD-2555O16.2	antisense	16	3	36	14	35	17	33	47	12	12	17	42	60	62	19	27	14	6	13	15	5	34	34	38	31	17	5	9	18	7	25	22	38	36	8	14	22	11	26	19	5	23	19	14	14	16	4
ENSG00000258829	CTD-2243E23.1	antisense	3	0	2	0	0	0	2	5	6	0	0	0	0	1	4	0	0	0	2	0	0	5	0	3	0	0	0	4	0	0	0	0	0	6	0	0	0	0	0	0	0	0	3	2	0	0	0
ENSG00000235066	AC009303.1	antisense	43	3	47	41	10	16	38	11	40	14	29	13	4	37	19	19	76	10	31	29	47	11	30	20	147	71	101	32	114	62	50	113	19	17	88	40	40	36	16	24	53	21	17	17	44	47	6
ENSG00000254635	WAC-AS1	antisense	417	649	263	680	1187	1041	797	858	199	293	560	981	1100	1169	479	658	854	344	224	266	622	530	450	645	750	341	326	573	192	509	1117	1180	600	734	908	999	469	341	769	1045	423	1002	606	801	442	833	186
ENSG00000223522	AC093690.1	antisense	132	10	150	218	139	67	55	99	199	41	90	72	19	123	104	62	88	134	695	300	266	167	79	157	243	184	181	148	267	57	92	142	88	159	207	49	137	98	103	219	233	78	96	52	142	39	169
ENSG00000234758	AC034228.4	antisense	0	0	0	3	4	2	5	0	0	0	2	1	1	0	0	2	5	0	0	0	2	0	0	2	6	0	0	0	0	0	3	0	0	0	0	0	0	0	5	0	3	3	2	1	0	0	0
ENSG00000261420	RP1-168L15.5	antisense	0	0	0	6	0	3	0	0	0	11	5	0	0	0	9	3	0	0	8	0	0	0	25	20	0	14	0	27	0	11	0	14	34	27	9	6	0	0	3	6	9	6	9	0	3	3	6
ENSG00000224077	AP000936.4	antisense	5	0	6	0	1	0	3	1	3	0	2	3	0	2	0	0	3	3	4	0	2	0	0	0	0	3	1	0	7	1	3	2	2	4	1	0	4	4	4	7	0	0	0	0	1	0	0
ENSG00000228651	RP11-556E13.1	antisense	17	113	1	11	0	0	4	11	0	0	15	67	53	50	31	8	36	66	12	15	10	0	0	3	42	23	5	49	15	0	120	171	38	66	0	0	21	4	65	27	9	3	2	2	0	8	0
ENSG00000234336	JAZF1-AS1	antisense	8	3	4	8	3	13	0	4	2	6	7	9	3	0	13	2	8	6	3	0	13	5	3	6	13	2	2	3	4	6	4	11	0	0	5	7	0	6	0	2	7	6	1	0	12	0	2
ENSG00000264932	Y_RNA	antisense	0	0	0	0	0	3	0	0	0	0	2	0	0	5	0	3	2	0	0	0	0	3	0	4	0	9	0	0	0	1	0	3	0	0	0	3	0	0	6	0	0	0	3	0	0	3	0
ENSG00000226548	AC016722.3	antisense	0	0	0	0	0	0	0	0	3	5	3	0	0	3	0	0	4	0	0	0	5	0	3	0	3	3	0	0	0	0	2	0	4	3	0	0	3	0	0	6	0	0	1	3	3	0	5
ENSG00000227637	RP11-242O24.5	antisense	17	0	35	9	6	22	21	14	18	13	45	14	18	10	4	20	17	10	28	9	32	16	28	9	43	35	36	22	22	17	42	74	16	19	15	28	9	37	14	29	14	13	27	20	32	26	21
ENSG00000260465	RP11-63M22.2	antisense	5	0	9	15	5	36	0	0	0	0	11	11	19	0	6	0	0	14	35	5	9	14	5	4	3	0	11	9	0	0	5	6	5	0	0	9	9	5	0	0	0	9	5	5	10	5	14
ENSG00000254340	RP11-10A14.3	antisense	17	3	25	21	22	22	13	13	14	8	5	10	11	32	61	48	57	15	145	12	5	19	18	14	24	22	17	12	35	9	26	12	18	53	4	5	16	16	24	3	91	41	14	9	11	3	62
ENSG00000242925	PLCH1-AS2	antisense	2	0	10	9	4	0	0	0	0	0	9	17	2	2	0	0	0	0	2	0	0	5	0	9	0	0	2	6	0	0	0	0	4	1	0	0	6	6	6	13	16	10	4	0	0	0	0
ENSG00000257696	RP11-175P13.2	antisense	5	3	7	4	12	3	11	3	4	0	5	9	8	1	5	0	8	1	4	2	2	4	7	0	1	12	5	4	9	3	4	3	5	4	2	0	3	6	12	4	5	3	3	2	0	3	3
ENSG00000226797	AC015923.1	antisense	0	0	0	0	0	1	0	2	1	2	0	2	0	5	2	0	0	0	0	5	3	0	0	0	0	0	2	0	2	3	3	1	0	0	0	0	2	0	1	0	2	0	0	0	1	0	0
ENSG00000230155	RP3-477O4.14	antisense	101	405	22	31	27	75	58	46	27	8	89	37	40	84	25	45	36	29	43	34	27	138	37	75	99	44	31	53	40	37	42	18	35	97	96	101	80	34	44	39	46	50	31	74	84	106	30
ENSG00000261188	CTA-445C9.14	antisense	0	43	0	11	35	0	51	84	15	74	48	155	55	11	73	0	0	0	0	0	24	86	54	36	6	0	38	26	53	4	11	31	23	71	12	15	29	89	0	99	18	0	14	152	0	22	0
ENSG00000229162	RP11-84D1.1	antisense	3	0	11	21	13	29	0	3	2	16	0	5	0	6	7	35	18	0	11	2	14	15	3	16	63	0	4	0	4	2	10	4	4	43	9	21	0	0	0	23	7	21	15	0	9	1	8
ENSG00000248607	RP11-158I23.1	antisense	0	0	0	0	0	3	0	2	0	0	0	1	0	1	0	0	1	5	0	2	0	0	2	0	4	0	3	0	0	0	0	0	2	3	2	0	0	1	0	3	0	3	1	1	0	0	6
ENSG00000235077	AC073842.19	antisense	3	12	3	12	5	6	5	2	3	0	0	9	7	1	5	4	2	3	10	9	5	3	6	3	0	15	0	3	2	7	5	0	4	3	4	3	10	5	6	10	7	1	11	8	0	8	3
ENSG00000272562	RP11-396C23.4	antisense	5	3	35	5	2	18	15	16	40	10	8	11	12	11	4	17	13	5	11	1	3	10	11	6	21	7	16	6	16	4	10	8	23	17	3	10	13	40	22	10	2	13	10	6	2	6	18
ENSG00000241769	LINC00893	antisense	356	105	193	204	207	149	148	188	257	43	92	238	198	269	146	147	228	129	422	251	290	206	167	363	380	233	102	169	206	77	318	321	277	199	120	137	225	144	191	77	377	290	100	46	217	57	183
ENSG00000241764	AC002467.7	antisense	29	3	18	15	25	34	32	37	37	23	39	13	29	25	24	17	22	8	22	10	44	9	36	8	23	12	12	25	4	13	10	5	29	34	35	24	38	41	22	15	45	24	23	6	43	9	8
ENSG00000223537	RP5-919F19.5	antisense	2	3	6	2	7	0	7	7	0	3	3	5	5	7	4	1	0	3	6	2	2	2	3	5	4	7	6	0	0	2	1	4	7	4	0	0	5	2	1	0	0	3	0	0	3	2	0
ENSG00000271032	CTD-2527I21.14	antisense	40	1	43	34	41	96	54	71	81	45	40	148	202	98	15	151	103	30	212	21	31	57	105	105	158	155	58	86	68	48	50	80	93	73	25	55	78	81	45	81	143	296	116	92	29	74	87
ENSG00000224418	STK24-AS1	antisense	15	6	36	9	12	3	6	6	52	26	15	7	3	13	15	3	0	12	11	0	11	12	22	23	33	16	18	12	7	1	4	6	19	18	3	22	25	22	17	19	8	14	0	3	10	9	6
ENSG00000233547	RP11-57H14.2	antisense	71	94	83	44	30	20	14	28	74	25	24	12	13	64	27	23	44	39	35	22	13	93	48	79	54	52	46	53	84	8	21	63	48	65	2	12	53	48	10	34	58	97	41	47	8	34	18
ENSG00000235261	NICN1-AS1	antisense	0	1	6	1	0	0	0	3	1	0	1	1	2	0	2	0	3	0	0	0	1	6	0	0	0	1	0	1	1	0	0	0	10	1	1	0	2	4	0	1	0	4	0	0	1	1	0
ENSG00000261186	RP11-341N2.1	antisense	0	17	46	6	17	0	19	14	0	23	8	13	3	6	0	3	3	0	3	30	23	6	17	7	10	6	0	5	14	3	0	9	17	15	9	17	0	17	0	8	0	0	3	9	18	6	18
ENSG00000236708	AC073316.1	antisense	3	0	3	0	0	0	0	0	9	2	0	0	0	0	0	0	0	0	0	3	0	8	0	0	0	8	0	0	0	0	0	2	0	0	0	0	1	4	0	0	7	3	0	0	0	0	4
ENSG00000265749	RP11-849F2.5	antisense	184	51	72	183	240	84	260	238	110	32	230	69	66	446	147	63	65	44	61	345	194	236	381	340	305	143	154	79	277	46	164	164	174	306	144	66	304	123	124	62	360	150	223	114	203	199	139
ENSG00000259345	RP11-624L4.1	antisense	1	3	2	12	0	6	0	3	0	26	0	3	3	10	16	18	5	0	0	2	3	2	0	3	0	1	0	0	2	1	3	1	1	3	1	1	5	8	3	0	1	0	0	0	0	4	0
ENSG00000269984	RP11-362K14.5	antisense	67	17	60	0	54	0	31	45	40	0	0	0	52	70	21	0	0	18	0	0	0	0	99	29	28	0	38	46	0	78	45	62	50	92	0	0	0	0	0	0	0	61	41	0	0	0	27
ENSG00000269985	RP1-232P20.1	antisense	0	0	6	0	12	0	3	0	0	0	0	5	0	1	0	0	0	0	0	3	3	0	3	0	0	0	1	2	7	6	10	0	3	3	0	0	3	0	3	0	0	0	0	0	0	0	0
ENSG00000234136	AC055764.1	antisense	2	0	10	3	3	0	0	1	7	10	8	4	0	7	3	7	0	5	24	7	0	3	1	7	2	17	4	5	2	3	5	0	0	3	0	20	3	1	0	12	7	6	3	12	3	5	0
ENSG00000259343	RP11-761I4.3	antisense	14	25	9	14	17	7	3	12	12	6	5	7	3	6	19	0	22	5	3	9	25	13	30	11	14	15	21	3	26	0	14	30	16	3	0	0	17	9	11	5	3	3	0	7	4	3	2
ENSG00000259342	RP11-519G16.5	antisense	4	3	0	3	0	7	0	3	0	13	3	5	3	0	15	30	35	4	3	3	6	0	1	3	0	3	0	1	0	3	0	0	0	0	2	0	0	0	0	0	0	2	1	0	0	1	0
ENSG00000223815	DIAPH3-AS2	antisense	4	0	6	3	0	3	1	0	1	0	1	0	0	2	2	0	0	1	1	1	0	0	0	0	2	4	4	2	0	1	0	0	2	4	1	2	0	5	6	5	0	0	1	3	1	3	0
ENSG00000253744	AC025442.3	antisense	13	0	29	30	23	12	17	23	18	7	8	9	9	13	51	9	25	17	21	29	32	13	38	26	94	43	20	28	34	22	25	49	13	32	33	31	23	18	23	28	25	21	13	13	26	26	11
ENSG00000263370	RP11-68I3.5	antisense	7	4	6	3	21	7	7	6	3	4	15	16	12	14	2	5	2	3	16	0	2	9	6	29	3	4	3	5	3	5	6	4	12	15	10	8	3	6	10	19	10	16	9	12	4	7	23
ENSG00000271858	XXcos-LUCA11.4	antisense	37	19	39	71	70	26	41	71	27	16	28	31	24	30	28	67	39	6	31	16	47	34	54	31	17	49	33	9	22	10	16	36	41	27	20	15	59	40	15	11	31	11	15	18	10	6	30
ENSG00000258325	RP4-816N1.6	antisense	7	0	11	14	15	9	15	23	11	8	4	6	2	5	7	6	4	3	0	7	0	1	15	7	14	12	8	1	9	15	10	6	12	6	4	5	7	12	11	6	7	1	12	3	2	6	1
ENSG00000258323	RP1-267L14.3	antisense	14	0	6	12	6	13	6	4	6	2	9	6	1	7	2	9	6	4	13	18	9	3	8	11	14	13	5	12	10	8	18	1	9	0	13	13	9	6	20	54	18	33	21	18	9	9	21
ENSG00000272009	RP1-313I6.12	antisense	82	132	50	44	86	62	78	34	35	50	29	193	159	38	22	55	91	123	54	5	22	46	28	46	145	164	47	80	47	49	102	89	22	102	31	225	71	268	21	19	10	22	10	74	27	72	44
ENSG00000272004	RP11-345P4.10	antisense	4	2	2	3	7	0	12	6	5	4	3	5	5	3	3	4	5	4	0	2	5	6	5	5	7	1	2	1	4	7	6	5	6	5	5	4	5	6	3	3	0	5	3	3	3	2	1
ENSG00000260051	LA16c-390E6.4	antisense	164	5	255	122	278	232	277	145	120	143	220	64	50	119	83	323	278	172	343	157	265	141	256	266	301	136	174	193	220	80	52	155	381	498	162	318	230	322	160	196	193	802	321	119	464	329	198
ENSG00000236213	AC006369.2	antisense	2	3	2	4	13	15	1	15	0	8	3	13	19	3	16	11	25	4	0	6	20	2	7	10	20	0	0	2	3	4	5	20	7	7	0	0	1	3	2	0	2	6	2	0	0	7	3
ENSG00000234203	RP5-1050D4.2	antisense	10	0	3	3	7	5	3	3	2	0	4	1	3	3	0	8	3	0	0	6	3	1	3	1	0	0	0	0	0	0	0	6	3	4	3	6	0	0	0	3	5	0	2	0	2	2	11
ENSG00000266473	RP11-401F2.3	antisense	7	25	2	7	12	18	1	12	2	14	8	10	8	14	6	11	23	4	9	8	25	1	8	19	24	7	3	17	18	6	6	17	11	2	0	0	12	32	14	5	11	8	14	9	2	5	10
ENSG00000228192	RP11-342M1.3	antisense	47	10	23	34	17	82	10	18	16	14	13	38	20	24	29	11	10	9	18	9	54	10	19	26	7	14	5	7	15	22	40	45	33	30	18	15	34	5	23	13	24	37	15	13	8	8	7
ENSG00000250643	RP11-93K22.6	antisense	2	0	0	2	0	2	5	2	2	0	1	14	6	5	0	1	2	0	0	0	0	3	0	14	8	3	1	2	2	1	0	5	5	2	0	3	2	2	3	3	3	4	4	8	1	5	2
ENSG00000267709	AC024592.9	antisense	12	2	3	0	0	25	0	0	45	28	7	9	3	0	0	148	39	2	11	11	13	2	5	2	4	27	9	8	10	6	5	0	3	0	3	1	4	24	10	37	3	41	8	0	0	3	23
ENSG00000267707	RP11-95O2.5	antisense	18	15	2	0	11	3	4	13	8	0	15	24	11	17	2	2	4	14	3	7	17	12	7	12	21	15	15	34	9	15	41	19	21	15	13	2	28	14	27	6	4	0	2	3	5	12	3
ENSG00000267703	CTD-2013N17.4	antisense	5	2	4	2	2	2	6	4	4	7	2	3	1	8	8	3	28	2	8	1	8	4	4	2	10	4	11	4	2	3	4	4	4	0	2	4	4	2	0	1	0	0	2	5	4	2	1
ENSG00000245281	CTD-2547L16.1	antisense	7	3	3	2	9	0	3	9	0	3	8	4	8	2	13	4	3	6	5	3	3	6	6	14	2	5	5	5	0	3	3	20	11	5	0	9	4	6	0	0	0	0	0	5	11	9	11
ENSG00000253172	CTC-209H22.3	antisense	3	0	1	3	7	0	3	0	0	0	3	2	1	1	4	0	1	5	0	5	3	3	2	5	8	3	0	0	0	1	0	2	6	2	2	1	2	0	3	1	1	2	3	1	3	1	0
ENSG00000229313	RP3-425P12.5	antisense	3	0	3	2	0	0	10	2	1	1	1	5	1	1	1	0	1	0	1	0	1	5	0	9	19	6	1	1	8	0	2	1	7	19	0	4	4	2	2	6	3	1	5	0	1	5	0
ENSG00000229312	RP11-470P21.2	antisense	2	0	0	0	0	0	0	1	2	0	3	11	3	0	0	0	0	0	0	0	0	1	0	0	0	0	1	0	0	5	3	3	0	0	0	0	11	3	0	6	0	0	0	0	0	0	0
ENSG00000227407	AC008746.3	antisense	7	0	6	1	3	1	18	2	0	3	18	21	9	19	3	4	7	3	3	10	10	11	17	23	17	5	11	4	15	4	14	15	25	19	6	2	5	3	27	6	0	0	1	21	7	0	0
ENSG00000227409	ZMYM4-AS1	antisense	1	1	4	2	0	0	1	1	0	1	2	2	0	2	1	0	0	2	0	0	0	0	1	0	3	1	0	0	2	0	11	1	1	2	0	0	0	1	0	0	0	1	2	0	0	0	0
ENSG00000232969	AP001062.9	antisense	3	1	2	2	3	2	7	2	7	6	3	1	2	7	1	4	4	3	1	5	4	5	5	2	13	2	1	2	3	2	9	3	3	2	2	5	5	4	2	4	2	3	4	1	4	3	2
ENSG00000254687	RP11-162D9.3	antisense	0	0	0	0	5	12	0	0	3	5	0	34	14	3	0	0	0	0	0	6	5	4	1	2	7	19	0	0	0	0	10	3	7	3	0	0	8	0	0	3	9	3	0	0	1	0	16
ENSG00000254682	RP11-660L16.2	antisense	2	13	8	151	139	0	79	67	30	0	43	272	7	24	161	145	11	154	207	53	0	128	0	153	178	113	0	4	31	22	0	7	132	133	14	10	67	20	41	49	6	18	77	163	38	6	20
ENSG00000257337	RP11-983P16.4	antisense	362	46	466	250	201	228	415	364	167	170	208	192	203	218	137	255	291	208	489	345	311	303	271	452	406	594	298	188	263	103	130	304	365	321	165	393	265	240	413	319	421	464	298	198	257	320	176
ENSG00000231439	WASIR2	antisense	43	32	51	21	36	2	54	160	106	106	157	150	72	31	9	49	57	59	0	15	24	28	22	160	475	84	113	42	129	54	280	437	132	48	29	124	144	62	117	71	50	224	144	128	23	159	11
ENSG00000246250	RP11-613D13.5	antisense	191	0	193	261	200	118	164	175	116	154	217	226	121	180	343	102	140	73	138	274	499	91	179	343	565	148	177	171	194	235	325	92	203	296	454	375	130	29	307	71	195	179	439	107	247	155	89
ENSG00000255240	RP11-142C4.6	antisense	19	1	56	22	27	0	52	60	20	24	18	17	0	20	16	8	22	5	9	4	31	36	22	50	42	24	34	2	24	21	12	25	43	95	12	14	38	3	12	8	14	2	2	6	76	11	0
ENSG00000230479	AP000695.6	antisense	2	3	0	0	0	7	0	0	0	4	0	3	0	0	3	3	0	0	0	0	0	0	0	0	0	16	0	2	0	5	0	0	0	0	1	7	3	3	0	0	0	0	2	0	0	0	2
ENSG00000237298	TTN-AS1	antisense	555	70	265	660	311	1507	382	1188	502	167	399	230	377	47	1368	1073	1264	165	24	455	1410	90	231	822	620	254	305	211	483	236	333	368	772	887	439	217	518	211	843	452	231	446	278	298	580	1177	215
ENSG00000272247	RP11-379F4.9	antisense	11	0	0	0	0	17	0	0	0	0	5	0	6	0	9	3	0	0	0	6	0	3	11	12	0	14	0	0	3	0	0	0	5	0	6	0	0	6	0	0	0	0	0	0	0	0	0
ENSG00000237126	AC073254.1	antisense	5	0	0	29	20	27	21	37	20	4	35	41	35	37	21	38	46	17	13	71	43	17	33	42	60	3	19	12	13	17	48	37	25	17	13	33	34	18	25	10	44	6	22	18	34	21	13
ENSG00000223774	RP11-307B6.3	antisense	1	16	0	3	0	3	0	0	0	0	3	0	0	0	1	0	0	0	9	3	0	0	0	0	4	0	2	0	0	0	5	0	0	0	0	0	0	2	0	0	2	2	1	0	0	0	0
ENSG00000232519	RP11-29H23.4	antisense	2	2	6	4	5	1	4	3	3	1	6	7	4	5	4	3	2	4	5	4	3	6	7	4	8	3	4	5	2	2	5	2	5	1	7	6	5	6	5	4	6	11	5	4	6	3	2
ENSG00000232518	AC074366.3	antisense	0	0	0	2	0	0	1	0	0	3	0	0	1	0	0	4	2	0	1	0	3	1	0	0	0	3	0	2	0	3	0	0	0	0	1	0	0	0	0	0	1	2	0	0	0	2	2
ENSG00000236986	RP11-544A12.4	antisense	42	16	26	30	9	28	18	8	18	10	10	18	8	73	33	32	30	15	53	40	46	27	14	24	73	45	27	24	57	33	24	29	22	42	33	63	24	35	14	45	25	56	27	13	23	28	73
ENSG00000235189	RP4-537K23.4	antisense	0	0	17	4	1	2	2	1	1	2	5	4	3	3	2	1	4	1	0	3	3	2	1	2	2	3	2	3	0	3	0	4	3	2	3	1	3	1	3	4	6	3	3	5	0	3	4
ENSG00000235185	RP5-1056L3.1	antisense	0	2	0	3	2	0	2	1	2	2	2	0	0	0	0	0	2	0	3	0	2	1	0	1	2	0	1	0	2	0	1	2	0	2	1	1	0	0	0	3	2	0	0	0	0	0	0
ENSG00000251186	RP11-689P11.3	antisense	8	0	4	7	5	1	0	0	4	2	14	4	3	8	0	5	5	9	3	5	5	14	10	4	15	9	9	3	14	6	4	21	5	4	8	18	5	19	7	20	2	2	8	4	0	11	2
ENSG00000248896	CTD-2135J3.3	antisense	57	22	32	28	56	43	6	20	16	42	22	46	24	36	25	94	69	1	9	41	52	21	53	6	12	15	18	111	16	36	58	34	2	7	36	37	80	109	6	12	26	15	8	45	26	19	81
ENSG00000262703	RP11-485G7.6	antisense	51	15	109	24	16	74	78	49	83	16	108	13	39	53	30	59	41	21	29	23	35	48	33	22	45	46	57	59	17	15	11	21	60	36	18	37	3	66	124	164	15	26	71	54	11	52	37
ENSG00000260635	RP11-21M24.3	antisense	34	0	24	13	10	28	22	22	21	21	34	13	14	9	11	26	12	12	45	55	29	25	11	33	33	43	16	15	9	18	8	26	20	23	27	21	19	13	44	36	11	13	26	8	28	12	10
ENSG00000260630	SNAI3-AS1	antisense	45	66	35	20	27	4	54	34	24	30	58	60	46	26	44	23	30	33	27	11	79	138	177	112	104	25	38	24	74	22	58	38	59	52	36	9	191	11	51	19	132	132	17	43	10	12	3
ENSG00000265287	RP11-192H23.6	antisense	4	3	0	5	4	0	3	1	0	1	1	1	0	4	1	2	0	2	0	4	2	0	0	2	16	1	2	0	6	1	2	4	14	3	1	0	0	7	6	0	0	1	0	0	1	0	0
ENSG00000259799	RP11-554A11.9	antisense	6	0	3	0	7	1	6	8	1	4	6	32	12	0	0	4	7	2	2	5	2	2	8	5	11	11	0	3	6	3	43	5	6	1	0	10	10	5	9	0	2	7	2	3	14	3	5
ENSG00000259793	RP11-400N9.1	antisense	0	0	0	11	0	0	0	6	0	3	0	0	0	0	25	0	3	0	0	0	6	0	9	5	0	0	0	0	0	17	20	11	15	0	0	0	24	0	0	0	0	0	0	41	0	26	0
ENSG00000251455	RP11-164P12.3	antisense	52	0	129	47	155	30	126	70	4	37	119	17	21	194	116	21	15	13	66	26	35	80	73	173	99	14	44	110	33	24	36	62	115	174	26	32	43	13	126	6	29	21	47	42	78	55	12
ENSG00000260394	LA16c-313D11.9	antisense	0	0	3	3	8	0	0	0	3	3	0	0	0	0	11	0	0	3	0	0	11	8	16	0	0	6	5	0	13	19	0	5	0	0	0	4	8	0	0	0	0	0	0	0	0	0	0
ENSG00000260349	RP11-473I1.5	antisense	2059	22	947	1768	632	1135	1197	1266	3030	535	927	248	423	1381	1168	1122	2466	1258	2155	2343	2410	1521	1614	2244	3412	2977	1124	1415	1702	2201	1321	1155	918	1410	1601	1546	1013	1882	1369	1737	2363	986	1470	972	1005	1490	1292
ENSG00000261113	RP11-141O15.1	antisense	49	23	70	82	31	21	134	197	25	8	317	105	192	137	34	36	31	32	39	46	97	81	84	339	331	39	101	147	45	73	188	204	218	122	74	48	58	26	489	172	61	34	104	40	138	90	0
ENSG00000261118	RP11-104N10.1	antisense	5	21	17	8	10	7	17	19	17	17	12	22	27	12	6	15	8	9	3	5	5	13	19	23	23	25	7	5	18	17	8	4	12	17	10	13	22	33	11	13	9	6	14	16	5	9	7
ENSG00000250988	RP11-752G15.6	antisense	189	74	198	153	150	124	245	189	65	307	135	236	200	210	225	144	120	218	85	238	132	313	395	312	170	204	154	69	86	112	190	166	277	337	65	82	257	107	276	131	61	108	194	253	100	150	85
ENSG00000246982	RP1-179N16.6	antisense	273	131	128	132	145	10	106	50	113	29	97	190	164	203	65	18	32	28	29	54	89	180	93	97	223	109	132	81	124	26	72	82	207	254	215	23	159	57	171	59	259	141	85	31	171	51	29
ENSG00000237429	RP1-159A19.4	antisense	25	65	227	28	18	3	15	31	3	0	54	7	8	22	26	6	1	21	5	2	8	21	25	20	11	41	12	7	15	10	3	4	163	140	0	1	12	1	93	13	6	6	25	17	15	4	1
ENSG00000260447	RP11-304L19.2	antisense	11	1	5	3	10	15	7	24	37	7	19	29	9	23	8	10	7	4	10	26	25	15	15	25	35	10	7	19	12	4	16	13	12	15	3	6	18	20	18	15	23	19	12	17	15	10	28
ENSG00000228763	AC010095.5	antisense	6	0	6	3	4	9	11	10	16	9	9	17	23	3	1	23	6	1	13	5	5	6	5	3	2	7	0	2	1	6	4	16	4	8	2	13	7	12	0	19	3	14	9	14	8	5	23
ENSG00000226659	RP11-137H2.4	antisense	17	30	26	18	12	40	25	149	22	19	31	13	21	17	0	17	9	14	51	20	20	102	43	28	17	63	6	16	13	16	17	36	510	70	0	54	11	71	64	20	12	16	27	16	42	0	6
ENSG00000233912	AC026202.3	antisense	16	12	44	19	18	27	21	13	19	15	30	24	28	30	15	16	13	14	26	18	24	31	17	63	21	12	14	12	21	15	10	29	47	63	13	28	29	31	15	70	23	56	43	15	13	26	26
ENSG00000257985	RP1-228P16.4	antisense	6	0	0	17	11	15	0	0	0	3	5	5	0	9	3	42	24	3	3	11	35	8	6	5	28	6	0	4	4	3	50	14	0	0	4	0	0	0	3	23	20	19	11	0	0	8	3
ENSG00000255857	PXN-AS1	antisense	59	125	82	80	66	117	61	82	46	9	32	44	67	68	91	117	61	44	49	68	86	39	131	98	81	89	64	52	67	42	116	46	89	65	41	42	121	51	78	40	44	19	55	146	61	58	37
ENSG00000233806	AC131097.3	antisense	650	220	1096	534	154	141	178	292	727	147	237	488	466	864	658	188	223	311	559	258	334	759	466	1428	790	933	280	328	364	182	696	115	839	855	310	157	2722	1513	480	277	353	699	264	349	317	240	170
ENSG00000231663	RP5-827C21.4	antisense	49	120	55	105	66	61	208	106	78	134	30	33	21	51	112	55	54	34	69	73	127	115	91	88	84	56	138	57	43	32	45	95	73	123	71	74	95	104	72	48	72	80	157	62	83	51	40
ENSG00000230393	AC092667.2	antisense	22	0	33	0	0	22	24	9	15	19	29	0	17	35	0	6	17	11	12	0	10	65	0	0	0	0	0	0	40	0	0	68	17	29	0	41	0	27	25	0	19	17	24	0	0	0	17
ENSG00000253848	RP11-10N23.5	antisense	3	1	0	0	0	0	0	2	0	0	0	4	3	0	5	0	0	5	0	2	2	3	3	2	0	3	0	0	0	2	0	4	2	0	0	3	0	0	0	0	0	0	3	0	1	2	0
ENSG00000259802	CTD-2256P15.2	antisense	0	0	0	0	0	17	0	0	16	11	0	0	0	0	27	11	11	0	11	0	0	0	0	0	40	0	0	0	0	14	0	0	0	0	0	0	0	0	30	0	14	0	6	33	0	0	9
ENSG00000259805	RP11-382A20.5	antisense	0	0	0	3	0	0	0	0	0	3	0	7	0	9	0	0	0	0	0	7	0	0	0	0	0	3	5	3	13	6	6	9	0	3	0	1	0	1	3	3	3	3	0	0	3	0	1
ENSG00000248268	CTC-499J9.1	antisense	0	0	1	0	4	3	5	3	2	0	0	3	1	3	2	4	3	0	3	6	6	4	9	10	0	1	1	4	0	0	1	9	4	10	8	10	2	5	0	6	6	1	0	0	6	0	0
ENSG00000230534	RP11-297A16.2	antisense	5	4	8	5	7	4	0	5	3	0	5	9	3	7	2	2	5	3	3	0	7	5	10	6	3	10	0	2	2	0	0	8	8	1	4	0	3	6	6	0	2	6	1	1	3	0	0
ENSG00000230530	LIMD1-AS1	antisense	7	1	27	12	30	1	37	3	6	0	17	2	33	42	0	8	5	18	15	4	5	7	12	7	8	46	2	11	1	6	49	47	32	25	2	0	2	3	37	8	0	2	53	25	2	0	9
ENSG00000268985	CTD-2528A14.1	antisense	0	0	3	0	0	0	0	0	0	0	1	1	0	0	0	0	0	0	0	0	9	8	0	0	0	2	0	9	3	0	0	0	0	0	0	0	9	3	0	0	0	0	0	0	0	0	0
ENSG00000268983	AC005253.4	antisense	1	0	1	1	0	1	0	0	3	1	0	0	1	0	1	0	0	0	1	0	1	22	1	0	1	1	1	1	1	3	0	0	0	1	1	0	0	11	0	1	0	1	0	1	1	1	2
ENSG00000268981	CTC-457E21.9	antisense	7	4	11	5	2	2	1	3	0	0	2	2	3	22	4	0	0	0	0	0	2	0	0	1	2	0	5	13	0	3	0	2	3	7	3	2	2	3	17	1	2	0	0	0	0	0	1
ENSG00000261351	CTD-3185P2.1	antisense	0	0	0	0	0	0	0	56	0	49	49	0	137	46	90	132	0	165	136	0	209	7	5	35	0	0	37	0	1	0	0	170	0	0	162	164	7	97	0	1	0	0	1	17	279	37	3
ENSG00000269161	CTD-3131K8.3	antisense	4	8	0	1	2	18	0	6	6	0	5	7	9	3	5	8	4	2	8	3	5	10	3	7	4	5	0	3	8	1	1	7	12	0	2	7	0	4	4	11	4	14	5	4	1	3	1
ENSG00000230163	RP5-997D16.2	antisense	64	17	78	48	55	72	67	123	37	22	30	106	101	106	63	109	59	5	34	84	42	36	36	104	70	157	52	21	54	27	87	114	97	118	32	46	52	46	67	49	14	69	79	34	21	14	57
ENSG00000229915	AC016999.2	antisense	14	4	8	28	12	41	14	10	9	9	12	6	13	20	14	29	13	7	6	22	37	5	21	9	36	19	3	7	36	3	23	14	4	12	4	16	131	38	8	25	17	56	9	11	7	20	0
ENSG00000224079	AC091729.7	antisense	0	0	0	3	7	4	4	5	14	4	6	5	2	0	0	0	3	0	4	4	4	0	3	5	7	6	0	0	3	0	1	0	4	7	14	43	3	6	4	18	7	7	1	5	12	20	2
ENSG00000269292	CTB-12A17.3	antisense	0	0	1	1	0	0	1	0	0	0	0	5	4	0	0	0	4	0	1	6	0	3	0	0	7	2	0	5	0	0	2	2	0	1	0	0	0	0	0	3	0	8	3	11	7	0	0
ENSG00000269293	ZSCAN16-AS1	antisense	150	672	236	205	236	110	228	91	85	5	227	281	473	390	204	95	106	122	126	97	126	6	252	258	223	180	230	394	206	89	259	8	27	574	77	41	11	109	233	100	166	148	173	413	151	202	86
ENSG00000269296	AC005614.3	antisense	6	0	14	9	15	1	3	24	0	6	0	0	1	11	0	0	3	3	0	8	0	0	0	0	0	6	1	0	0	0	0	6	0	3	0	3	6	9	0	0	0	0	0	0	2	0	0
ENSG00000267191	RP11-15A1.2	antisense	3	0	3	3	16	2	2	5	3	0	6	17	16	13	10	5	5	1	4	10	7	4	4	6	7	0	8	0	0	7	13	8	4	4	5	6	14	5	7	3	2	0	1	5	5	9	5
ENSG00000267193	RP11-116O18.3	antisense	10	0	1	6	4	6	0	1	1	0	3	3	1	4	2	0	0	0	0	3	6	2	1	3	3	9	2	2	1	1	4	6	9	5	2	2	6	1	7	4	0	0	0	0	0	0	0
ENSG00000267192	AC006116.12	antisense	2	0	12	0	1	5	4	5	6	6	4	12	7	9	7	4	0	0	2	6	0	2	4	7	3	0	0	0	2	6	3	2	7	7	0	1	4	2	3	4	6	16	3	6	4	8	4
ENSG00000267199	RP11-861E21.2	antisense	37	74	104	100	29	8	23	19	53	10	49	87	106	52	9	14	14	31	15	72	39	29	166	20	0	108	158	160	40	11	85	241	8	0	19	3	26	20	124	24	28	28	59	48	43	10	11
ENSG00000229167	RP11-73M7.1	antisense	0	0	0	0	0	0	14	1	3	0	0	74	38	3	0	3	3	0	0	0	3	12	18	0	8	0	1	0	1	0	18	0	3	2	2	0	2	5	0	0	3	0	0	2	3	0	0
ENSG00000269836	CTD-3032J10.4	antisense	3	0	7	4	3	7	4	6	1	1	5	6	4	6	3	5	11	4	7	2	5	4	6	3	10	6	4	3	4	2	7	6	6	6	2	4	4	2	4	8	5	12	5	4	4	5	3
ENSG00000262115	RP11-455O6.2	antisense	4	6	8	4	4	3	10	12	4	0	154	6	2	5	6	4	19	11	17	4	12	3	5	26	63	9	8	4	4	2	16	5	3	4	6	6	4	6	21	40	4	88	12	6	7	19	2
ENSG00000259349	RP11-15E18.1	antisense	7	11	12	3	15	6	8	6	12	0	1	1	6	15	9	3	3	1	1	3	6	12	5	17	10	3	9	6	3	8	5	16	11	13	2	2	18	2	9	5	10	3	3	7	5	2	2
ENSG00000258437	RP11-661G16.1	antisense	6	0	6	1	0	5	2	0	11	6	1	0	0	0	2	6	2	0	2	0	3	3	0	3	5	7	7	3	7	0	0	0	0	0	0	1	1	0	0	0	2	4	0	0	0	0	4
ENSG00000258430	RP11-982M15.2	antisense	0	7	1	0	1	0	23	14	1	0	48	41	0	1	14	16	28	1	45	0	25	19	13	34	1	0	0	1	1	14	0	1	10	0	1	7	0	0	0	6	0	0	0	0	7	0	7
ENSG00000250397	RP11-1391J7.1	antisense	105	35	110	100	81	72	101	115	124	46	171	208	112	86	19	104	134	64	129	71	159	142	75	88	197	102	185	118	107	28	183	57	158	95	85	32	113	62	197	90	199	123	138	206	167	72	56
ENSG00000232648	RP11-367N14.2	antisense	5	6	7	5	11	8	5	11	9	6	6	4	4	7	7	0	3	3	3	4	6	6	3	5	4	2	0	7	3	3	5	5	7	11	2	2	8	17	7	8	5	1	2	10	1	13	4
ENSG00000223911	AC009480.3	antisense	0	0	17	4	0	2	0	0	0	3	0	0	0	0	0	0	0	0	0	1	3	6	0	2	0	0	0	1	0	1	0	0	2	0	0	0	0	0	0	0	4	4	2	0	0	0	0
ENSG00000232645	RP3-322G13.5	antisense	20	18	14	20	17	11	17	2	5	9	4	1	1	12	23	6	25	23	10	27	21	16	16	11	37	15	4	5	19	15	7	10	27	40	20	12	7	12	10	14	9	7	45	17	14	16	2
ENSG00000232642	AC008073.7	antisense	2	0	9	0	2	5	1	3	4	2	3	8	6	9	2	3	5	2	1	2	1	2	3	4	4	13	0	1	3	2	2	2	2	3	0	5	3	3	1	2	0	7	6	4	5	0	8
ENSG00000260647	RP1-178F10.1	antisense	0	0	3	0	0	0	0	0	0	0	3	0	0	0	0	8	0	0	3	4	0	0	0	0	0	0	0	0	0	0	0	12	0	0	3	0	0	0	3	0	0	0	0	0	0	0	3
ENSG00000260641	RP11-1299A16.3	antisense	50	22	0	19	11	0	0	0	3	8	0	0	0	6	13	3	0	22	13	0	14	7	6	4	11	14	0	6	0	9	0	9	31	86	2	3	27	3	0	3	6	6	8	9	0	6	3
ENSG00000255139	AP000442.1	antisense	29	0	37	41	26	31	56	28	20	27	54	31	22	66	41	57	53	14	50	53	77	40	55	33	83	30	80	80	14	36	23	82	15	29	52	66	23	46	90	50	40	3	29	21	70	56	28
ENSG00000227803	RP11-239H6.2	antisense	1	0	0	0	4	0	3	4	2	0	2	2	2	2	1	0	0	0	1	0	0	3	2	2	2	2	1	0	4	0	0	0	2	0	0	0	2	1	0	2	2	0	0	0	0	0	0
ENSG00000179859	AC025335.1	antisense	299	224	101	106	205	1	192	211	69	102	151	343	188	644	128	118	111	55	30	216	214	305	399	175	39	52	105	104	123	40	11	220	262	260	119	97	135	141	98	25	80	79	58	74	49	65	60
ENSG00000233896	RP4-684O24.5	antisense	3	0	0	8	0	4	3	8	0	0	0	0	0	0	6	1	7	1	0	3	12	4	0	0	0	1	0	0	2	4	0	0	1	0	0	0	0	3	0	0	0	0	0	0	0	2	0
ENSG00000233893	EZR-AS1	antisense	76	6	58	16	66	12	16	6	189	19	16	18	17	75	17	26	29	15	23	36	17	20	13	23	61	52	26	44	54	21	66	22	26	26	19	18	57	54	20	23	73	13	14	16	17	10	24
ENSG00000270344	RP11-734K2.4	antisense	12	26	16	12	11	8	16	29	6	12	9	14	5	9	20	8	13	15	14	6	15	12	8	22	11	15	9	7	7	7	12	7	22	17	7	10	16	19	8	6	5	6	6	14	5	8	9
ENSG00000272854	RP4-593H12.1	antisense	3	0	8	0	3	7	3	0	0	0	0	5	0	3	0	0	0	3	0	3	0	0	8	0	0	0	0	0	0	3	3	0	0	9	0	0	0	0	0	0	3	0	0	3	0	0	0
ENSG00000260891	RP11-96D1.5	antisense	12	17	20	16	19	20	27	30	51	32	33	37	36	35	16	27	27	4	100	32	37	10	27	23	32	39	25	33	25	20	28	23	28	32	37	47	16	10	30	23	25	131	27	25	5	12	19
ENSG00000253269	CTB-37A13.1	antisense	9	6	8	9	7	20	14	6	6	4	14	3	5	4	23	4	41	8	7	2	17	7	16	8	15	10	6	3	5	4	8	10	3	8	10	5	9	0	3	16	7	0	5	3	28	9	9
ENSG00000273063	RP11-334G22.1	antisense	6	6	0	3	0	6	0	0	0	0	8	0	0	0	0	0	0	0	0	0	0	0	3	0	3	0	0	0	3	3	9	0	3	9	0	0	6	14	0	3	0	0	3	0	0	0	0
ENSG00000273064	RP11-474G23.3	antisense	33	17	0	21	22	22	14	22	32	24	0	0	6	0	22	24	25	37	59	6	0	11	30	0	62	0	20	7	3	14	8	0	44	70	6	0	0	33	45	0	10	13	0	0	9	33	16
ENSG00000231519	AC007285.7	antisense	7	14	13	5	5	7	0	0	10	14	1	3	0	6	11	4	9	0	0	4	11	0	5	3	3	10	5	16	6	11	4	11	0	0	5	7	20	15	1	0	5	6	0	7	0	15	0
ENSG00000255478	RP11-867O8.5	antisense	0	11	3	2	8	7	4	4	1	0	4	5	0	3	0	2	8	0	6	4	5	8	5	5	5	8	2	0	0	2	4	4	5	2	3	5	7	2	2	2	0	2	3	2	1	0	5
ENSG00000214353	VAC14-AS1	antisense	71	17	27	25	17	92	84	35	72	33	80	25	9	30	21	58	58	21	43	27	84	153	57	32	102	84	65	55	49	17	22	79	55	56	81	174	41	138	52	90	56	39	65	94	68	111	57
ENSG00000237914	RP11-77C3.3	antisense	0	0	3	52	21	19	12	23	0	7	0	23	16	7	10	16	9	1	0	40	55	8	14	20	8	0	4	0	9	5	7	16	0	0	5	10	9	0	5	0	3	3	15	0	0	3	3
ENSG00000224919	RP11-144G6.4	antisense	0	0	1	0	1	0	1	0	1	0	0	0	0	1	0	0	0	0	1	0	0	3	0	1	0	0	0	0	0	0	1	1	2	1	2	0	0	0	0	1	1	0	0	0	1	0	0
ENSG00000238197	PAXBP1-AS1	antisense	605	63	540	1043	389	628	298	421	348	305	569	555	461	1088	1369	510	740	132	237	867	1818	539	1092	630	574	281	554	854	319	395	1975	833	425	546	669	592	305	363	554	635	1156	1497	393	409	567	582	772
ENSG00000223642	AC008277.1	antisense	12	0	55	10	8	5	3	2	3	14	9	7	6	13	5	9	9	15	34	7	10	4	6	22	42	29	12	11	18	7	8	20	15	41	2	8	29	0	8	24	1	7	5	9	18	9	33
ENSG00000236838	AC090617.1	antisense	0	0	0	0	0	2	0	5	2	2	2	0	0	0	0	0	3	0	0	0	0	0	0	2	2	0	0	2	0	0	0	0	2	0	0	0	0	4	0	0	0	0	2	0	0	5	3
ENSG00000228113	AC003991.3	antisense	3	6	0	4	0	3	0	5	3	1	2	0	3	1	5	7	0	0	6	3	4	0	7	1	2	4	0	5	6	5	6	5	4	0	0	4	2	0	2	0	2	0	0	0	3	8	2
ENSG00000234478	RP11-275I14.4	antisense	40	11	27	31	38	42	16	26	27	16	22	35	17	9	11	34	45	3	35	20	38	32	26	28	79	45	20	20	22	22	16	54	12	27	101	73	15	57	38	69	34	67	24	20	43	37	36
ENSG00000267784	RP11-171I2.1	antisense	6	0	3	0	3	0	7	4	0	0	3	3	0	0	0	0	0	0	0	0	0	0	0	10	10	0	0	0	2	8	3	0	22	41	10	3	3	0	9	0	0	0	0	9	5	13	0
ENSG00000267787	RP11-35G9.5	antisense	1	4	7	3	22	2	6	20	0	0	3	3	14	7	3	0	7	5	0	5	0	22	4	2	137	0	123	6	14	45	14	160	4	15	2	2	19	6	6	5	53	13	0	3	6	0	18
ENSG00000225733	FGD5-AS1	antisense	3247	1206	2836	4171	3548	5257	5344	2911	4128	2869	2976	2902	3718	1740	3563	3856	2531	1796	3933	3874	4632	6688	5623	5190	4760	5425	2278	2157	2560	1875	2732	3376	5841	6261	3249	4947	3685	2969	4053	4883	4079	7059	7434	7089	945	4537	1874
ENSG00000267783	CTB-55O6.10	antisense	0	5	4	0	2	3	0	9	0	0	0	2	2	2	3	0	1	2	0	5	1	0	1	0	2	3	0	3	2	0	1	0	3	2	2	3	3	6	3	3	0	5	0	6	0	3	0
ENSG00000267698	AC002116.7	antisense	35	32	71	40	27	35	53	42	20	6	19	20	27	52	17	19	15	19	21	8	30	27	33	24	23	8	22	20	9	14	29	19	39	48	21	25	15	26	59	47	14	14	25	50	14	35	6
ENSG00000250132	RP11-359B12.2	antisense	133	30	83	39	56	78	123	60	15	34	10	161	43	29	13	31	45	31	31	30	31	183	57	159	91	72	114	71	59	17	162	70	197	96	115	56	84	140	106	45	10	55	68	54	19	82	76
ENSG00000182376	RP5-1142A6.8	antisense	7	3	12	12	22	9	2	16	13	23	10	18	5	30	0	11	14	9	13	9	21	15	10	39	31	17	16	19	20	6	8	33	22	36	30	38	1	3	13	3	22	15	12	5	17	14	11
ENSG00000229393	RP3-395M20.3	antisense	3	2	0	4	1	6	7	6	1	1	1	5	5	2	0	0	3	3	0	2	0	2	3	10	8	1	1	1	2	0	3	7	7	3	13	0	20	3	4	0	0	1	0	0	2	3	0
ENSG00000267033	CTD-2562J15.4	antisense	44	6	9	35	37	42	68	79	96	29	29	20	20	55	33	69	85	6	80	94	90	34	37	67	71	51	64	18	74	42	51	49	29	62	34	49	40	30	46	63	43	57	47	29	39	47	58
ENSG00000258603	RP3-414A15.10	antisense	0	0	6	0	0	0	0	0	3	0	0	0	3	0	10	0	3	0	2	0	0	2	3	0	0	7	3	1	11	0	0	0	3	0	2	0	13	2	0	0	0	0	0	0	0	0	0
ENSG00000266957	RP11-49K24.4	antisense	5	0	3	1	6	1	2	3	1	0	4	5	4	0	2	0	0	2	0	4	0	8	3	7	8	3	2	1	2	3	7	5	6	1	1	1	2	0	4	1	0	0	0	0	2	2	0
ENSG00000266954	RP11-701H16.4	antisense	35	13	57	14	10	65	35	32	40	12	141	64	92	59	14	19	2	25	165	24	12	63	50	68	56	7	6	77	41	26	52	39	163	93	69	135	35	76	104	105	54	328	89	52	106	39	227
ENSG00000227484	XX-C283C717.1	antisense	8	0	2	4	13	11	12	4	1	7	9	10	11	14	3	14	10	4	6	4	12	28	7	34	45	10	1	17	4	6	10	23	10	25	47	40	3	2	22	15	32	16	14	7	5	10	7
ENSG00000229531	RP1-102G20.5	antisense	8	0	4	2	2	5	3	2	3	2	0	4	6	3	3	5	0	3	5	6	13	2	9	2	4	5	3	0	2	3	4	7	3	4	6	2	4	2	7	13	6	5	5	0	3	2	2
ENSG00000257000	RP13-820C6.2	antisense	0	0	0	1	4	0	2	1	3	0	0	2	0	0	2	0	0	0	3	1	4	0	2	2	0	1	0	0	0	0	1	0	1	0	1	0	0	1	1	0	2	1	0	0	1	0	1
ENSG00000253653	CTC-248O19.1	antisense	24	0	7	5	24	21	49	14	35	18	10	37	33	24	8	2	12	9	12	3	8	30	18	18	13	29	8	14	9	4	27	16	16	47	13	45	37	18	27	6	17	14	15	4	10	24	11
ENSG00000230747	AC021188.4	antisense	128	62	74	68	41	69	94	92	22	47	107	658	214	747	49	95	64	83	650	5	16	56	85	202	176	51	14	54	23	564	190	197	89	254	18	3	59	43	638	572	1832	4997	96	135	29	37	31
ENSG00000205890	RP11-473M20.5	antisense	91	38	222	97	16	29	36	37	25	12	9	80	74	40	21	43	36	11	6	9	19	7	7	49	70	41	75	36	33	0	75	78	86	28	16	1	15	18	68	45	194	110	28	89	41	7	36
ENSG00000273062	RP11-428K3.1	antisense	0	11	0	0	0	115	0	0	0	0	0	0	0	0	0	0	0	0	0	88	0	11	0	12	12	76	0	0	0	0	0	0	5	0	9	0	0	183	0	9	222	0	19	6	0	0	0
ENSG00000249348	UGDH-AS1	antisense	25	17	48	11	73	9	67	105	3	7	16	56	54	45	22	9	7	3	6	9	17	23	33	65	40	27	18	25	27	15	27	53	51	73	27	46	81	17	39	22	8	16	15	13	15	24	19
ENSG00000271776	RP11-52L5.6	antisense	0	0	6	0	37	0	0	0	14	17	8	0	872	0	0	28	9	13	0	3	0	0	0	11	0	3	42	0	3	6	0	60	0	0	18	8	108	0	6	44	8	7	0	0	0	0	0
ENSG00000233461	RP11-295G20.2	antisense	11	49	28	46	29	13	30	34	21	15	28	29	16	31	59	20	23	22	6	17	14	26	33	24	36	18	18	12	17	17	29	16	17	16	22	30	26	31	24	32	19	16	12	36	26	36	7
ENSG00000232335	RP11-435D7.3	antisense	9	0	28	0	3	21	22	3	3	0	54	5	22	27	37	15	18	6	19	25	41	5	73	3	25	3	23	25	26	6	11	17	10	29	42	45	6	11	59	96	6	25	68	47	17	39	3
ENSG00000235106	LINC00094	antisense	14	51	0	73	215	46	542	478	27	18	19	258	30	97	98	13	28	21	4	139	179	84	704	113	117	23	14	33	31	26	21	49	239	171	140	71	405	39	46	15	45	17	27	135	66	19	13
ENSG00000268006	PTOV1-AS1	antisense	1131	633	510	849	736	900	1134	1446	595	448	1068	1196	1019	1102	864	901	944	568	2528	728	1285	1919	1114	1492	1488	936	474	694	560	726	1074	869	859	1167	1034	2419	695	2186	1787	1381	585	3197	1212	760	1112	1179	561
ENSG00000268001	CTC-241F20.3	antisense	305	214	19	90	549	484	260	447	236	364	344	1040	740	209	160	190	152	299	415	103	111	400	245	236	214	234	49	136	76	192	256	159	238	287	149	983	172	522	151	147	49	286	397	1570	95	615	344
ENSG00000254035	RP11-281O15.4	antisense	3	0	0	0	5	0	6	0	0	0	3	15	0	5	0	0	0	0	0	0	6	4	0	1	3	3	3	4	9	0	11	3	1	2	6	0	11	0	1	0	0	0	0	1	4	0	3
ENSG00000254031	RP11-326E22.1	antisense	0	0	0	0	0	0	0	0	3	0	0	0	3	0	0	0	0	0	0	0	0	10	0	3	3	0	41	0	0	0	0	0	0	0	0	0	15	6	0	0	0	3	0	0	0	0	1
ENSG00000268112	CTD-3149D2.4	antisense	7	5	0	8	0	3	2	2	2	2	1	11	10	3	2	3	4	5	7	2	1	3	0	4	5	11	1	6	1	4	1	3	4	0	1	9	0	0	3	8	6	19	6	9	1	5	3
ENSG00000272950	RP11-307C18.1	antisense	3	0	0	0	0	3	3	0	3	0	0	0	0	0	0	0	9	0	0	9	6	0	3	0	0	0	0	0	0	0	3	0	5	8	3	0	5	0	0	6	0	0	0	0	0	0	0
ENSG00000231170	AC002451.3	antisense	0	0	3	0	3	3	0	0	0	4	2	1	5	0	0	2	2	3	0	0	2	0	2	0	0	0	0	0	2	2	0	7	0	2	0	2	1	0	2	9	15	9	0	3	4	6	19
ENSG00000231177	LINC00852	antisense	0	0	0	4	0	0	0	1	0	46	0	256	0	0	0	0	0	134	0	0	102	0	0	0	0	0	0	102	0	0	23	0	0	0	0	0	0	0	0	213	0	0	0	0	0	0	208
ENSG00000230881	RP11-486B10.3	antisense	3	0	3	2	5	6	12	11	3	2	4	16	0	9	1	3	4	4	0	19	3	0	3	18	13	4	7	2	3	21	23	9	4	5	5	16	7	1	17	57	6	14	2	0	14	5	3
ENSG00000215159	RP11-629N8.3	antisense	0	0	0	1	5	2	0	1	2	0	2	7	0	0	0	0	1	0	0	0	3	3	0	2	1	2	0	0	0	2	5	0	0	0	0	0	3	0	2	0	0	0	0	0	0	0	0
ENSG00000273382	RP5-1065J22.8	antisense	25	48	0	16	0	0	24	0	25	19	15	0	0	27	16	14	30	0	38	9	0	51	0	0	0	0	14	17	32	12	53	19	0	59	7	0	0	45	38	59	40	0	16	60	23	30	14
ENSG00000259712	CTD-2184D3.5	antisense	22	1	31	46	12	26	19	21	41	18	100	49	23	30	22	53	137	30	43	35	66	10	119	57	110	62	93	41	61	119	57	94	30	75	78	158	27	61	53	116	33	50	48	30	206	61	25
ENSG00000259716	RP5-977B1.11	antisense	1	115	1	18	0	1	0	1	1	0	0	1	1	20	0	1	1	0	1	0	9	17	0	11	0	1	15	0	1	1	0	1	1	0	1	1	1	0	1	0	1	0	0	8	1	0	0
ENSG00000248576	RP11-834C11.8	antisense	0	0	1	0	2	2	2	0	0	0	0	1	1	0	2	0	0	2	0	1	1	0	2	0	0	2	1	0	0	0	0	0	2	1	0	0	1	0	1	0	2	1	0	0	2	0	0
ENSG00000258044	RP11-530C5.2	antisense	42	1	111	50	48	58	43	41	60	43	55	19	23	53	72	52	72	38	51	132	95	61	63	95	182	24	53	32	61	31	77	48	34	119	52	54	47	46	49	85	71	78	41	36	87	42	93
ENSG00000272163	GS1-72M22.1	antisense	0	0	0	30	0	3	0	17	6	3	17	8	9	0	3	3	3	0	0	0	6	0	0	3	0	0	0	0	0	0	0	8	13	0	0	0	0	0	46	19	3	0	0	0	0	0	0
ENSG00000229862	RP11-505P4.7	antisense	0	4	7	11	18	13	6	4	32	3	8	7	3	3	7	6	6	11	8	18	15	5	0	26	8	7	4	1	3	0	9	7	5	7	3	9	8	2	2	1	6	10	3	7	25	2	8
ENSG00000224897	POT1-AS1	antisense	4	8	20	0	15	4	3	3	6	3	2	19	9	11	6	5	20	3	0	14	6	5	0	8	24	9	11	9	14	19	36	74	8	3	0	3	37	13	4	3	2	5	6	3	10	9	0
ENSG00000260867	RP11-459F6.1	antisense	3	0	2	1	1	0	0	0	2	2	1	1	0	3	0	0	2	1	3	2	1	1	1	2	1	2	0	2	1	2	2	0	0	0	1	2	0	2	0	2	1	1	0	0	1	0	1
ENSG00000235669	AC004593.3	antisense	22	15	0	1	3	3	9	1	0	0	5	0	2	15	2	1	2	7	14	0	4	0	0	41	34	0	0	8	6	14	16	32	18	58	11	12	6	14	24	42	42	42	19	30	7	27	12
ENSG00000224764	RP11-54O15.3	antisense	0	0	5	2	0	0	2	3	0	0	1	0	3	3	0	0	0	0	0	0	0	0	3	5	6	0	0	0	0	1	0	0	4	9	0	0	1	0	7	3	0	1	4	8	4	0	3
ENSG00000261195	CTD-2380F24.1	antisense	4	0	3	0	0	0	0	3	0	0	2	0	2	0	0	0	0	0	3	0	4	2	1	0	0	3	2	2	0	0	0	3	6	0	0	3	4	0	0	3	3	4	3	1	0	0	3
ENSG00000261737	RP4-612B15.3	antisense	35	17	0	46	0	0	0	0	0	30	5	0	25	0	19	0	0	11	11	0	0	0	17	0	0	0	10	0	0	0	0	25	0	0	0	0	0	0	0	37	19	0	14	0	3	0	0
ENSG00000261731	CTD-2358C21.4	antisense	11	0	10	32	45	39	10	23	30	40	62	10	15	25	13	63	40	45	40	15	59	5	24	86	128	45	8	6	13	36	7	46	3	8	23	30	8	0	66	70	42	28	39	46	55	59	108
ENSG00000245573	BDNF-AS	antisense	29	3	76	19	42	3	25	38	7	3	40	92	74	55	54	0	16	14	6	26	27	73	16	107	39	0	40	20	28	29	158	64	103	72	3	0	34	6	39	3	30	15	3	9	26	14	3
ENSG00000267063	AC006130.3	antisense	2	0	0	4	2	0	2	1	0	0	3	1	0	0	0	0	7	0	3	0	2	0	2	3	0	5	1	4	0	0	2	4	4	3	0	3	2	0	3	4	3	0	4	3	6	0	4
ENSG00000267064	UXT-AS1	antisense	0	0	5	0	0	0	0	10	13	0	5	3	0	0	2	0	6	0	0	0	0	0	3	0	3	6	0	0	0	0	0	13	0	2	0	0	0	0	6	10	0	0	0	0	0	0	0
ENSG00000259055	RP11-1140I5.1	antisense	0	3	2	3	0	2	0	0	0	0	2	3	0	0	3	0	9	0	0	0	0	0	3	0	0	0	0	0	3	1	0	3	0	0	0	0	0	2	0	0	0	0	1	0	0	3	0
ENSG00000259054	AE000662.93	antisense	13	3	4	2	7	14	3	1	11	4	4	2	4	16	1	2	0	3	7	1	3	4	0	0	7	4	1	19	0	1	13	4	3	10	6	14	0	13	3	40	11	6	0	6	2	13	0
ENSG00000225964	AC017076.5	antisense	82	8	42	62	775	21	250	31	16	0	32	29	75	72	47	12	31	3	17	17	148	59	43	29	68	35	26	31	22	18	87	60	21	18	18	3	109	5	46	31	58	17	26	24	165	31	5
ENSG00000225963	AC009950.2	antisense	85	17	114	130	571	92	226	198	12	61	72	149	150	225	70	122	84	24	47	85	83	35	59	134	98	19	36	33	28	34	68	64	57	50	59	32	144	28	123	57	78	60	106	45	119	62	133
ENSG00000225969	LINC00035	antisense	2	4	1	8	0	3	6	11	3	0	6	4	8	0	2	15	3	8	1	9	5	0	20	3	3	1	1	6	2	0	0	3	0	0	9	5	4	7	0	3	4	2	0	0	7	3	0
ENSG00000229056	AC020571.3	antisense	0	6	0	0	0	3	6	25	12	51	0	3	9	17	3	3	6	9	0	2	0	6	6	8	3	37	3	2	18	0	3	9	73	66	3	7	3	19	3	2	3	0	3	11	3	3	7
ENSG00000227528	DIAPH3-AS1	antisense	0	0	3	0	0	0	0	0	0	0	0	0	0	0	0	0	3	0	4	1	0	0	2	0	2	0	2	0	0	1	0	0	0	0	0	4	0	3	3	9	0	0	0	0	0	2	0
ENSG00000244676	AL109761.5	antisense	16	0	12	18	27	15	5	23	26	19	25	14	4	23	22	28	28	7	3	9	12	19	14	23	30	57	22	7	8	12	17	14	9	15	20	25	5	24	31	56	5	14	19	7	1	11	31
ENSG00000266850	RP11-370A5.1	antisense	3	5	13	2	7	4	5	3	3	5	5	1	1	2	13	0	0	0	2	0	2	4	6	9	14	0	9	0	2	3	4	4	4	13	5	2	2	2	9	3	7	0	4	4	5	3	0
ENSG00000257270	RP11-521B24.5	antisense	41	4	187	84	107	41	58	74	38	20	89	49	97	86	38	52	30	20	66	53	55	52	97	128	108	47	61	90	51	32	37	58	64	101	30	50	69	46	123	103	63	186	76	115	103	72	92
ENSG00000257277	RP11-434H14.1	antisense	23	2	8	19	21	17	20	32	25	14	19	7	11	8	18	17	33	7	18	32	48	22	16	32	53	6	38	21	16	24	25	38	27	34	27	8	21	9	16	24	15	16	14	25	13	17	5
ENSG00000257275	RP11-164H13.1	antisense	114	324	222	42	88	18	171	64	32	16	40	112	382	340	74	0	3	26	14	33	51	181	56	25	37	34	57	63	27	16	47	27	80	316	167	32	328	161	28	56	92	14	85	101	30	29	14
ENSG00000257279	RP11-231I16.1	antisense	10	0	34	19	23	5	26	19	3	14	26	16	17	9	5	9	0	4	7	15	29	17	24	47	65	10	6	9	35	11	23	21	13	36	23	31	46	17	54	17	23	48	5	23	37	24	6
ENSG00000264673	RP11-92B11.3	antisense	0	0	18	37	0	6	3	12	0	1	0	5	4	28	31	1	4	2	2	22	34	0	4	5	12	1	3	0	9	2	2	4	5	14	3	6	0	1	0	0	1	1	0	1	5	0	4
ENSG00000264235	RP13-270P17.1	antisense	54	33	33	26	26	62	26	18	48	7	20	49	19	15	26	49	18	12	36	36	16	9	11	21	21	67	11	48	34	13	12	21	14	32	58	72	21	35	24	71	39	44	31	15	7	33	59
ENSG00000255521	RP4-607I7.1	antisense	0	1	2	3	0	2	0	7	17	24	0	15	0	6	3	3	4	3	7	3	5	11	0	5	3	3	3	3	1	0	4	10	15	3	7	15	5	27	0	3	10	8	0	3	3	6	0
ENSG00000255355	AP000640.2	antisense	6	8	8	2	3	3	0	3	2	9	4	1	0	5	5	3	10	2	1	12	14	4	6	3	7	4	0	7	0	10	0	0	3	3	9	10	9	6	2	6	3	3	0	0	4	3	3
ENSG00000261573	RP11-553K8.5	antisense	18	2	5	25	11	13	36	44	47	42	15	8	8	2	81	31	100	18	12	50	75	11	43	24	65	32	89	3	32	6	45	21	24	68	11	16	23	39	37	25	9	8	22	6	4	21	0
ENSG00000236665	AC114808.2	antisense	4	14	0	1	7	3	2	0	0	0	0	13	5	6	0	0	1	0	5	3	0	14	0	0	0	0	0	3	0	0	3	1	6	8	0	0	4	0	0	0	2	3	0	0	5	0	6
ENSG00000236663	AP001631.9	antisense	3	0	0	0	0	0	0	5	0	2	0	5	0	1	5	0	0	0	0	0	4	1	0	0	5	3	1	0	2	0	0	0	5	3	0	0	0	0	0	0	3	0	0	0	0	0	0
ENSG00000257497	RP11-585P4.5	antisense	86	69	36	73	77	166	103	134	58	369	193	36	53	41	75	236	64	29	78	252	176	25	56	56	157	140	52	32	58	95	96	68	55	58	78	136	43	36	112	119	19	89	73	29	106	61	60
ENSG00000232788	AC078883.3	antisense	43	25	55	26	76	19	26	40	97	56	64	72	59	42	17	10	13	72	17	16	27	45	17	70	49	129	50	65	225	43	52	34	64	84	19	17	85	177	32	30	65	50	43	14	57	72	42
ENSG00000257495	RP11-641A6.2	antisense	0	0	3	4	3	8	0	22	3	10	5	7	6	3	0	24	3	0	6	7	39	3	2	5	3	0	5	0	5	0	3	18	4	0	0	3	7	0	6	0	3	0	0	0	4	0	3
ENSG00000257494	RP3-521E19.2	antisense	4	0	9	0	3	3	0	2	0	0	3	3	0	4	0	3	0	0	3	3	0	3	3	3	0	0	0	3	0	3	0	0	0	0	3	1	0	0	0	3	0	2	0	0	0	0	7
ENSG00000270277	RP11-65L3.2	antisense	53	0	0	109	0	251	0	0	0	0	117	41	39	6	0	0	0	10	3	66	0	29	47	0	0	35	67	0	0	11	0	23	0	0	0	56	0	79	171	0	35	58	35	64	0	0	45
ENSG00000264107	RP11-848P1.5	antisense	20	83	13	20	13	10	4	11	3	13	3	4	4	9	19	3	9	13	25	4	12	10	11	15	23	22	7	4	16	11	7	6	9	14	5	15	6	2	7	6	7	7	12	7	5	3	9
ENSG00000230925	RP11-176F3.7	antisense	8	11	3	8	13	24	5	13	14	14	7	27	12	9	0	28	16	14	38	8	10	26	10	17	12	24	5	19	12	18	2	17	10	8	6	30	11	21	2	36	8	64	13	22	14	7	25
ENSG00000230928	RP11-34A14.3	antisense	12	0	12	12	47	25	39	25	12	16	21	12	6	50	27	28	15	22	20	26	68	12	47	55	47	3	22	13	43	8	45	60	17	39	19	34	31	4	31	36	28	5	39	6	45	21	22
ENSG00000188693	CTB-161K23.1	antisense	10	8	18	39	18	14	10	8	40	12	21	16	6	24	11	4	12	6	12	11	6	5	15	16	43	36	17	20	17	9	14	22	7	9	42	21	17	14	9	44	23	7	12	11	13	22	7
ENSG00000259521	RP11-540O11.4	antisense	36	4	24	21	8	7	25	1	13	10	15	9	4	25	7	8	16	32	57	8	18	79	39	47	49	17	14	15	11	12	8	11	37	48	13	8	28	51	17	31	21	9	21	31	25	15	17
ENSG00000259520	CTD-2651B20.3	antisense	0	3	10	9	5	0	3	6	3	3	2	0	0	3	6	4	0	0	0	0	0	10	3	24	2	3	2	2	0	3	0	12	9	14	0	0	14	3	0	0	13	1	0	0	10	0	0
ENSG00000227053	RP11-395B7.4	antisense	0	3	0	9	2	9	19	14	0	0	3	10	0	0	3	5	0	3	0	6	1	0	6	2	16	0	0	3	0	0	0	1	0	0	3	3	23	0	0	0	0	0	11	0	2	0	0
ENSG00000267470	ZNF571-AS1	antisense	84	127	77	97	140	64	102	79	113	19	85	167	60	203	121	73	81	41	77	33	89	72	16	101	159	96	61	93	55	210	119	101	97	109	90	79	64	38	161	112	56	152	99	32	101	48	84
ENSG00000267476	RP11-126O1.4	antisense	33	34	16	27	33	16	12	10	18	11	10	9	3	33	33	24	38	12	40	11	16	3	2	12	99	28	49	15	82	11	32	16	22	36	10	12	17	66	20	35	74	109	15	10	3	16	19
ENSG00000269288	CTD-2245F17.6	antisense	0	0	5	2	5	5	5	0	12	0	0	2	9	11	3	0	2	0	0	2	0	7	5	0	0	0	0	0	4	4	0	4	2	0	0	0	9	0	4	5	0	0	3	4	0	0	0
ENSG00000223374	AC005104.3	antisense	147	0	158	53	35	208	97	84	184	101	226	95	132	37	50	187	107	156	254	73	49	207	79	83	105	270	85	57	23	54	44	96	78	46	48	112	29	158	98	245	124	219	141	114	132	115	182
ENSG00000260121	RP5-1142A6.9	antisense	0	0	86	245	0	0	2	2	41	4	211	556	0	0	62	0	0	0	257	109	0	62	0	0	274	0	0	0	234	0	0	0	334	0	0	0	33	0	298	0	121	185	0	0	75	0	1
ENSG00000232131	NCOA7-AS1	antisense	2	0	7	6	3	0	6	5	4	4	6	2	0	8	5	2	10	2	3	8	13	3	7	9	7	2	9	0	0	0	1	2	2	14	0	1	6	3	6	2	4	0	4	1	6	0	0
ENSG00000259463	RP11-540O11.7	antisense	11	0	17	6	6	2	5	2	7	2	2	3	2	16	5	0	3	12	9	6	4	15	12	13	12	9	6	20	6	11	3	8	15	25	9	11	7	7	2	11	8	10	3	8	11	0	7
ENSG00000269968	RP5-940J5.9	antisense	40	263	422	30	8	67	25	35	399	158	375	68	47	27	60	274	15	32	45	8	24	40	46	50	70	33	46	351	31	32	95	20	33	41	15	49	13	313	37	23	35	57	457	60	22	524	18
ENSG00000262001	DLGAP1-AS2	antisense	31	35	30	46	62	125	82	0	32	49	13	58	35	20	45	79	27	10	19	18	35	31	26	46	0	79	16	22	44	49	6	36	35	14	12	15	23	25	71	46	89	23	62	3	48	40	37
ENSG00000238068	ZNF630-AS1	antisense	2	0	10	10	6	2	0	0	0	0	0	2	3	4	0	0	0	4	2	4	4	0	0	4	6	7	3	3	3	0	8	6	9	12	3	3	4	3	3	3	2	3	1	8	4	2	3
ENSG00000233818	AP000695.4	antisense	0	1	0	0	0	3	0	0	0	10	0	5	0	0	0	0	3	5	2	2	0	4	0	3	2	14	0	11	11	3	3	0	0	0	0	7	4	5	0	0	0	2	0	0	3	2	3
ENSG00000241990	RP6-109B7.3	antisense	76	303	50	92	47	92	171	124	44	75	8	83	62	63	114	62	75	161	76	47	80	70	93	146	126	42	101	63	40	15	41	84	85	108	117	84	125	34	137	182	40	17	160	102	1	15	21
ENSG00000179743	RP11-169K16.9	antisense	0	0	1	0	0	0	0	222	0	0	0	1	0	0	124	1	0	0	0	0	0	1	0	271	0	0	1	0	151	1	0	0	321	0	0	0	0	0	0	0	0	0	0	0	0	0	0
ENSG00000230679	ENO1-AS1	antisense	16	16	1	5	5	8	22	10	6	17	2	3	5	17	2	9	0	3	6	5	8	15	7	7	1	4	4	3	9	9	5	5	15	27	0	0	18	6	11	9	4	3	14	3	3	11	0
ENSG00000259943	RP1-39G22.7	antisense	113	33	0	0	214	0	0	0	60	172	87	0	413	0	172	0	43	68	65	33	0	0	0	0	0	137	99	0	89	0	0	0	0	362	35	0	0	0	0	169	25	118	43	0	27	108	73
ENSG00000258949	RP11-857B24.5	antisense	2	3	4	3	4	4	0	0	4	3	3	6	1	1	2	4	4	0	0	3	3	3	1	1	1	7	0	7	3	3	0	0	2	4	6	8	0	5	3	6	0	5	0	2	4	0	16
ENSG00000258940	RP11-407N17.5	antisense	0	11	0	0	0	25	0	0	0	0	16	0	2	0	52	12	20	26	0	35	0	26	33	53	46	11	25	0	30	0	0	0	55	0	0	44	0	0	0	0	27	17	27	0	34	0	0
ENSG00000258944	RP4-647C14.3	antisense	270	106	87	160	191	104	134	118	23	36	187	16	29	153	148	91	88	59	126	102	113	100	149	139	220	48	48	137	66	59	15	31	84	80	61	6	130	23	228	72	101	58	119	25	127	46	28
ENSG00000272668	RP11-190A12.8	antisense	6	0	0	3	0	2	0	0	3	7	0	10	6	3	0	0	0	0	0	0	0	0	6	8	3	9	3	0	0	0	0	0	5	0	0	0	0	6	0	0	11	0	0	0	6	0	0
ENSG00000214559	RP11-323J4.1	antisense	1	5	2	0	1	6	2	0	3	0	3	2	0	0	2	5	1	0	3	2	1	5	3	5	1	9	1	1	10	0	3	2	4	10	0	1	3	0	2	2	1	0	0	3	6	3	3
ENSG00000231993	RP1-85F18.5	antisense	195	0	65	198	137	222	113	137	210	75	116	58	83	142	299	215	477	108	275	413	466	132	170	188	376	187	92	167	79	358	228	219	86	158	267	156	91	216	119	215	171	114	125	64	168	144	164
ENSG00000231999	RP5-1007M22.2	antisense	166	108	176	90	139	68	187	145	104	41	134	194	155	204	92	88	28	138	66	94	59	394	120	241	133	156	105	136	74	60	155	254	310	326	95	137	364	183	142	156	82	76	187	269	84	128	77
ENSG00000269392	CTB-191K22.6	antisense	6	0	10	9	18	8	5	6	4	0	0	15	11	14	3	0	0	1	0	0	3	3	6	0	3	7	4	6	3	3	1	3	2	6	3	0	13	0	4	0	6	0	3	2	2	3	0
ENSG00000267257	RP11-1151B14.4	antisense	3	24	0	3	48	45	3	0	0	72	3	0	0	16	3	0	0	0	6	0	0	0	0	0	7	42	5	22	0	0	41	0	0	3	0	38	0	50	0	40	5	13	0	3	0	8	31
ENSG00000267254	CTD-2162K18.5	antisense	37	53	80	59	127	148	168	95	64	42	92	146	179	129	83	45	34	83	53	88	79	123	88	162	107	61	70	90	149	132	224	58	156	229	144	225	137	156	151	372	62	150	86	290	112	182	90
ENSG00000267255	CTB-50L17.5	antisense	115	14	180	112	18	94	83	53	105	37	299	24	29	95	154	79	105	108	218	60	163	108	103	36	221	60	210	99	68	50	213	71	65	80	79	104	26	109	361	681	64	58	185	74	122	168	55
ENSG00000227045	RP11-98D18.1	antisense	2	0	1	0	2	3	4	0	0	0	1	4	1	0	1	0	0	0	0	0	1	1	1	1	0	0	0	3	0	0	8	0	0	0	1	0	3	0	2	2	0	0	0	0	2	0	0
ENSG00000260701	RP11-449J10.1	antisense	0	0	0	0	0	0	0	0	0	0	9	4	2	1	1	0	3	2	5	0	0	0	0	0	0	7	0	0	3	0	29	25	0	0	0	2	0	0	24	0	0	0	0	0	0	3	0
ENSG00000260708	CTA-29F11.1	antisense	450	0	32	340	0	169	0	469	306	0	113	254	208	430	739	0	458	640	615	241	378	794	0	506	2039	0	256	414	634	936	0	689	226	239	0	0	0	282	78	156	507	185	123	233	0	0	271
ENSG00000251018	RP11-80G7.1	antisense	1	0	5	1	0	0	3	0	0	3	0	1	2	1	0	0	0	0	0	3	0	0	0	1	0	4	0	0	0	3	5	1	0	0	2	3	0	0	0	0	0	0	0	2	0	2	0
ENSG00000263051	RP11-565F19.3	antisense	0	0	0	0	0	0	0	0	0	0	3	2	0	4	0	2	0	0	0	0	4	0	0	0	0	2	0	0	1	2	0	0	0	0	2	0	0	0	2	0	0	0	2	1	2	0	0
ENSG00000259488	RP11-154J22.1	antisense	25	7	30	24	8	18	19	11	41	8	26	17	8	30	20	10	6	6	21	30	20	19	13	28	21	32	28	15	18	16	13	8	40	29	12	6	14	32	66	42	17	8	16	27	15	17	10
ENSG00000250764	CTD-2152M20.2	antisense	18	11	13	23	33	14	13	18	9	7	47	53	26	23	15	22	18	10	28	22	40	30	32	40	34	20	18	24	44	15	22	14	24	18	25	27	18	37	51	35	16	69	45	35	46	32	25
ENSG00000225731	AP001627.1	antisense	3	5	0	0	0	12	0	0	0	11	0	18	3	3	0	0	0	0	0	0	0	11	0	0	6	4	0	0	0	2	9	0	5	3	6	27	3	0	0	11	0	0	6	36	0	9	2
ENSG00000267529	RP11-53B2.1	antisense	62	3	49	41	29	13	23	33	21	3	19	29	7	48	23	8	3	16	40	22	4	57	18	92	88	22	22	30	23	26	29	35	84	179	38	36	12	9	25	56	233	98	83	53	36	32	155
ENSG00000267532	MIR497HG	antisense	4	1035	0	0	76	186	71	10	0	38	77	0	127	32	26	145	101	149	70	87	58	0	4	68	190	32	43	57	0	32	123	130	0	0	108	47	0	4	112	0	3	104	6	117	90	81	121
ENSG00000203886	CYP17A1-AS1	antisense	0	0	0	2	8	0	0	3	4	0	2	3	3	3	0	0	0	6	6	0	1	0	7	1	0	3	2	3	5	0	0	3	0	1	2	4	4	0	3	0	0	0	0	0	3	0	0
ENSG00000260084	RP11-615I2.1	antisense	1	3	3	0	9	2	1	3	2	5	6	6	6	5	1	1	1	2	1	2	1	0	5	7	9	4	5	4	1	3	2	2	3	1	0	1	4	2	3	2	3	1	2	1	2	2	2
ENSG00000260083	MIR4519	antisense	45	139	82	49	72	95	201	71	135	222	111	21	30	50	16	89	43	160	127	111	109	25	113	182	142	316	107	74	111	71	56	47	233	159	28	32	151	123	136	152	55	63	87	70	91	58	54
ENSG00000260081	RP11-66N11.8	antisense	30	165	57	52	0	30	43	57	14	73	15	53	0	69	101	19	23	22	24	11	30	52	0	52	14	41	10	54	33	11	24	86	50	59	14	24	52	30	25	6	30	14	48	57	0	13	27
ENSG00000254844	RP11-728F11.3	antisense	3	5	0	3	0	5	0	0	0	0	2	0	0	0	0	4	1	0	0	0	0	0	0	5	3	6	0	5	0	4	3	0	0	0	19	25	0	5	20	0	0	2	2	3	0	0	2
ENSG00000254846	RP11-203M5.2	antisense	3	1	51	13	3	3	2	5	2	4	4	15	8	10	4	2	7	3	9	3	7	3	4	9	6	13	4	7	6	1	3	4	8	10	14	4	3	13	4	6	3	2	12	2	8	7	6
ENSG00000238123	MID1IP1-AS1	antisense	10	10	43	9	25	11	2	20	22	7	8	30	23	4	16	0	3	5	0	4	0	11	10	20	3	18	4	17	11	12	10	25	13	14	2	13	29	35	22	6	6	2	3	8	9	11	0
ENSG00000228317	RP11-235C23.5	antisense	0	0	0	0	3	0	0	3	5	0	3	0	0	0	0	0	0	3	0	0	0	10	0	5	0	3	0	0	1	0	4	0	2	10	0	4	2	0	3	0	0	0	0	0	0	0	0
ENSG00000228318	AP001610.5	antisense	54	6	29	27	65	4	87	10	11	5	8	23	27	82	12	33	60	8	8	11	31	12	7	5	44	34	12	60	32	10	21	7	6	3	4	4	44	35	15	27	178	39	12	3	92	18	15
ENSG00000246477	AF131216.6	antisense	401	14	151	215	354	376	253	217	152	90	211	174	192	267	200	518	434	66	191	322	482	119	242	237	351	305	99	227	288	204	109	505	148	156	583	604	517	621	218	503	617	457	414	378	327	457	632
ENSG00000240137	RP11-103G8.2	antisense	41	66	60	32	34	10	75	66	11	28	63	88	51	23	40	5	12	32	21	22	13	76	40	172	92	57	10	52	19	70	55	55	120	246	39	119	75	42	79	65	69	92	29	39	67	89	50
ENSG00000225886	RP11-288L9.4	antisense	30	2	3	43	279	20	85	30	1	6	3	20	14	85	10	99	55	4	3	6	29	18	12	8	23	16	11	16	19	3	3	12	13	22	9	11	41	5	11	0	31	0	31	13	56	9	3
ENSG00000225889	AC074289.1	antisense	296	171	110	668	190	489	45	480	34	52	175	75	49	24	894	854	1465	154	94	190	1248	92	243	58	85	59	107	19	71	168	145	477	54	28	21	57	20	71	25	104	169	250	71	36	42	247	77
ENSG00000241269	AC093620.5	antisense	0	0	4	3	1	0	0	7	0	8	0	32	39	1	5	0	4	0	0	0	0	0	0	0	0	0	6	12	92	8	6	0	5	0	0	0	5	0	3	9	7	9	13	7	0	3	2
ENSG00000225279	RP11-536C5.2	antisense	3	0	0	3	0	3	3	3	6	2	6	2	0	6	0	3	0	0	0	0	0	0	3	7	3	0	0	0	0	2	9	0	0	0	0	3	5	3	10	0	5	8	0	0	0	0	0
ENSG00000273176	RP3-510H16.3	antisense	0	13	3	7	4	7	2	2	1	5	15	0	11	5	6	2	3	4	5	2	11	7	3	3	3	5	2	5	10	7	3	6	5	4	1	13	6	7	3	15	3	2	6	4	3	3	5
ENSG00000244161	FLNB-AS1	antisense	393	27	1349	1107	218	186	489	959	170	315	207	398	618	987	474	345	246	772	1629	208	509	822	450	1019	1149	449	930	735	668	90	614	863	1943	1484	170	218	403	292	181	113	228	175	1234	570	198	199	44
ENSG00000255928	RP11-456I15.2	antisense	5	10	2	0	1	0	1	0	0	2	0	0	2	2	0	0	0	2	4	0	2	1	2	0	0	1	1	0	0	2	0	0	1	2	2	1	0	0	0	0	0	0	3	0	0	0	0
ENSG00000255920	CCND2-AS2	antisense	0	0	11	4	6	0	3	2	7	2	3	2	1	4	5	3	2	2	3	3	3	5	1	8	16	4	11	3	16	5	7	0	10	10	0	0	22	6	3	1	13	3	2	0	3	1	1
ENSG00000268081	RP11-678G14.2	antisense	13	0	2	1	10	18	21	26	11	5	1	3	2	4	9	7	3	0	0	0	4	4	6	4	4	2	10	6	7	9	3	7	4	4	4	0	2	4	13	6	3	2	9	3	5	3	2
ENSG00000236144	AD000090.2	antisense	201	42	471	250	341	135	899	673	491	155	341	199	746	526	255	216	131	191	78	342	264	787	430	845	736	178	690	68	442	200	210	216	1105	910	160	246	665	407	493	374	214	210	425	365	455	195	57
ENSG00000264577	AC010761.8	antisense	679	1067	386	911	1242	714	727	731	451	282	588	515	520	986	462	336	402	458	1050	854	637	945	1121	706	1179	841	756	589	1138	674	730	640	413	489	675	668	874	560	705	795	769	565	604	555	702	690	556
ENSG00000253181	RP11-863K10.2	antisense	9	3	1	0	0	0	0	0	0	0	0	5	0	6	2	3	0	3	0	0	0	0	0	11	8	0	5	3	3	0	0	0	3	1	2	1	0	2	3	6	0	3	1	0	0	3	0
ENSG00000253456	CTD-2363C16.2	antisense	9	9	29	12	22	5	10	0	9	3	15	26	8	17	2	3	0	0	12	5	4	6	8	7	14	18	7	6	22	20	21	7	4	9	6	8	30	13	19	13	12	13	3	12	6	1	0
ENSG00000257568	RP11-863H1.1	antisense	36	3	41	18	6	11	14	15	9	3	11	7	3	33	9	11	25	2	14	26	33	26	25	16	29	38	42	18	32	4	38	20	10	29	34	17	24	19	31	24	19	19	24	6	20	18	30
ENSG00000254571	RP11-60I3.4	antisense	0	0	0	3	6	0	5	1	0	3	2	0	0	5	3	3	0	3	1	3	0	0	0	3	3	3	7	0	0	0	0	0	7	12	0	1	0	0	5	4	0	5	2	0	2	0	0
ENSG00000177993	ZNRF3-AS1	antisense	0	7	0	0	2	0	0	3	0	1	0	7	0	0	3	0	0	0	3	0	0	0	3	2	0	0	5	0	0	0	3	0	0	8	0	0	0	0	0	0	5	0	1	0	0	0	3
ENSG00000257642	RP11-474B16.1	antisense	3	0	2	4	0	4	0	0	0	4	0	4	8	0	0	0	0	0	0	0	3	4	0	0	0	1	0	0	0	0	3	6	3	2	0	5	3	5	1	0	18	42	2	2	0	0	0
ENSG00000231638	AC011738.4	antisense	37	4	0	0	0	3	0	0	3	0	0	68	58	0	14	0	9	0	0	78	130	0	47	3	7	8	0	45	31	75	60	48	0	3	89	0	3	20	0	4	75	10	0	9	2	31	0
ENSG00000237718	AC009095.4	antisense	19	1	39	27	25	39	33	13	39	7	53	64	50	41	33	21	64	16	37	70	59	73	62	36	43	24	22	28	39	64	24	16	35	46	113	94	29	62	56	101	41	31	36	35	125	46	58
ENSG00000235426	RP11-342M3.5	antisense	3	0	8	5	2	12	1	1	3	12	2	4	1	13	9	21	14	1	5	2	7	0	6	3	11	9	5	14	0	8	8	8	2	2	9	10	7	6	0	0	7	4	6	0	0	8	8
ENSG00000248318	RP11-713M15.1	antisense	7	2	3	2	17	7	0	11	34	11	9	9	2	6	23	14	39	4	0	11	33	0	39	2	22	2	28	1	30	18	24	24	3	6	29	1	64	28	8	6	3	0	0	5	22	6	6
ENSG00000259972	AC009120.6	antisense	135	200	173	156	209	71	225	189	111	97	315	210	280	175	180	180	243	106	279	143	297	248	256	319	261	102	156	100	120	119	157	195	270	303	197	296	233	222	172	203	120	244	217	177	182	212	180
ENSG00000255520	RP11-390K5.3	antisense	1	4	3	6	0	3	0	0	13	11	1	13	4	3	2	13	7	5	30	4	5	7	6	11	6	29	1	1	5	7	21	2	8	5	4	13	4	10	5	3	0	5	5	4	8	7	3
ENSG00000224812	TMEM72-AS1	antisense	24	0	13	5	2	3	5	2	3	2	10	120	131	51	3	13	3	20	16	9	13	3	5	19	13	45	5	16	13	2	21	80	12	14	15	3	46	10	35	3	16	15	7	6	6	17	10
ENSG00000196810	CTBP1-AS2	antisense	29	25	87	162	96	191	39	560	23	115	9	259	130	141	288	293	139	11	71	17	23	270	151	219	204	21	88	235	113	2	131	580	415	507	19	87	259	59	70	261	119	202	436	119	227	309	1
ENSG00000236390	RP11-25B7.1	antisense	11	0	9	3	0	6	0	6	0	0	3	15	4	29	7	3	3	2	10	2	0	1	0	10	4	8	0	6	6	7	0	7	3	8	0	2	3	1	7	2	4	5	6	6	2	9	0
ENSG00000238258	RP11-342D11.2	antisense	3	3	0	2	0	4	3	0	0	3	26	0	0	0	0	0	0	0	0	0	0	0	0	4	12	0	0	0	0	0	0	15	5	0	0	1	0	0	2	0	2	16	5	2	2	4	6
ENSG00000227487	NCAM1-AS1	antisense	3	0	0	6	4	0	2	5	0	0	0	8	6	2	0	3	0	0	0	0	11	0	0	0	1	0	0	3	0	2	0	5	0	0	0	0	0	0	6	0	0	0	2	0	3	4	0
ENSG00000231064	RP11-263K19.4	antisense	37	2	62	47	44	16	60	141	20	7	65	42	70	40	51	27	64	26	61	86	69	47	35	90	199	37	34	36	45	41	56	81	67	136	44	86	52	39	157	43	45	81	27	23	72	36	28
ENSG00000269583	L34079.4	antisense	1	0	4	2	2	5	0	10	4	10	0	3	6	0	0	0	0	13	4	0	0	0	0	0	5	15	0	0	0	2	1	7	0	0	2	4	4	13	0	0	3	0	0	0	0	0	0
ENSG00000250541	RP11-302F12.10	antisense	2	0	9	0	8	0	0	2	0	0	0	3	0	0	0	3	3	0	2	2	5	0	0	3	1	4	1	0	0	0	0	0	0	0	0	16	0	0	0	0	8	22	4	9	2	6	6
ENSG00000228016	RAPGEF4-AS1	antisense	0	0	0	0	6	0	0	0	0	0	0	3	1	3	3	0	0	0	0	0	0	0	3	0	0	0	0	1	0	0	0	0	1	6	0	3	6	0	0	0	0	0	0	0	0	0	0
ENSG00000228010	AC073343.13	antisense	16	0	10	22	18	15	12	16	35	6	12	14	5	17	6	11	10	12	11	18	8	17	16	31	26	53	24	9	20	16	21	15	19	18	15	15	35	38	8	12	20	34	7	7	26	24	2
ENSG00000267356	RP11-411B10.3	antisense	8	2	4	8	3	1	6	6	2	3	7	17	8	22	8	2	4	1	3	4	2	2	16	10	1	6	10	8	3	0	4	8	2	11	10	0	12	2	7	13	3	3	6	9	6	5	12
ENSG00000267359	RP11-1094M14.12	antisense	27	6	7	2	10	4	21	8	12	8	4	5	3	2	3	13	11	0	6	2	11	12	4	25	24	0	0	6	6	0	0	8	3	20	12	3	7	0	31	25	3	4	8	5	13	0	0
ENSG00000224101	ELMO1-AS1	antisense	3	0	1	0	0	0	1	0	0	0	2	1	0	2	1	0	0	3	0	3	0	0	1	1	3	2	4	0	0	1	2	1	3	1	0	0	2	0	0	0	2	0	0	0	2	2	0
ENSG00000224100	AP001630.5	antisense	1	0	1	2	1	0	0	0	4	0	0	8	2	1	0	0	2	0	0	0	1	1	3	1	0	0	3	0	4	0	3	0	0	1	0	0	2	0	0	0	0	0	0	0	0	0	0
ENSG00000264523	RP11-158I9.7	antisense	0	0	6	4	3	0	0	6	3	0	0	6	8	8	3	5	0	3	0	0	0	0	0	2	0	3	3	5	4	3	3	0	6	0	0	0	0	3	3	3	0	0	0	2	0	0	0
ENSG00000229766	RP5-971N18.3	antisense	7	3	10	12	10	3	7	9	5	2	14	8	6	6	21	0	5	3	2	6	13	9	14	11	11	12	8	4	5	6	5	2	9	15	12	8	15	4	18	19	16	5	3	5	9	10	5
ENSG00000262112	RP11-670E13.5	antisense	4	0	2	0	1	1	0	2	0	4	0	1	0	6	2	0	8	0	0	4	6	0	0	0	4	0	0	0	1	2	0	0	4	0	0	1	2	3	0	0	0	2	1	4	0	8	0
ENSG00000236304	AP001189.4	antisense	150	46	25	39	26	1428	17	97	242	761	26	21	11	67	78	1503	333	23	267	80	100	10	48	0	344	105	23	560	105	34	225	60	3	3	7	88	9	672	11	517	1019	5250	183	98	3	117	573
ENSG00000260510	AC004381.7	antisense	4	0	10	6	1	4	19	3	10	0	5	3	7	5	3	6	1	8	0	58	15	8	26	5	2	5	4	1	6	8	5	4	0	7	3	7	9	3	10	5	0	1	5	2	8	5	0
ENSG00000254236	KB-1639H6.2	antisense	1	1	5	0	2	6	0	2	2	5	3	2	2	1	2	2	11	3	13	7	0	2	2	3	4	4	2	2	4	3	0	6	0	4	0	6	4	3	3	0	2	2	4	0	0	1	6
ENSG00000251602	RP11-521B24.3	antisense	38	25	89	36	73	29	25	42	10	3	16	50	30	57	24	5	28	11	11	14	26	20	41	53	50	5	11	104	23	24	17	38	63	82	10	7	64	24	43	27	43	43	19	51	29	37	58
ENSG00000254238	RP11-300E4.2	antisense	0	0	5	0	0	0	0	0	0	0	12	0	0	0	0	0	3	0	0	0	5	0	0	3	0	0	0	0	0	9	0	6	0	0	10	6	0	8	0	26	0	2	4	0	7	9	0
ENSG00000258723	RP11-332E19.2	antisense	5	0	13	2	0	0	3	7	0	0	0	0	0	3	0	0	0	0	1	0	0	11	0	3	2	0	0	10	0	0	0	12	7	18	0	0	0	0	2	0	6	4	0	4	0	0	2
ENSG00000258727	RP11-66N24.3	antisense	1351	993	2044	1561	1422	681	1796	1520	1563	226	937	855	699	1770	1619	606	944	761	1544	1734	1842	1902	1268	2698	3187	1457	1598	802	1796	582	677	1211	1650	1750	814	541	1532	840	1873	905	1603	2030	2059	1082	2143	1214	511
ENSG00000257761	RP11-186F10.2	antisense	29	0	36	15	27	11	13	2	27	42	0	50	79	52	36	3	0	3	1	1	0	160	68	24	26	6	17	19	0	8	87	7	14	40	6	3	306	51	3	1	92	64	75	37	5	17	0
ENSG00000257764	RP11-1143G9.4	antisense	0	1	0	6	0	0	0	9	2	2	1	0	0	0	10	0	2	0	6	2	37	0	58	7	0	20	0	1	0	0	3	2	0	0	0	0	0	7	3	4	2	1	1	0	0	2	0
ENSG00000257769	CTB-193M12.1	antisense	13	3	49	5	9	16	10	18	23	26	12	14	5	23	10	15	6	28	50	33	24	6	25	30	16	69	14	21	24	19	9	22	9	18	18	51	20	12	13	13	21	57	20	13	22	34	30
ENSG00000253515	RP11-417F21.2	antisense	2	0	1	0	3	0	1	1	0	0	1	0	0	1	1	2	3	0	0	1	1	0	0	0	6	2	0	0	1	0	0	2	2	0	0	0	1	0	2	1	0	0	0	1	0	2	0
ENSG00000253167	KIAA0196-AS1	antisense	26	2	26	23	30	42	27	27	28	25	15	21	8	11	34	43	59	7	28	43	37	21	13	31	71	18	22	31	26	15	26	49	21	26	29	56	27	23	21	73	26	56	29	15	31	39	45
ENSG00000261312	AC002550.5	antisense	6	0	0	1	6	0	0	4	4	3	6	0	0	15	5	0	3	0	0	0	0	1	0	3	15	2	0	15	0	10	0	8	7	4	3	0	0	0	7	4	0	0	0	3	3	0	0
ENSG00000247796	CTD-2366F13.1	antisense	6	3	6	6	9	3	14	35	0	3	0	10	0	16	3	6	3	6	0	0	6	14	3	6	11	3	5	11	6	11	8	11	15	0	3	9	6	6	0	3	3	3	0	11	0	0	0
ENSG00000244493	SLC9A9-AS2	antisense	0	1	2	4	0	1	1	0	0	0	3	7	10	0	0	0	0	0	0	3	6	0	1	0	2	0	10	0	0	0	2	7	2	0	0	0	21	1	3	0	3	0	6	4	0	0	0
ENSG00000237080	EHMT2-AS1	antisense	2	0	6	1	2	2	1	4	1	1	3	11	9	7	2	4	3	0	7	4	5	0	2	2	2	0	0	2	0	1	3	2	5	3	2	2	1	0	0	4	0	1	7	2	0	3	6
ENSG00000244491	RP3-508I15.18	antisense	25	4	12	19	30	1	23	26	51	2	24	15	23	23	1	116	118	3	41	12	68	3	20	20	103	10	9	24	35	26	30	21	23	20	3	56	2	25	5	31	52	108	11	16	1	45	56
ENSG00000235781	XXbac-BPG249D20.9	antisense	80	81	23	7	31	39	21	14	29	9	12	95	119	191	64	35	32	25	16	8	9	37	8	12	35	156	12	57	69	28	68	37	26	6	20	13	78	61	9	18	44	62	17	26	9	11	24
ENSG00000271631	RP11-408O19.5	antisense	3	6	0	0	19	0	10	0	0	3	0	0	0	0	11	9	0	0	0	0	0	0	17	8	0	0	3	3	0	3	0	14	0	0	3	3	6	0	0	3	0	0	0	0	0	0	0
ENSG00000258400	RP11-831F12.2	antisense	4	2	11	7	2	0	0	3	0	0	3	2	0	6	0	0	3	0	0	1	5	2	0	3	3	6	6	3	0	0	5	5	2	3	1	0	1	0	0	0	5	0	0	1	2	0	2
ENSG00000273116	LLfos-48D6.1	antisense	5	13	17	7	7	7	3	4	10	0	15	24	15	4	6	9	6	5	25	6	4	18	5	14	9	7	4	12	9	2	6	11	7	13	12	14	4	11	6	19	8	28	23	10	12	8	9
ENSG00000235831	BHLHE40-AS1	antisense	28	14	100	129	30	57	56	128	99	133	24	41	36	42	125	66	133	38	79	64	177	17	24	61	64	118	31	138	135	74	18	71	46	90	16	69	113	171	36	70	68	129	65	37	22	44	5
ENSG00000235837	AC073333.8	antisense	21	12	22	28	13	18	8	21	17	12	62	16	20	22	11	11	12	9	8	43	50	26	24	24	14	19	28	48	24	22	69	13	14	18	35	36	24	37	29	40	12	15	12	24	33	17	38
ENSG00000259049	RP11-589M4.1	antisense	3	1	0	5	3	8	2	1	1	3	0	2	5	2	3	5	0	0	1	1	2	1	0	5	2	0	4	2	3	3	5	3	6	0	0	0	0	0	1	4	2	6	2	13	5	3	3
ENSG00000262662	CTD-2561B21.3	antisense	21	7	9	7	14	74	34	14	6	13	19	4	3	16	11	14	26	3	27	0	3	4	4	21	62	20	2	51	14	2	68	89	5	13	16	101	3	29	11	26	21	54	9	22	7	44	0
ENSG00000264304	RP11-20B24.7	antisense	21	4	39	17	78	53	35	66	18	21	32	55	15	45	32	41	67	17	27	28	42	36	27	110	65	30	18	22	19	18	21	31	39	52	23	47	33	12	30	26	46	30	18	6	33	10	24
ENSG00000235586	AC011247.3	antisense	10	0	7	13	1	10	3	7	0	1	3	3	0	0	22	10	21	4	4	3	22	3	7	3	1	3	1	1	8	4	1	12	0	0	0	0	0	0	1	1	1	1	3	0	0	16	0
ENSG00000235051	RP11-637O19.2	antisense	2	0	0	4	7	0	0	1	3	0	5	2	3	0	6	0	0	0	3	0	3	3	10	9	0	0	3	7	12	6	3	0	2	0	3	0	0	3	4	2	0	0	0	3	0	0	0
ENSG00000223576	RP11-61K9.2	antisense	8	29	3	6	5	13	6	13	11	3	14	11	2	15	7	22	15	2	17	13	10	9	12	16	22	15	14	4	7	15	15	7	8	14	27	25	10	11	23	21	20	17	6	5	11	16	25
ENSG00000228604	RP5-872K7.7	antisense	13	4	9	6	15	38	10	16	17	7	21	5	4	12	18	11	25	4	15	18	16	28	13	17	28	25	11	29	11	18	29	19	8	6	17	16	8	22	7	28	4	10	9	21	13	12	53
ENSG00000228606	RP11-574F21.2	antisense	49	6	51	52	47	51	42	79	48	27	63	42	40	71	42	74	24	33	72	72	68	52	78	90	130	90	48	35	69	31	37	72	89	90	22	25	51	42	51	75	27	75	88	40	39	58	28
ENSG00000267146	RP11-383D22.1	antisense	0	0	3	0	0	1	0	0	4	0	7	3	0	0	5	0	0	0	0	1	0	0	0	0	0	0	5	5	5	0	3	1	3	1	2	0	3	0	3	5	3	0	5	3	0	5	3
ENSG00000267141	CTB-31O20.8	antisense	114	0	36	55	60	17	29	42	127	10	7	45	26	145	20	21	51	14	39	105	53	27	32	118	212	93	36	88	154	22	100	35	36	41	36	27	24	17	46	51	110	40	35	16	63	47	8
ENSG00000226510	UPK1A-AS1	antisense	3	0	0	0	0	3	3	1	1	3	3	3	0	2	0	0	3	0	1	0	0	0	0	3	5	0	0	0	0	3	0	6	0	0	0	0	1	0	11	0	0	0	0	0	0	0	0
ENSG00000229267	AC072062.1	antisense	14	14	8	7	6	9	21	49	27	10	7	181	39	60	28	6	3	15	11	12	8	14	6	14	6	10	35	8	31	13	62	12	75	9	24	18	21	52	11	42	21	15	19	66	12	16	8
ENSG00000229263	AC004691.5	antisense	0	0	0	0	2	0	0	3	0	0	3	0	0	0	3	1	0	0	0	13	4	0	6	0	0	0	0	0	0	5	0	0	0	5	0	0	2	3	0	1	0	6	2	0	9	0	0
ENSG00000254372	RP11-343P9.1	antisense	5	3	2	3	2	1	4	2	3	2	4	2	3	2	1	2	2	3	5	2	4	0	0	2	4	2	0	9	0	2	1	2	0	0	3	1	4	4	1	6	2	0	0	4	0	3	0
ENSG00000227392	HPN-AS1	antisense	8	6	6	8	2	0	0	0	0	0	3	0	3	42	3	0	0	0	0	0	0	0	0	0	2	4	5	0	4	1	2	0	0	0	15	9	0	0	0	3	21	7	0	3	4	2	30
ENSG00000234694	RP1-92O14.3	antisense	35	164	31	26	15	4	29	12	8	27	6	20	16	16	16	9	13	30	4	16	3	36	5	16	21	26	23	19	16	16	20	11	45	31	16	1	16	25	12	14	18	19	16	16	22	10	3
ENSG00000245667	RP5-940J5.8	antisense	3	0	4	5	3	10	0	7	1	0	3	10	4	3	2	14	3	0	6	1	6	2	3	5	4	5	0	0	7	4	3	7	4	1	1	5	6	9	2	9	9	12	2	2	5	1	7
ENSG00000231233	CCDC147-AS1	antisense	17	0	12	24	9	22	19	14	4	26	2	3	11	13	21	25	44	2	3	2	11	6	5	0	1	9	2	3	6	3	3	10	15	8	4	9	6	6	29	12	6	10	6	3	5	12	3
ENSG00000230186	RP5-998N21.7	antisense	0	0	2	0	5	1	1	3	0	0	1	3	0	0	0	0	0	2	0	1	1	1	2	2	0	4	0	1	8	1	0	0	1	4	1	3	3	1	0	1	1	0	2	1	0	2	1
ENSG00000253722	RP11-10N23.4	antisense	4	0	0	0	0	0	0	0	0	0	3	18	20	0	24	2	5	0	0	5	9	0	22	0	0	0	0	25	0	0	0	6	0	3	0	2	0	0	0	0	0	4	0	0	2	0	1
ENSG00000240401	AC012358.8	antisense	28	15	110	44	40	35	61	62	22	27	34	66	49	34	22	61	67	50	44	88	42	48	43	83	116	80	35	43	60	30	47	80	60	136	30	79	85	53	45	141	25	13	29	70	77	60	51
ENSG00000231964	RP11-67C2.2	antisense	240	16	103	53	486	157	297	133	41	18	35	28	46	242	133	121	79	146	174	49	93	74	105	60	18	47	19	62	64	25	13	26	40	116	22	46	92	44	357	26	245	53	48	101	184	109	262
ENSG00000257824	RP11-1049A21.2	antisense	39	8	67	59	80	119	89	128	63	80	66	139	159	110	77	255	158	69	157	147	168	70	80	134	372	61	57	35	58	49	153	92	109	271	103	78	142	54	120	132	41	79	84	124	104	124	48
ENSG00000235629	AC090952.5	antisense	0	0	0	1	0	2	0	0	0	2	1	3	0	0	2	0	1	0	3	0	5	0	0	0	0	3	0	0	0	0	0	2	1	0	0	1	0	4	0	3	0	0	0	2	0	1	0
ENSG00000237331	XIAP-AS1	antisense	4	3	6	3	6	3	8	0	0	0	2	3	6	5	9	0	2	0	6	0	0	3	2	4	6	4	0	4	3	0	0	6	0	15	0	0	4	0	3	1	3	0	3	2	0	0	3
ENSG00000237328	RAI1-AS1	antisense	0	0	0	0	0	4	6	4	14	0	8	13	2	6	0	1	2	1	0	0	1	0	6	3	15	10	1	0	1	3	3	0	7	9	4	11	12	13	0	4	3	20	1	1	0	2	2
ENSG00000260466	RP4-536B24.2	antisense	18	2	34	43	23	10	5	0	11	12	35	10	13	48	23	36	74	7	27	35	28	6	7	30	41	87	6	36	223	73	130	79	13	15	18	11	21	27	17	23	31	13	6	16	8	23	77
ENSG00000270959	LPP-AS2	antisense	81	86	64	54	0	81	181	0	17	0	41	0	0	0	87	0	0	0	28	27	92	60	0	0	0	51	44	0	30	34	30	0	0	0	0	0	0	0	0	0	41	35	0	0	41	0	19
ENSG00000224441	AC068831.3	antisense	2	0	0	7	0	0	3	0	0	0	0	0	0	3	3	2	3	0	0	0	8	0	2	9	0	4	0	0	3	0	2	0	6	0	1	3	0	3	3	3	0	3	0	3	0	0	0
ENSG00000235214	FAM83C-AS1	antisense	0	2	0	0	0	2	0	0	0	0	0	0	0	0	0	0	2	0	1	0	0	3	3	0	0	0	2	0	0	2	0	0	0	3	0	1	0	5	0	0	0	0	0	0	0	1	0
ENSG00000265778	RP11-17M16.2	antisense	12	34	0	19	15	24	0	15	44	25	0	18	8	13	25	12	43	30	49	42	36	2	9	8	15	35	9	20	0	19	0	44	3	9	3	4	24	38	7	9	5	3	0	6	0	30	1
ENSG00000263327	TAPT1-AS1	antisense	953	21	872	256	370	11	302	117	390	5	107	189	179	251	197	42	16	147	38	83	35	1146	273	816	421	100	146	272	382	17	123	24	594	957	312	58	718	115	304	93	383	37	39	52	509	31	25
ENSG00000271806	RP5-892K4.1	antisense	9	3	0	41	3	9	0	0	0	14	4	5	0	4	19	11	0	6	9	11	0	11	3	1	0	29	3	0	35	0	4	6	5	0	3	4	49	30	0	0	0	0	3	3	3	14	0
ENSG00000261879	RP11-333E1.1	antisense	119	117	316	110	122	14	147	160	56	6	39	172	182	203	51	25	28	66	16	78	64	77	107	248	82	78	101	87	111	65	11	56	208	213	52	35	147	62	92	21	90	30	80	132	98	87	35
ENSG00000264808	MIR4523	antisense	1	6	10	4	12	0	10	3	3	0	0	7	3	11	7	0	0	0	0	1	0	5	6	9	4	3	4	6	0	5	6	5	3	1	3	6	0	2	12	5	3	0	0	6	3	4	3
ENSG00000232124	AP001057.1	antisense	62	8	109	62	318	13	67	11	16	21	2	41	45	207	47	8	16	43	0	21	8	30	18	12	47	24	15	108	12	14	31	48	28	48	31	31	160	91	5	0	17	27	83	35	0	15	14
ENSG00000227155	RP11-165F24.3	antisense	742	19	405	693	921	343	638	743	78	89	798	278	270	568	662	249	253	264	215	599	815	497	871	1255	1169	125	675	484	576	282	508	557	775	799	31	3	434	72	826	483	1243	334	359	235	915	372	47
ENSG00000267432	RP11-559N14.5	antisense	3	34	201	21	0	0	0	0	6	33	0	12	7	0	1	19	9	0	0	5	7	8	9	2	11	2	7	4	3	2	3	3	2	4	4	2	57	40	2	0	52	30	4	3	0	0	14
ENSG00000259408	RP11-3D4.3	antisense	6	0	55	48	37	10	44	36	51	3	44	13	61	16	6	2	10	11	10	31	24	85	57	118	119	25	47	43	42	15	56	32	47	74	41	19	88	52	105	14	31	5	7	29	28	21	1
ENSG00000259407	RP11-158M2.3	antisense	11	0	9	14	11	29	23	7	102	7	6	76	68	9	2	20	27	11	28	7	10	21	4	27	10	41	46	18	18	9	68	15	13	16	82	21	17	511	19	44	37	54	10	2	70	23	276
ENSG00000266990	AC004528.4	antisense	2	4	11	6	5	5	4	4	10	8	3	3	0	7	2	2	1	0	4	8	7	1	6	0	12	6	7	0	3	3	10	8	0	3	7	0	2	8	11	6	9	7	7	6	6	3	5
ENSG00000232121	RP13-30A9.1	antisense	0	0	0	0	0	0	1	0	0	3	0	0	0	0	0	5	1	0	0	0	0	0	0	0	1	0	0	2	5	0	1	0	0	0	6	11	0	0	0	0	21	4	0	0	3	0	0
ENSG00000244265	SIAH2-AS1	antisense	58	17	148	28	37	23	53	16	24	11	7	14	17	69	26	10	20	28	40	29	40	35	33	98	78	44	24	15	45	20	13	19	47	134	18	19	38	18	43	9	64	8	25	13	18	17	19
ENSG00000260005	AC027601.1	antisense	679	154	268	702	949	948	694	708	356	185	752	327	362	831	790	540	1178	138	725	637	1654	543	758	989	1287	412	537	707	498	493	445	631	537	519	567	584	409	578	676	547	530	838	1508	418	1650	733	1208
ENSG00000260000	RP3-467N11.1	antisense	54	62	25	0	0	0	0	0	18	0	17	77	65	177	0	33	25	20	24	0	0	0	0	0	0	0	0	65	0	0	0	0	0	193	77	70	89	0	0	87	0	35	69	86	0	0	0
ENSG00000234936	AC010883.5	antisense	90	109	76	61	42	39	52	37	73	25	104	23	43	39	34	110	25	36	74	51	54	225	118	64	86	100	37	30	64	15	23	18	88	89	37	57	43	38	98	54	142	177	420	44	173	55	37
ENSG00000228395	RP11-216B9.6	antisense	37	15	30	31	64	35	25	56	15	5	58	83	57	59	39	30	28	25	32	43	34	30	23	73	52	74	20	19	42	22	51	43	51	54	28	32	35	15	36	33	17	42	42	26	85	30	36
ENSG00000228393	LINC01004	antisense	351	135	435	68	128	290	430	265	255	93	162	96	157	442	59	94	110	281	266	120	53	167	68	118	258	618	104	127	255	32	74	85	241	259	137	348	201	515	128	226	318	258	391	490	102	204	307
ENSG00000236266	RP3-467L1.4	antisense	5	2	5	11	6	5	0	5	0	5	10	8	9	22	10	6	16	3	0	7	6	16	0	2	12	4	12	17	5	4	25	17	25	31	12	5	16	6	0	3	7	3	0	0	16	11	3
ENSG00000259773	RP11-507J18.2	antisense	2	1	1	7	6	9	3	3	0	2	3	0	0	0	4	0	2	5	5	2	12	0	3	3	6	9	3	2	2	1	0	4	2	1	2	12	2	0	0	12	8	4	7	0	2	4	4
ENSG00000203808	BVES-AS1	antisense	3	12	6	5	44	11	0	0	0	0	7	3	0	18	20	0	5	16	12	2	0	0	10	13	29	15	7	37	0	11	40	24	0	0	7	13	20	6	31	10	10	2	6	22	32	32	6
ENSG00000260919	CTD-3154N5.1	antisense	5	1	7	8	9	3	0	1	11	3	5	5	2	10	5	5	2	0	6	3	1	12	6	14	7	10	5	6	0	4	2	4	5	6	2	9	9	0	2	6	15	7	6	6	10	3	0
ENSG00000258646	RP11-950C14.3	antisense	7	2	24	8	20	21	5	14	7	7	3	4	6	2	4	15	5	5	5	15	8	9	4	4	9	21	3	8	9	0	7	5	13	4	6	13	12	8	15	16	22	34	11	14	3	1	33
ENSG00000229444	RP11-184I16.4	antisense	2	2	4	0	2	3	0	5	1	0	5	10	1	3	3	0	0	4	4	0	0	3	1	0	6	2	5	5	0	1	0	1	2	1	1	2	3	2	3	5	3	0	3	3	4	0	0
ENSG00000238140	RP11-253A20.1	antisense	21	12	18	21	6	8	4	12	28	10	6	9	3	2	13	22	14	10	34	15	17	16	8	10	65	35	20	6	26	1	5	11	7	19	15	3	10	12	17	9	6	10	16	7	32	15	15
ENSG00000248008	DYNLL1-AS1	antisense	1	14	38	24	4	39	36	1	0	4	1	81	7	91	38	9	27	3	26	4	3	0	34	1	3	24	2	32	49	46	31	44	5	73	38	17	140	1	1	18	45	1	9	1	10	2	6
ENSG00000225146	AC073957.15	antisense	1	0	0	0	0	0	4	0	0	0	3	0	0	1	0	2	0	0	3	3	4	2	3	8	2	0	5	0	0	3	0	0	0	1	3	6	7	1	6	4	0	2	3	3	3	3	3
ENSG00000247345	RP11-266N13.2	antisense	3	0	0	0	0	9	4	7	2	24	12	5	2	0	3	9	10	0	1	5	11	7	0	8	18	2	0	4	0	16	1	1	4	5	8	8	0	1	25	23	0	1	9	5	10	8	3
ENSG00000241528	RP1-130H16.16	antisense	0	360	115	0	119	0	34	76	17	17	76	0	117	0	45	33	73	43	94	38	0	60	49	60	0	67	14	14	167	0	60	120	73	101	66	43	82	56	72	29	269	71	26	7	88	30	47
ENSG00000239791	AC002310.7	antisense	3	2	0	0	0	2	13	9	3	3	0	2	3	7	0	2	3	0	0	0	2	0	5	8	1	0	10	0	0	0	10	6	3	5	0	20	0	7	5	2	0	0	6	5	0	5	0
ENSG00000254034	RP11-662B19.2	antisense	0	0	22	2	10	3	21	5	14	10	15	6	3	1	3	3	2	5	4	13	4	16	22	18	10	4	16	9	8	6	22	27	12	28	3	21	10	13	16	17	3	1	11	6	14	21	6
ENSG00000251141	RP11-53O19.1	antisense	3	5	12	0	3	0	9	27	3	3	0	7	2	6	0	2	0	0	6	0	24	11	11	18	7	9	7	0	12	7	6	22	11	16	3	9	7	7	4	3	5	0	4	5	4	7	2
ENSG00000203280	CTA-221G9.11	antisense	13	8	0	0	0	3	8	0	4	3	5	11	3	9	3	20	7	5	0	3	7	36	28	5	10	26	1	16	3	11	0	30	0	0	0	3	57	36	4	18	1	0	7	1	0	1	7
ENSG00000253539	RP11-402L5.1	antisense	0	0	0	4	0	0	0	0	2	11	6	0	3	0	0	2	0	0	3	3	0	0	0	3	4	0	0	4	5	0	0	7	0	7	3	3	1	0	0	0	0	0	0	3	3	0	3
ENSG00000244701	RP5-894A10.2	antisense	54	85	67	87	128	94	119	148	55	61	97	139	140	132	75	72	33	142	94	86	56	82	95	244	207	29	102	84	44	32	98	120	170	156	25	18	112	27	208	114	64	83	62	40	55	58	40
ENSG00000257303	RP11-977G19.11	antisense	29	21	27	26	29	23	47	58	11	20	37	40	36	28	41	15	14	23	38	36	20	38	45	40	52	39	24	18	23	32	60	35	44	41	25	22	39	20	44	29	16	18	17	36	13	32	24
ENSG00000256658	RP11-180M15.4	antisense	2	0	8	0	1	1	1	4	7	3	3	1	3	3	3	2	1	1	3	3	1	2	1	3	3	5	0	3	2	2	2	1	1	1	1	5	2	2	8	9	2	0	0	1	2	5	0
ENSG00000231794	AC009542.2	antisense	60	2	349	67	68	53	48	32	56	65	83	34	27	69	70	108	143	43	52	65	89	37	60	90	132	92	61	80	52	39	60	69	49	133	32	74	40	57	56	56	72	70	65	41	105	89	150
ENSG00000255234	RP11-727A23.10	antisense	5	2	12	6	12	3	11	8	12	0	4	8	3	7	3	4	4	0	0	0	4	0	4	3	3	5	15	6	5	0	10	0	13	7	0	4	18	4	3	8	0	0	0	7	1	5	2
ENSG00000255237	RP13-317D12.3	antisense	3	10	17	10	3	1	19	24	6	7	5	21	21	4	0	6	9	8	8	9	5	12	3	6	28	5	3	3	5	9	12	2	24	53	0	3	6	10	9	1	9	14	9	8	6	5	7
ENSG00000255236	CTD-2655K5.1	antisense	0	22	11	0	1	0	2	0	6	6	0	12	3	6	0	3	11	4	4	6	1	6	4	1	14	9	3	9	5	1	5	2	6	6	7	3	13	0	4	6	3	0	8	0	5	0	8
ENSG00000253687	CTC-348L5.1	antisense	0	0	0	0	3	0	6	6	3	0	4	3	3	1	0	0	0	3	0	0	0	4	0	24	11	0	1	0	5	0	8	9	9	7	0	0	2	3	1	0	0	0	0	3	0	0	0
ENSG00000246130	RP11-875O11.2	antisense	1	14	1	11	14	4	9	24	8	11	17	3	4	23	7	9	21	12	5	31	13	1	7	16	35	15	8	11	16	2	35	12	10	2	4	4	22	14	8	0	18	2	13	2	3	16	2
ENSG00000214725	CDIPT-AS1	antisense	2	0	0	1	7	0	0	0	5	0	6	0	3	1	0	0	4	0	2	0	6	1	5	1	0	4	0	0	3	6	0	0	3	0	3	0	3	3	0	0	0	0	3	7	0	0	0
ENSG00000253535	RP11-624C23.1	antisense	5	0	3	2	12	0	0	14	1	20	2	5	0	0	3	21	11	0	0	9	12	7	11	13	0	0	3	0	2	1	2	7	4	2	0	2	1	3	4	12	3	7	2	2	3	13	0
ENSG00000257809	RP11-603J24.14	antisense	14	0	8	2	8	9	5	4	18	7	11	0	1	18	3	5	3	5	0	4	4	16	4	16	8	11	3	3	6	10	2	1	6	15	3	5	4	7	9	6	6	5	7	0	8	5	4
ENSG00000237798	AC010894.5	antisense	22	0	65	14	17	23	23	20	67	34	32	16	12	13	7	34	43	15	46	20	12	17	8	33	84	61	41	8	39	30	14	35	13	31	44	87	41	57	23	16	38	14	18	15	31	22	9
ENSG00000267439	AC002398.11	antisense	21	42	10	19	27	23	56	59	17	19	17	110	52	56	4	47	36	9	44	16	21	27	41	22	55	44	18	11	31	27	38	35	39	45	17	43	40	69	37	58	21	84	58	58	9	18	20
ENSG00000225076	WWC3-AS1	antisense	4	8	12	6	3	2	2	2	7	0	7	12	5	5	3	3	2	3	0	5	4	2	3	6	8	0	0	3	1	0	3	0	4	7	3	3	3	0	5	25	2	0	0	0	3	3	6
ENSG00000271218	RP3-523E19.2	antisense	4	0	2	5	10	2	0	0	0	3	9	7	3	3	2	3	3	0	0	0	4	2	4	10	2	0	5	7	0	12	3	17	4	3	1	17	3	0	5	27	25	11	0	0	3	4	69
ENSG00000236467	RP11-443A13.5	antisense	41	114	8	2	0	0	0	0	0	0	0	86	37	0	6	0	0	0	0	19	7	0	3	0	0	0	0	0	3	25	12	6	0	0	3	0	3	0	0	0	0	0	0	0	0	0	0
ENSG00000231890	AC093391.2	antisense	31	32	35	33	20	31	34	50	24	115	33	36	61	28	47	35	79	33	11	26	50	121	27	33	77	21	22	21	28	15	33	34	86	61	10	16	41	64	52	33	12	8	25	24	17	27	4
ENSG00000269050	CTC-360G5.6	antisense	2	0	7	10	5	3	9	15	1	5	3	0	7	7	3	4	6	6	3	3	14	4	7	7	6	4	0	0	4	7	3	8	4	9	8	7	10	8	7	3	4	7	7	0	3	0	0
ENSG00000269054	CTD-2619J13.3	antisense	11	5	14	4	20	6	25	24	24	0	15	26	15	17	24	3	5	11	10	14	9	19	18	37	32	28	18	15	12	10	13	15	35	64	7	21	15	14	13	25	11	16	10	13	30	16	6
ENSG00000227213	SPATA13-AS1	antisense	0	11	3	3	10	4	4	7	2	2	4	3	0	9	0	2	12	0	0	4	4	3	3	12	7	0	4	0	1	0	2	5	12	18	8	3	6	2	20	4	4	2	0	0	0	3	2
ENSG00000239801	RP11-755B10.2	antisense	9	14	15	15	19	32	5	12	30	21	7	3	4	10	15	14	28	26	18	23	10	4	8	16	29	16	11	38	16	15	11	16	9	2	19	13	5	5	10	32	15	73	20	13	17	18	37
ENSG00000260660	RP11-69H7.2	antisense	7	2	2	17	6	12	0	13	21	8	3	28	15	6	9	52	100	21	14	23	22	0	4	13	15	13	6	2	11	12	5	3	6	7	15	67	22	11	3	44	21	5	5	2	5	8	4
ENSG00000260661	RP11-152L20.3	antisense	29	0	6	6	8	8	3	13	0	5	5	0	2	3	15	27	19	3	3	8	23	2	17	3	23	0	0	3	7	3	3	15	0	4	3	0	1	0	4	1	0	9	4	1	2	10	2
ENSG00000265254	CTD-2350C19.2	antisense	5	39	10	8	2	19	7	11	9	10	0	8	3	7	4	14	5	3	0	2	1	13	7	4	3	11	4	6	3	10	6	4	0	3	8	6	2	5	5	6	5	0	0	0	0	0	5
ENSG00000260594	CTD-2055G21.1	antisense	0	0	4	3	0	1	0	0	3	0	1	0	0	0	2	6	4	0	2	3	1	3	0	4	9	7	3	0	3	4	4	0	0	0	0	0	2	0	3	0	2	0	0	0	0	0	0
ENSG00000250155	CTD-2353F22.1	antisense	43	26	42	37	104	9	74	52	8	10	32	44	71	84	30	25	10	38	8	27	35	65	61	103	58	50	52	28	32	10	53	28	58	102	28	17	75	24	33	23	3	6	28	39	51	31	6
ENSG00000267670	CTB-55O6.4	antisense	5	6	21	0	0	0	8	3	0	2	0	8	1	11	0	0	3	2	0	9	3	7	6	1	3	7	0	3	5	5	0	2	12	5	0	1	2	0	2	0	11	0	6	3	1	2	3
ENSG00000250365	CTD-2213F21.2	antisense	20	11	41	21	36	12	28	38	7	4	16	35	20	14	12	2	13	10	3	29	21	15	38	45	18	14	22	6	23	7	8	35	23	36	23	10	29	15	36	10	19	7	4	15	13	6	10
ENSG00000254928	RP11-702H23.6	antisense	1	0	0	0	0	0	0	3	0	0	1	2	0	0	0	3	3	0	0	0	2	0	0	0	0	2	0	0	0	7	0	2	0	1	0	0	2	0	0	0	3	3	0	0	0	1	0
ENSG00000224358	RP11-466F5.8	antisense	8	6	17	8	26	6	2	6	17	5	0	64	25	37	32	6	4	9	0	0	9	6	11	11	11	17	13	3	3	3	18	33	21	37	3	0	36	3	31	9	3	0	0	2	3	8	0
ENSG00000228214	LINC00693	antisense	0	0	0	9	0	0	3	0	2	0	0	3	0	0	6	0	3	0	0	0	0	3	0	0	10	3	0	0	9	3	0	3	0	0	3	0	3	0	0	0	0	0	0	0	0	0	0
ENSG00000273387	RP3-412A9.16	antisense	0	0	0	49	0	0	0	0	0	7	0	0	0	0	0	0	9	41	5	0	19	0	0	28	0	0	0	27	9	0	0	0	0	0	0	0	0	0	11	0	62	0	17	73	0	31	0
ENSG00000253295	RP11-779O18.1	antisense	7	16	14	6	7	8	8	17	40	9	13	18	9	7	5	5	6	10	8	26	6	5	2	12	10	41	3	0	2	22	5	7	2	6	17	38	14	27	5	7	6	0	4	0	276	11	6
ENSG00000246731	CTD-2514K5.2	antisense	31	35	29	6	30	32	62	40	13	24	12	31	3	40	9	49	10	5	32	36	23	25	19	16	14	25	20	24	10	25	24	28	37	0	16	23	15	45	0	17	11	14	7	20	87	23	15
ENSG00000264630	RP11-4F22.2	antisense	3	0	0	0	0	0	0	0	0	0	3	5	0	9	0	6	3	0	0	4	0	0	1	3	1	0	0	0	0	0	0	0	0	9	0	9	0	2	1	0	0	4	0	0	0	2	6
ENSG00000205913	SRRM2-AS1	antisense	40	20	74	28	87	9	43	8	91	25	40	107	70	65	57	32	17	8	24	46	60	124	93	72	110	60	76	45	25	43	90	57	42	37	41	48	132	47	80	40	68	62	64	71	29	33	11
ENSG00000261140	RP11-20I23.6	antisense	29	22	18	16	40	50	33	34	43	29	40	71	30	61	16	64	92	17	49	39	82	58	47	68	77	55	35	17	40	33	30	38	41	53	26	59	45	43	28	45	33	63	35	43	50	49	57
ENSG00000255337	RP11-315O6.1	antisense	14	3	3	28	29	6	27	3	6	6	10	7	5	2	9	4	10	20	5	2	9	7	35	5	8	63	16	11	30	3	13	19	20	47	6	6	2	7	25	3	3	3	9	11	16	11	3
ENSG00000225335	XXbac-B476C20.9	antisense	3	17	0	2	99	129	6	201	2	4	1	128	3	2	6	97	3	3	4	0	0	0	175	8	454	114	110	3	3	0	0	3	7	0	3	146	0	213	3	0	0	3	4	64	4	215	0
ENSG00000255808	RP11-31L22.3	antisense	1	0	1	4	0	4	0	0	0	9	0	2	0	1	0	13	21	1	2	3	11	0	1	1	1	11	0	0	1	8	3	1	0	1	0	6	0	0	4	0	0	3	0	0	0	0	3
ENSG00000270504	RP11-420L9.5	antisense	0	14	5	17	3	17	0	0	3	31	8	17	9	0	3	3	9	0	0	3	6	0	3	3	0	0	0	6	11	0	10	46	7	0	9	0	9	30	14	0	9	67	34	11	6	0	12
ENSG00000233968	RP11-354E11.2	antisense	14	3	24	13	28	29	35	19	6	14	6	17	6	8	29	24	18	24	3	25	35	3	17	9	0	1	7	6	4	6	0	11	6	0	6	4	30	15	11	5	0	24	35	4	8	10	0
ENSG00000225572	DOCK4-AS1	antisense	0	0	0	0	0	24	0	0	0	6	0	0	3	0	0	47	35	0	132	6	11	0	3	0	0	0	3	3	0	0	5	0	0	3	0	0	0	0	0	0	17	182	0	0	6	13	16
ENSG00000248925	CTD-2083E4.6	antisense	3	6	0	2	3	8	13	9	3	2	5	10	4	4	5	6	3	5	4	3	5	0	3	4	7	5	3	1	2	6	8	10	15	9	2	7	10	2	4	30	0	5	0	11	0	2	5
ENSG00000231612	RP11-522M21.3	antisense	0	0	4	0	3	0	5	0	2	0	2	10	3	3	0	0	4	0	3	2	0	3	2	7	14	2	0	2	1	0	9	4	2	2	0	6	0	3	0	23	0	0	1	3	0	6	0
ENSG00000231616	RP11-575L7.4	antisense	44	0	70	34	61	11	107	85	20	13	24	31	45	89	56	14	7	33	14	71	52	30	72	59	73	35	38	46	42	32	23	30	36	81	39	42	72	26	66	22	29	17	26	48	53	26	16
ENSG00000203706	SERTAD4-AS1	antisense	3	0	0	11	0	13	0	0	0	0	0	0	0	0	2	0	1	0	0	0	2	0	3	0	0	0	0	0	0	3	0	0	0	0	0	0	26	11	0	0	0	0	0	0	0	0	0
ENSG00000236051	MYCBP2-AS1	antisense	26	1	14	19	13	12	15	21	7	23	62	24	9	3	6	11	10	8	24	5	29	16	12	72	41	12	13	9	19	15	30	11	24	39	15	6	18	5	34	27	12	9	19	13	23	10	10
ENSG00000235501	RP4-639F20.1	antisense	3	7	24	6	4	6	0	1	3	9	8	10	0	5	14	1	3	0	0	2	5	28	18	6	3	101	5	11	29	9	13	7	4	0	3	1	9	4	9	16	6	3	2	9	0	0	2
ENSG00000223552	RP11-24F11.2	antisense	0	0	8	4	9	5	5	15	0	11	9	2	4	3	8	15	5	0	0	0	6	9	11	11	1	3	6	4	12	0	0	0	25	24	7	3	0	0	8	7	0	0	1	6	0	4	0
ENSG00000224805	LINC00853	antisense	2	3	0	3	0	8	5	2	3	0	0	0	0	4	8	10	13	2	3	0	15	0	10	0	0	0	0	0	0	3	0	15	3	0	3	3	3	0	0	0	0	3	0	0	0	0	0
ENSG00000234361	RP11-52J3.3	antisense	27	2	38	6	10	12	2	2	6	10	18	4	3	63	14	7	8	3	0	33	9	8	4	28	56	0	5	5	5	3	3	9	12	23	14	3	24	3	14	13	30	30	14	0	0	0	61
ENSG00000239508	PLCH1-AS1	antisense	5	0	10	3	0	3	0	0	0	0	0	6	3	7	3	0	0	3	0	0	0	3	0	3	1	0	3	9	0	0	0	0	7	5	0	0	2	0	0	25	16	23	8	0	0	0	0
ENSG00000224020	MIR181A2HG	antisense	4	17	5	8	5	17	34	13	21	7	22	17	25	30	21	0	3	9	9	9	5	15	21	27	5	42	20	3	30	5	27	18	27	47	9	10	45	18	26	13	0	0	12	2	17	8	0
ENSG00000229153	EPHA1-AS1	antisense	30	4	23	83	13	56	11	54	42	164	23	43	66	30	47	67	67	45	37	33	75	22	56	35	47	132	12	19	41	15	73	199	50	25	7	18	5	9	37	95	42	66	24	19	21	17	42
ENSG00000229151	RP11-348F1.3	antisense	3	0	0	4	7	3	0	16	0	3	1	4	7	5	0	7	0	5	0	12	27	2	3	17	3	0	2	0	0	6	3	15	6	0	0	0	0	0	0	0	2	3	0	0	3	0	0
ENSG00000259319	RP11-293M10.6	antisense	0	11	0	74	31	0	101	86	3	0	57	0	0	170	16	42	33	0	14	17	0	17	83	51	15	38	15	72	41	0	10	0	127	3	0	0	6	0	0	9	31	26	26	43	19	33	0
ENSG00000259314	CTD-3065B20.3	antisense	19	0	54	28	47	21	25	31	23	13	24	19	13	23	9	19	10	14	20	23	24	20	19	21	31	33	12	11	24	10	10	10	24	33	13	25	26	15	23	15	12	18	21	9	23	17	22
ENSG00000266718	RP11-466A19.1	antisense	3	0	0	0	3	3	0	3	0	3	2	0	0	0	0	0	3	0	3	0	3	0	0	3	0	0	0	0	0	3	0	3	3	0	0	3	9	0	7	0	3	0	1	0	0	0	0
ENSG00000223947	AC016738.4	antisense	3	37	6	6	0	11	3	3	6	6	0	10	30	0	0	6	3	0	14	0	3	3	0	5	0	20	3	26	22	21	35	3	0	0	6	6	3	62	0	3	9	41	8	6	0	3	25
ENSG00000223949	RP11-24J23.2	antisense	0	0	0	0	0	0	0	0	0	1	0	0	0	0	0	0	0	0	0	0	0	2	26	0	0	0	0	0	0	0	0	3	0	0	31	71	3	0	0	0	0	0	0	1	61	13	0
ENSG00000250696	RP11-704M14.1	antisense	14	0	0	6	0	0	0	17	0	0	0	3	0	0	0	0	11	5	0	9	3	0	3	0	0	0	0	0	0	1	3	0	3	0	0	0	0	0	3	0	0	0	0	0	0	10	0
ENSG00000250698	RP11-392B6.1	antisense	52	2	28	5	38	45	2	14	23	16	9	6	2	31	9	13	16	21	35	26	8	6	2	13	11	28	18	12	22	4	13	5	14	34	8	31	19	20	14	33	23	48	18	6	10	15	13
ENSG00000250699	AP000892.4	antisense	0	0	4	4	0	0	0	0	0	0	3	3	0	2	0	0	0	1	5	3	0	0	0	0	0	1	2	0	10	0	2	4	2	0	0	0	0	0	0	0	0	0	0	3	0	0	2
ENSG00000250348	RP11-466P24.6	antisense	5	0	0	6	0	0	3	10	0	6	2	0	3	0	6	0	4	0	0	6	10	0	0	1	9	0	0	0	0	0	0	0	8	6	0	0	3	0	7	5	5	0	0	0	0	0	0
ENSG00000229970	AC007128.1	antisense	0	0	3	3	0	12	0	3	0	0	0	0	0	5	0	5	6	0	0	0	11	3	0	0	6	3	0	0	0	3	0	3	0	7	2	0	0	0	0	3	1	0	0	0	0	3	1
ENSG00000226899	RP11-298J20.3	antisense	13	1	21	10	4	3	3	11	27	2	3	5	0	9	21	24	33	10	28	27	18	7	4	5	11	51	7	24	28	21	22	19	6	11	7	6	14	12	1	8	13	9	4	0	6	12	4
ENSG00000226890	LA16c-395F10.1	antisense	3	0	8	4	3	4	5	1	2	2	6	3	0	8	0	14	26	2	14	11	7	9	9	7	19	18	5	18	9	11	8	9	6	10	6	9	6	2	4	13	6	9	17	3	7	4	6
ENSG00000237453	RP11-67L3.2	antisense	0	0	3	5	3	7	0	4	0	3	2	3	0	0	2	8	8	0	3	0	4	1	0	0	2	0	0	0	0	2	0	5	0	2	2	0	0	0	0	0	0	2	1	0	0	0	0
ENSG00000249502	AC006160.5	antisense	16	10	7	11	15	7	13	3	15	9	16	18	9	29	32	17	26	4	11	14	10	7	25	16	18	9	13	32	7	15	8	15	20	18	18	22	15	9	13	5	7	4	14	9	23	14	25
ENSG00000249509	RP11-402J6.1	antisense	0	1	0	0	0	1	6	6	0	0	1	2	0	2	2	0	0	0	2	0	3	1	5	0	0	0	1	0	3	0	15	0	0	0	1	0	0	0	5	2	2	0	0	4	0	2	0
ENSG00000261959	RP11-893F2.14	antisense	16	0	6	0	0	0	0	0	0	0	0	0	9	0	0	3	6	0	0	3	5	0	0	0	0	3	0	0	3	0	0	11	8	3	6	0	0	0	3	6	3	9	0	6	0	3	0
ENSG00000255100	RP11-21L23.3	antisense	0	3	0	0	0	0	3	0	1	0	0	0	0	0	0	0	0	0	2	3	0	0	0	0	0	6	4	1	0	0	0	2	0	0	0	0	2	5	0	0	0	5	0	0	0	0	6
ENSG00000255108	AP006621.8	antisense	78	129	26	126	67	105	77	138	85	28	199	69	51	46	139	70	160	42	192	98	556	111	205	192	244	35	81	77	160	104	123	68	56	96	202	88	64	58	159	62	62	68	192	29	282	84	164
ENSG00000239653	PSMD6-AS2	antisense	272	6	306	432	343	671	560	615	192	200	335	269	261	324	305	627	380	277	551	355	712	248	383	1162	1311	216	245	191	304	463	576	350	483	594	166	241	182	122	372	335	222	227	386	58	341	259	169
ENSG00000271065	RP11-607P23.1	antisense	3	0	2	2	0	0	2	0	0	1	0	2	1	0	2	0	0	0	0	0	0	0	2	4	4	7	3	3	0	3	0	0	2	4	0	0	0	0	0	0	5	2	0	0	0	0	0
ENSG00000272865	RP11-561I11.4	antisense	2	0	0	0	0	0	8	1	0	0	0	0	0	2	0	3	0	0	0	0	4	0	3	0	0	0	0	0	0	3	0	1	0	0	0	0	1	0	0	0	0	0	1	0	0	0	0
ENSG00000234160	RP11-613M10.6	antisense	16	20	10	26	27	22	25	45	13	9	25	123	61	43	29	17	19	16	15	21	30	31	24	19	17	17	13	26	23	25	95	50	32	28	16	6	20	25	17	9	8	6	12	34	15	14	12
ENSG00000227278	RP11-656D10.5	antisense	2	0	6	0	0	2	0	0	3	0	0	0	0	5	0	4	0	0	2	0	0	0	0	0	0	0	2	0	0	2	3	4	0	0	0	7	3	3	2	0	3	3	3	2	0	0	4
ENSG00000273010	RP11-96K19.5	antisense	0	63	39	0	16	12	0	30	0	0	26	13	0	53	52	0	52	0	0	0	0	0	0	22	0	0	6	0	0	0	0	8	0	0	0	0	56	0	0	0	11	0	32	0	30	0	22
ENSG00000235663	SAPCD1-AS1	antisense	0	0	1	2	4	0	0	1	0	0	1	2	0	0	2	3	4	2	1	0	5	0	2	2	0	3	0	2	0	2	0	2	0	0	0	2	2	1	0	0	5	2	0	0	0	0	2
ENSG00000233384	RP11-100E13.1	antisense	0	0	0	0	0	0	0	0	2	0	0	0	0	0	0	0	0	0	0	0	0	0	0	0	2	0	0	0	0	2	11	0	0	0	0	5	11	6	0	0	0	0	0	0	0	0	0
ENSG00000264269	RP11-15F12.1	antisense	105	70	65	24	47	20	75	39	23	0	42	24	15	53	65	4	4	9	14	15	18	155	176	54	47	31	26	35	34	14	42	37	169	84	109	47	360	53	54	16	21	5	18	27	27	14	5
ENSG00000233654	AC093388.3	antisense	11	4	33	22	5	13	21	19	6	6	5	23	19	13	26	7	0	3	7	0	12	8	6	21	20	11	16	16	13	15	22	19	19	30	16	5	14	8	32	17	9	3	6	36	5	11	3
ENSG00000223882	ABCC5-AS1	antisense	0	0	2	2	0	0	0	1	0	0	2	3	0	0	0	0	2	0	0	0	1	0	0	0	0	3	0	4	0	3	0	0	1	1	0	1	0	3	0	0	0	0	0	0	0	0	0
ENSG00000196960	RP11-192P3.5	antisense	3	0	0	1	0	2	0	2	1	0	0	5	2	0	0	5	3	3	0	0	4	0	0	0	5	0	0	0	0	3	8	1	0	5	44	1	0	17	0	3	3	0	2	6	0	1	31
ENSG00000223884	AC019048.1	antisense	6	0	7	11	2	5	4	18	2	2	5	12	9	8	7	3	8	3	0	2	9	0	0	9	23	0	2	2	8	1	16	30	15	22	3	0	8	1	3	0	7	9	9	13	0	3	0
ENSG00000251298	RP11-425A23.1	antisense	0	0	0	0	0	0	0	0	0	0	0	0	3	0	0	2	0	3	0	2	0	0	3	0	0	0	1	1	0	0	2	4	0	3	0	0	0	1	0	0	0	0	3	0	0	2	0
ENSG00000269349	CTD-3099C6.5	antisense	0	0	0	0	1	0	0	1	0	0	0	3	0	9	3	0	2	0	0	0	2	2	2	0	1	2	0	5	0	1	0	0	3	0	2	0	0	0	2	5	0	4	1	0	0	0	0
ENSG00000260992	DOCK9-AS2	antisense	3	0	9	8	6	0	0	0	6	17	3	3	3	3	5	0	0	3	0	0	0	17	29	3	0	0	5	6	0	0	0	0	0	3	0	0	6	3	0	3	0	9	0	0	5	6	3
ENSG00000260436	RP11-20I23.7	antisense	1	3	1	0	5	16	1	2	2	17	1	10	4	5	4	2	28	2	32	1	18	2	2	2	10	2	1	3	2	5	2	2	7	1	1	11	6	11	4	3	1	2	2	4	1	12	2
ENSG00000261641	LA16c-390E6.5	antisense	54	190	37	50	84	99	215	161	81	31	270	94	29	10	58	197	26	35	118	173	273	177	496	154	27	49	36	83	78	159	44	127	63	70	60	71	59	274	100	127	33	162	85	267	92	63	16
ENSG00000261644	RP11-327F22.2	antisense	1	0	86	27	88	52	143	62	66	9	62	62	43	2	19	93	3	47	79	99	102	77	29	63	212	92	53	2	14	47	1	1	9	180	57	0	1	16	42	19	32	27	100	68	71	37	43
ENSG00000259296	RP11-313P18.1	antisense	0	0	0	0	0	0	0	1	0	0	0	1	1	2	0	0	0	0	0	1	0	1	0	0	0	2	0	1	0	0	0	0	2	1	1	3	0	1	0	0	0	0	0	0	0	0	0
ENSG00000259294	CTA-339C12.1	antisense	20	28	0	19	9	10	17	16	26	3	11	11	3	14	12	9	19	21	40	26	24	12	3	26	49	44	56	11	28	11	24	12	22	27	4	25	11	18	21	15	16	27	16	6	14	21	7
ENSG00000259298	RP11-562A8.4	antisense	157	4	260	140	98	319	170	217	207	141	142	52	112	68	134	181	129	172	429	114	180	100	105	168	221	274	120	149	118	59	72	136	197	230	270	288	165	151	275	628	255	660	268	186	152	220	1090
ENSG00000226419	SLC16A1-AS1	antisense	242	122	221	60	206	83	266	153	42	100	64	157	121	151	65	82	61	87	42	57	80	105	108	89	45	234	53	140	98	68	167	225	49	118	13	55	95	132	184	53	54	29	72	287	76	51	29
ENSG00000226416	MRPL23-AS1	antisense	42	14	63	7	11	3	24	33	46	3	17	130	103	21	8	24	18	24	18	39	35	72	33	91	68	43	111	14	94	12	44	19	124	119	2	6	100	37	56	0	11	27	30	53	52	6	3
ENSG00000225850	RP11-452K12.4	antisense	6	1	22	22	4	25	13	14	8	2	12	17	12	5	16	15	8	3	3	6	26	16	14	15	8	14	11	0	6	7	10	6	12	12	31	10	27	27	2	6	2	6	18	8	8	11	2
ENSG00000225855	RUSC1-AS1	antisense	413	195	644	319	357	331	424	380	197	156	320	358	326	395	142	247	334	153	336	169	320	330	295	381	465	340	263	172	329	184	311	431	422	635	235	231	389	189	971	432	157	172	471	355	260	198	111
ENSG00000229348	HYI-AS1	antisense	28	18	15	17	17	28	26	9	22	18	35	20	15	30	9	12	12	13	37	8	24	36	25	46	52	29	25	29	26	10	34	39	26	26	19	13	20	20	40	32	28	52	60	22	20	16	18
ENSG00000258658	RP11-517O13.3	antisense	11	1	16	6	6	8	4	6	3	0	13	10	5	16	21	8	7	3	6	9	6	10	8	13	21	14	7	5	6	9	5	5	18	6	2	5	6	5	10	10	6	12	5	6	5	2	7
ENSG00000258657	RP11-104E19.1	antisense	0	0	0	3	2	2	0	0	0	0	0	1	0	0	0	5	3	0	0	0	0	0	0	0	0	0	0	0	0	2	1	4	0	0	0	0	0	0	0	0	0	0	0	0	0	0	0
ENSG00000256967	RP11-273B20.1	antisense	102	5	260	170	190	133	99	296	88	76	106	59	63	122	30	147	314	67	86	116	426	112	242	265	391	107	111	71	257	87	33	149	118	398	168	134	101	57	123	147	330	504	118	82	295	195	697
ENSG00000266963	AC005625.1	antisense	3	0	5	8	7	3	3	5	7	0	1	5	0	3	5	3	5	0	4	7	15	3	0	2	16	12	8	0	12	0	2	0	3	0	4	8	15	0	3	0	5	2	4	2	16	2	0
ENSG00000266969	RP11-773H22.4	antisense	44	2	29	38	16	27	15	18	26	12	28	21	26	45	26	16	18	19	35	50	62	24	50	39	64	31	40	19	21	14	49	42	21	22	17	26	24	50	36	46	22	51	25	39	26	25	20
ENSG00000250062	RP11-778J15.1	antisense	0	0	0	0	0	0	0	0	4	0	4	0	0	0	0	0	0	0	0	0	2	6	0	2	2	3	1	0	6	0	0	0	5	26	0	0	3	0	11	3	0	3	0	0	6	0	0
ENSG00000250061	RP11-541P9.3	antisense	0	2	0	3	3	0	0	0	2	0	1	5	0	0	0	0	2	0	2	4	0	6	6	2	0	4	3	0	0	0	2	3	7	0	4	0	2	0	0	4	0	3	0	3	0	2	0
ENSG00000228237	EFCAB14-AS1	antisense	12	0	12	17	11	28	12	12	19	18	24	23	17	12	11	34	17	7	10	19	32	10	22	24	26	15	17	6	10	20	8	19	12	28	12	36	1	27	13	30	7	20	15	18	9	20	36
ENSG00000183822	CTA-833B7.2	antisense	7	27	7	6	5	26	9	34	2	3	26	24	27	4	4	36	25	8	7	11	23	11	14	7	6	9	3	1	8	4	3	27	4	9	26	23	35	21	28	41	11	7	0	14	19	30	7
ENSG00000257386	RP11-56G10.2	antisense	2	0	0	0	0	13	4	2	0	5	0	0	0	0	1	1	5	0	1	1	0	0	2	0	3	1	0	1	4	0	0	2	0	3	0	2	0	0	1	0	12	1	6	2	2	1	0
ENSG00000253607	RP11-557C18.3	antisense	49	2	58	73	60	29	48	22	40	12	28	13	13	65	102	47	71	12	36	162	105	68	34	60	81	21	40	80	68	77	7	15	45	83	74	24	19	18	53	60	59	30	35	11	63	27	57
ENSG00000230730	AC074011.2	antisense	3	0	2	5	2	9	2	6	2	7	1	0	3	0	4	1	9	4	2	0	5	0	4	0	2	2	2	1	1	5	4	4	0	2	10	46	0	3	0	1	7	8	0	2	3	8	8
ENSG00000254898	RP11-513D5.2	antisense	0	2	6	0	5	1	4	5	2	3	6	0	0	2	5	5	8	0	5	1	1	0	6	6	10	11	2	3	3	3	5	14	4	5	1	8	2	2	7	3	4	0	5	3	2	6	0
ENSG00000272211	RP11-347P5.1	antisense	506	173	933	451	410	338	343	438	1067	442	913	323	175	753	417	605	1521	544	745	535	492	252	334	447	1226	1075	855	471	2360	257	1157	602	736	1607	429	458	540	725	518	693	1433	409	218	275	466	667	338
ENSG00000249207	RP11-360F5.1	antisense	140	0	55	35	86	98	25	26	42	20	49	14	17	23	7	41	21	62	88	44	25	27	24	89	199	17	19	53	53	30	25	52	32	59	20	39	42	42	45	134	437	349	208	91	49	86	201
ENSG00000257815	RP11-611E13.2	antisense	442	45	341	334	360	71	427	194	537	185	91	192	106	110	684	338	229	590	385	396	211	521	598	294	423	606	224	141	134	273	360	93	776	645	145	310	513	105	162	108	273	136	370	134	381	238	161
ENSG00000271746	RP1-202O8.3	antisense	6	8	3	9	3	6	0	0	0	9	3	5	0	6	9	3	3	9	6	13	0	0	7	4	3	6	3	6	11	6	5	9	3	9	3	0	19	8	0	0	9	6	0	9	6	3	0
ENSG00000224277	AP000345.2	antisense	0	0	1	0	0	0	3	4	2	2	0	5	0	0	0	0	0	0	0	0	0	0	0	0	0	2	7	0	3	0	0	0	2	3	0	0	0	1	14	1	0	0	0	1	13	6	0
ENSG00000224276	RP11-336K24.5	antisense	3	0	0	7	4	4	2	3	2	1	4	8	3	2	1	8	2	4	0	4	4	3	2	2	5	3	1	3	3	5	5	3	7	6	3	2	3	3	9	6	3	8	2	1	2	4	11
ENSG00000224272	AC114730.3	antisense	94	802	67	48	7	607	6	29	812	621	185	57	58	348	90	288	221	57	693	13	66	57	68	38	426	606	114	2395	602	305	463	45	29	38	331	749	96	1454	9	618	433	1115	3	34	161	1269	1459
ENSG00000235151	AC114730.2	antisense	10	0	60	7	5	56	3	7	198	70	3	10	0	55	34	43	17	24	149	19	22	17	0	11	231	103	36	53	192	38	44	13	14	9	16	253	14	171	8	118	135	790	16	31	20	251	738
ENSG00000248881	CTC-366B18.2	antisense	5	0	4	0	0	4	0	0	0	0	4	0	11	0	0	0	6	0	0	4	0	0	0	0	0	0	0	0	0	0	0	0	4	0	0	0	0	0	4	0	4	12	0	4	0	0	0
ENSG00000265128	RP11-15F12.3	antisense	5	7	4	0	0	0	2	0	0	1	0	0	1	2	10	0	0	3	0	0	0	2	5	0	2	0	2	4	2	1	2	1	2	5	2	1	13	6	3	0	5	0	0	1	2	0	0
ENSG00000234281	AC007970.1	antisense	14	12	22	11	17	25	5	16	13	17	16	13	16	10	16	15	12	3	9	11	17	11	13	36	31	7	11	10	9	9	8	21	22	28	7	23	12	14	18	34	15	26	9	16	20	14	16
ENSG00000231102	RP11-298J23.5	antisense	18	3	45	6	32	9	7	23	21	12	8	21	16	33	2	18	17	19	14	29	7	17	9	21	16	24	7	8	6	12	7	15	26	23	21	25	13	14	38	46	28	13	16	7	12	18	60
ENSG00000231105	RP5-1071N3.1	antisense	64	34	21	111	52	88	35	23	11	11	37	28	19	13	76	131	271	37	18	44	83	15	32	35	49	15	14	50	30	46	31	38	5	7	22	163	21	33	29	45	87	83	36	11	11	47	91
ENSG00000231104	RP11-354M20.3	antisense	0	0	4	5	2	14	6	7	7	3	3	5	4	7	3	3	3	3	8	6	3	8	9	10	12	0	4	3	12	18	0	25	6	4	12	6	3	17	3	4	8	6	5	0	6	15	0
ENSG00000263400	CTC-297N7.5	antisense	50	18	52	40	60	40	49	20	13	9	14	38	52	38	41	11	8	16	15	22	25	105	77	111	22	27	28	45	22	5	22	29	134	147	36	12	109	34	23	4	12	3	26	10	39	55	4
ENSG00000229196	RP11-775D22.2	antisense	6	1	3	3	11	5	5	0	3	3	0	0	1	0	3	1	0	2	0	0	8	0	6	0	0	0	1	6	0	0	0	3	3	0	3	4	2	1	0	0	0	0	2	1	3	3	2
ENSG00000227214	HCG15	antisense	6	10	7	38	3	0	0	0	11	2	3	8	10	30	23	0	2	0	3	3	4	8	6	5	2	12	2	16	1	7	15	14	23	11	3	3	8	9	3	5	16	17	0	5	5	8	0
ENSG00000227215	RP11-445L13__B.3	antisense	3	0	10	0	4	1	12	6	3	0	0	20	1	0	5	0	1	1	0	0	3	0	3	9	1	5	2	6	4	0	15	7	5	7	4	4	11	0	9	1	4	0	0	9	0	0	0
ENSG00000227218	RP11-203J24.8	antisense	41	8	12	37	20	38	31	17	21	24	24	16	15	25	8	68	20	13	8	27	45	18	35	26	21	159	8	19	32	20	27	37	7	23	67	432	10	14	42	149	27	23	34	5	85	43	19
ENSG00000235904	RBMS3-AS3	antisense	0	1	0	0	0	0	0	0	0	2	4	0	0	0	0	0	0	0	0	0	0	1	0	0	0	2	1	0	1	1	0	0	0	1	0	0	0	0	1	4	0	1	4	1	3	1	0
ENSG00000235903	CPB2-AS1	antisense	14	11	13	5	10	5	7	2	9	9	0	1	3	2	4	14	10	0	2	13	8	15	9	15	22	18	25	3	2	11	21	6	9	28	2	6	23	12	3	10	3	3	6	7	5	10	6
ENSG00000259723	RP5-823G15.5	antisense	0	0	0	0	0	0	3	3	0	0	0	0	0	1	0	0	1	0	0	0	0	7	3	0	1	0	2	0	0	0	0	0	0	0	0	0	0	0	2	0	5	3	0	0	4	0	1
ENSG00000258092	RP4-816N1.7	antisense	2	1	0	6	0	4	5	1	0	0	0	4	2	3	0	0	0	0	0	0	0	0	6	4	2	0	2	0	0	0	1	0	1	2	0	0	3	0	2	1	0	0	0	0	0	0	0
ENSG00000258096	RP11-474P2.2	antisense	10	24	23	5	14	7	14	24	57	25	7	43	17	10	11	12	19	35	53	38	14	12	28	37	39	38	9	18	38	58	45	7	39	58	24	35	40	22	25	16	12	5	5	17	26	22	22
ENSG00000205424	AL592528.1	antisense	3	0	6	1	0	3	0	1	0	4	0	8	3	3	0	3	17	0	0	0	0	0	0	0	0	0	3	0	0	0	8	0	0	0	0	6	0	0	0	0	0	3	0	3	0	0	1
ENSG00000267892	CTD-2540F13.2	antisense	6	0	0	0	0	3	30	20	0	5	17	56	6	33	9	0	0	24	9	14	10	0	0	0	0	0	24	6	21	0	3	5	22	35	3	3	0	0	29	4	0	6	8	24	24	9	3
ENSG00000267896	AC018766.4	antisense	258	28	61	82	322	27	44	322	127	22	124	48	31	21	68	101	28	51	267	39	174	88	138	223	508	26	55	19	123	18	51	314	411	25	115	73	33	100	90	46	259	676	132	342	81	57	151
ENSG00000260329	RP11-412D9.4	antisense	16	6	0	11	51	6	0	41	11	14	0	0	0	0	0	0	0	0	0	3	9	0	0	0	0	0	9	0	6	0	0	19	0	0	0	0	0	17	0	0	3	0	3	0	3	0	0
ENSG00000265943	RP11-739L10.1	antisense	18	14	8	11	14	3	3	15	3	2	6	6	7	12	14	5	6	17	7	3	4	13	8	11	16	3	6	13	6	8	20	16	13	22	9	13	16	10	12	10	7	4	11	21	2	8	8
ENSG00000228293	RP4-686C3.7	antisense	9	3	0	0	3	6	0	4	5	5	1	0	0	0	0	3	0	3	0	11	3	0	1	2	1	0	0	0	0	11	0	6	0	5	3	3	2	15	6	2	15	151	0	0	3	0	0
ENSG00000236345	RP11-59D5__B.2	antisense	15	42	9	17	0	4	0	3	0	7	3	8	0	70	22	3	10	11	9	1	1	3	0	0	0	9	0	11	9	3	0	12	0	0	0	0	0	0	0	7	21	17	6	12	0	2	6
ENSG00000264270	RP11-474I11.7	antisense	51	4	29	39	22	32	27	13	42	10	29	6	3	54	18	20	49	11	22	63	35	29	33	25	82	21	51	36	43	35	11	22	15	27	28	46	27	44	30	54	40	15	21	15	32	20	90
ENSG00000264273	CTD-2145A24.4	antisense	33	12	34	30	27	34	21	23	13	9	17	18	1	33	18	63	51	10	59	57	32	27	30	22	59	58	24	28	15	2	13	16	10	22	41	50	28	14	20	18	19	42	41	13	26	27	18
ENSG00000264272	CTD-2514K5.4	antisense	3	0	3	3	2	0	0	0	2	0	0	2	1	2	0	0	0	1	0	1	4	0	4	1	1	0	0	0	5	0	5	0	0	0	0	10	0	1	0	0	1	1	2	0	0	1	3
ENSG00000224738	AC099850.1	antisense	30	22	14	14	32	15	26	30	13	11	13	20	14	60	0	9	14	9	3	39	7	42	24	39	14	12	4	32	15	20	23	23	27	32	16	35	26	19	24	31	9	20	11	20	24	25	8
ENSG00000262413	RP11-498C9.3	antisense	2	1	1	3	2	1	0	0	0	0	0	0	0	0	1	0	1	1	3	0	2	2	1	12	0	2	2	3	8	0	0	0	0	0	0	2	3	0	2	1	9	2	0	2	0	0	0
ENSG00000231927	AC102953.6	antisense	11	0	13	7	18	7	6	6	7	0	58	3	2	16	3	2	2	0	0	5	5	7	20	10	4	63	2	10	5	14	10	18	9	62	13	5	6	1	57	45	15	16	2	1	68	90	90
ENSG00000240963	RP11-518L10.5	antisense	5	45	3	5	16	4	2	2	24	41	4	2	2	27	7	5	8	2	5	2	11	6	4	7	99	4	5	2	2	2	6	2	2	2	12	41	4	2	2	61	36	4	6	56	1	33	37
ENSG00000228737	AC008781.7	antisense	10	0	3	9	4	8	12	14	3	7	6	12	11	9	1	9	5	4	7	11	8	7	10	5	12	21	6	4	7	6	6	5	2	8	8	11	8	11	9	4	9	9	3	3	4	6	10
ENSG00000226609	RP11-276E15.4	antisense	0	0	4	1	5	1	3	3	0	0	1	0	0	4	5	3	0	1	1	3	6	6	3	0	3	8	2	6	0	0	0	1	2	9	4	2	0	6	0	0	4	0	1	0	0	3	0
ENSG00000254286	RP11-89K10.1	antisense	20	1	3	9	5	9	3	6	2	4	5	6	6	5	0	11	9	3	3	5	12	1	5	11	5	4	3	0	0	14	7	12	4	0	0	0	4	0	7	0	9	0	1	7	0	4	12
ENSG00000257953	RP11-620J15.1	antisense	7	0	12	16	4	4	8	11	9	4	3	9	10	10	2	13	12	4	8	13	8	7	3	16	23	14	5	2	10	7	23	14	13	11	4	5	7	4	12	3	6	15	0	5	3	5	3
ENSG00000225956	RP5-1077I2.3	antisense	0	0	0	0	0	0	0	0	10	0	3	3	0	0	0	3	0	0	1	2	0	0	0	5	1	3	3	0	0	0	1	0	0	0	8	6	8	4	1	0	0	1	0	0	1	0	0
ENSG00000225953	SATB2-AS1	antisense	0	0	0	0	0	0	0	0	0	4	0	0	0	0	0	3	1	0	0	9	0	0	2	0	0	0	0	0	1	3	0	0	0	0	0	0	3	2	0	0	0	0	0	0	0	0	0
ENSG00000225951	ODF2-AS1	antisense	36	19	39	37	17	23	20	18	14	3	22	14	34	63	12	15	13	5	39	17	11	28	6	33	17	50	15	30	23	7	12	20	28	16	17	22	21	15	30	21	30	53	13	13	5	27	33
ENSG00000229065	RP11-80I15.4	antisense	2	0	6	12	0	0	12	4	5	0	3	6	0	0	5	0	1	1	24	6	12	10	9	1	3	10	13	11	5	2	5	7	3	10	4	1	1	0	11	1	12	0	8	10	7	4	1
ENSG00000253398	RP11-775B15.2	antisense	1	0	4	2	3	6	0	0	0	0	1	0	0	23	9	1	5	0	0	4	3	0	0	0	0	1	0	0	3	1	5	2	0	0	0	0	0	0	0	0	2	2	0	0	0	0	8
ENSG00000253392	AC006277.2	antisense	39	65	52	34	39	5	59	50	26	16	117	38	47	51	30	23	18	43	52	21	18	32	38	65	26	11	39	22	38	26	46	27	23	57	29	17	42	14	155	27	22	10	45	34	45	20	40
ENSG00000251687	RP11-181K12.2	antisense	3	0	0	5	4	5	0	10	34	9	2	0	0	1	1	19	11	3	5	0	10	25	15	18	11	22	14	3	13	4	7	18	8	22	6	18	23	33	9	49	6	16	8	6	14	14	6
ENSG00000257225	RP11-328C8.4	antisense	0	0	0	0	8	0	0	6	0	3	16	51	14	14	0	6	0	6	0	0	0	6	13	8	0	0	0	2	0	4	8	7	3	5	0	3	0	1	20	10	0	0	0	0	6	19	0
ENSG00000257221	RP11-689B22.2	antisense	29	17	7	3	69	4	72	26	69	3	17	14	8	102	5	13	17	3	1	15	17	11	95	16	27	15	63	16	19	5	7	7	21	71	27	0	112	52	9	8	6	2	1	8	33	8	8
ENSG00000257222	RP11-554E23.4	antisense	6	4	6	8	10	27	4	11	7	5	8	16	23	7	4	13	6	6	7	11	8	9	14	9	7	7	5	6	0	2	6	16	11	10	4	12	10	1	7	27	5	7	13	16	14	11	3
ENSG00000253174	RP11-360L9.7	antisense	13	22	5	3	1	1	1	1	1	0	14	0	9	5	23	20	0	9	7	0	1	3	4	2	2	3	2	0	2	4	1	0	1	2	5	2	1	6	6	3	3	1	2	11	2	12	1
ENSG00000231691	RP11-203F10.5	antisense	0	0	0	0	0	0	0	0	0	2	5	0	0	6	0	0	0	0	0	0	0	0	0	2	2	0	2	0	0	0	0	4	2	4	3	0	0	3	15	2	0	2	0	0	0	3	0
ENSG00000255572	RP11-273B20.3	antisense	0	0	0	0	3	0	0	0	0	3	1	0	0	0	0	4	2	0	6	3	0	0	0	0	1	3	0	0	0	4	0	5	0	0	3	0	2	0	0	2	0	0	0	0	0	0	3
ENSG00000215458	AP001053.11	antisense	132	60	208	170	338	106	62	26	107	36	154	349	88	246	96	289	276	23	57	91	183	71	180	97	261	192	149	180	159	82	253	214	67	88	50	103	107	94	97	206	103	209	181	232	89	122	167
ENSG00000230565	ZNF32-AS2	antisense	47	1	89	30	138	64	76	63	34	44	46	174	191	127	40	46	18	26	38	61	44	109	91	125	69	101	49	76	89	45	72	178	50	78	40	59	154	39	120	53	81	99	65	118	126	83	49
ENSG00000234193	AC097461.4	antisense	26	166	34	59	24	60	10	8	21	68	19	5	27	36	68	22	106	17	54	28	112	29	48	19	40	97	34	76	66	71	51	49	16	81	104	93	26	62	19	63	16	32	21	47	20	63	117
ENSG00000270820	RP11-355B11.2	antisense	23	27	28	22	37	12	49	53	59	28	32	51	31	32	24	13	16	34	79	13	48	82	29	91	46	31	22	38	67	25	31	21	23	96	44	37	106	48	63	33	25	15	25	46	23	33	18
ENSG00000270823	hsa-mir-335	antisense	11	3	11	11	21	9	33	50	11	3	29	0	0	0	0	14	3	8	3	19	3	22	32	68	14	3	27	19	20	0	0	0	63	79	19	3	0	48	78	27	27	14	6	14	9	6	6
ENSG00000226963	AC078883.4	antisense	48	20	21	6	3	2	3	6	371	14	0	7	1	10	3	6	1	18	9	0	2	9	3	16	15	75	45	7	468	3	42	35	10	15	0	7	95	147	0	0	44	6	39	14	0	7	7
ENSG00000234678	RP11-465N4.4	antisense	88	4	66	81	84	112	82	60	45	32	74	72	48	126	48	112	97	38	103	70	193	51	91	72	172	39	94	65	54	44	36	101	43	17	98	81	101	55	74	52	77	160	95	30	90	87	172
ENSG00000234676	RP11-337A23.3	antisense	0	0	0	0	0	0	0	0	16	3	1	0	3	3	6	0	0	10	4	0	1	4	0	7	0	5	2	0	4	0	0	3	3	9	0	0	0	6	3	0	0	3	4	0	0	0	3
ENSG00000260493	RP11-219B4.7	antisense	7	3	5	0	3	3	6	11	0	0	8	5	0	0	0	3	0	0	0	6	7	8	13	5	3	9	4	0	3	0	0	0	2	7	0	0	3	1	11	0	3	0	0	5	0	5	3
ENSG00000173811	CCDC13-AS1	antisense	0	0	6	3	40	8	11	27	3	28	3	10	14	19	15	9	3	9	0	25	12	9	19	11	3	0	5	14	9	11	3	9	45	19	3	9	26	0	19	10	3	0	3	6	5	0	3
ENSG00000226377	AC084809.2	antisense	4	0	1	4	11	0	0	0	0	0	0	0	0	3	2	3	0	0	0	2	3	0	0	0	4	0	0	0	1	2	3	0	0	3	0	0	0	5	1	0	7	1	2	0	0	0	0
ENSG00000213994	RP11-414H17.5	antisense	5	4	13	7	4	2	3	6	5	0	10	10	3	2	8	9	8	5	6	0	1	0	0	1	10	6	5	5	4	0	0	4	7	4	1	4	8	3	10	13	9	6	2	3	6	2	9
ENSG00000263214	ZNF205-AS1	antisense	30	13	92	32	44	0	29	47	10	9	10	68	41	89	19	15	6	16	6	14	21	26	22	29	71	20	21	3	18	2	30	14	83	56	25	10	26	8	46	5	38	26	8	18	10	0	10
ENSG00000250615	CTC-564N23.2	antisense	4	1	5	1	0	1	0	7	51	7	1	1	35	7	0	6	8	0	1	7	7	20	0	1	7	0	26	6	0	1	30	1	25	0	1	0	1	0	1	1	0	0	1	13	7	12	11
ENSG00000250616	RP11-455F5.3	antisense	42	25	27	8	19	12	44	34	22	20	16	17	11	49	21	21	5	13	15	17	6	30	22	39	33	0	7	4	6	31	23	10	26	13	25	14	19	29	19	23	14	21	19	34	24	21	11
ENSG00000258449	RP11-713N11.4	antisense	24	5	50	12	42	39	29	24	32	28	97	242	39	55	50	121	106	40	95	192	71	10	34	65	84	92	45	44	14	163	145	29	34	70	201	321	22	19	158	88	17	36	52	148	349	54	33
ENSG00000267449	RP11-264B14.2	antisense	0	14	2	1	0	2	13	0	0	3	0	6	9	8	7	0	3	3	3	4	2	6	3	10	7	4	8	5	5	2	10	0	2	1	0	5	7	3	4	0	3	2	1	6	2	4	4
ENSG00000227028	SLC8A1-AS1	antisense	25	0	3	8	5	3	81	12	11	5	31	11	16	9	10	3	8	2	3	21	21	16	15	61	13	7	6	6	3	76	19	16	22	70	2	10	38	6	200	99	19	6	11	32	48	27	6
ENSG00000239300	RP11-400L8.2	antisense	42	4	80	58	53	69	35	46	48	46	40	52	37	41	34	56	42	64	95	117	67	66	48	91	61	56	29	46	34	35	35	54	60	88	34	171	35	29	105	176	78	266	51	45	58	54	63
ENSG00000230314	ELOVL2-AS1	antisense	0	0	3	0	0	0	5	4	3	0	0	24	14	0	0	0	0	0	0	4	0	0	2	0	0	8	0	3	5	3	7	3	0	0	0	0	5	0	0	5	0	0	0	3	0	0	0
ENSG00000261505	LA16c-358B7.3	antisense	1208	223	1019	1740	1343	2614	1649	784	6755	2129	3231	385	753	1299	758	1027	1555	457	3760	2258	1860	2505	1348	1556	6096	7931	2780	4212	2093	828	1763	1133	1909	1286	2911	5306	1612	3398	2558	4116	4394	4977	2723	1698	6011	1753	2394
ENSG00000245928	RP11-630D6.5	antisense	3	0	0	0	0	3	0	1	3	0	7	2	0	0	0	3	2	2	0	0	3	1	2	0	0	0	0	0	3	6	0	2	2	0	0	3	4	2	0	3	0	0	1	1	0	3	3
ENSG00000272817	RP11-402D21.2	antisense	12	1	5	20	24	8	19	27	6	0	1	10	14	22	10	8	8	9	6	27	14	14	16	1	7	4	8	8	16	4	21	14	10	16	3	27	11	11	3	6	3	0	11	5	3	7	3
ENSG00000253334	RP13-923O23.6	antisense	37	0	22	33	7	13	14	20	12	4	12	3	22	49	41	10	7	12	34	21	19	15	8	11	29	18	30	25	1	12	27	3	20	14	9	6	15	13	28	7	0	9	23	19	3	8	13
ENSG00000264750	RP11-277J6.2	antisense	11	10	4	4	1	1	1	2	2	5	0	0	0	16	5	2	6	2	8	2	2	5	1	4	3	6	1	1	4	5	2	0	4	3	3	7	2	2	3	1	5	13	0	1	4	8	4
ENSG00000261801	LOXL1-AS1	antisense	21	111	45	88	26	24	33	10	3	34	11	52	77	9	9	20	40	9	14	20	11	11	104	7	10	0	3	10	11	28	103	45	6	10	25	11	51	5	8	6	172	150	8	9	79	19	21
ENSG00000227857	RP4-533D7.5	antisense	0	0	0	0	0	0	0	0	2	0	0	0	3	3	0	3	0	0	0	0	0	3	0	2	5	3	5	0	0	0	4	0	2	3	0	0	3	0	0	0	3	3	0	0	3	5	0
ENSG00000228509	AC006460.2	antisense	4	0	5	16	0	10	6	8	0	10	0	21	9	9	0	22	12	7	4	2	6	0	9	13	18	9	2	0	8	9	15	9	3	18	2	29	8	0	2	19	2	46	12	6	0	6	0
ENSG00000228506	RP11-98I9.4	antisense	145	28	90	79	109	82	143	89	52	34	64	31	125	57	47	103	25	49	90	68	55	135	131	59	135	138	79	91	31	19	0	102	14	122	81	86	89	93	108	77	81	45	68	47	88	126	67
ENSG00000233848	RP3-348I23.2	antisense	7	0	0	0	1	0	0	0	4	2	0	2	1	0	0	2	2	2	4	1	1	0	1	4	2	0	2	0	2	3	4	1	0	4	1	0	4	0	0	2	0	3	1	0	0	0	0
ENSG00000233849	AC022201.5	antisense	3	0	0	1	0	2	0	5	0	0	0	5	2	0	0	2	0	0	0	0	6	3	3	3	2	2	0	0	0	0	0	0	0	0	0	7	2	4	0	1	2	2	0	2	0	0	0
ENSG00000233847	AC104113.3	antisense	3	0	6	5	0	6	2	4	5	3	3	8	0	1	1	0	0	2	4	1	2	5	0	2	2	11	6	4	1	0	3	7	4	6	4	8	2	9	0	9	1	4	3	1	1	8	8
ENSG00000233845	AC093732.1	antisense	57	6	79	24	23	15	72	28	25	15	57	37	12	41	16	25	29	17	68	28	16	43	58	57	116	160	35	30	49	51	52	76	37	48	50	95	58	28	18	102	52	39	18	39	107	82	32
ENSG00000233840	PCDH9-AS4	antisense	0	0	0	0	0	0	0	0	1	0	0	0	0	0	0	0	0	0	1	2	0	2	1	0	0	0	0	0	2	0	0	0	0	0	2	0	27	0	0	0	3	0	0	0	3	0	0
ENSG00000226031	FGF13-AS1	antisense	3	0	0	5	0	21	0	8	23	0	0	0	0	0	6	8	15	0	0	0	4	0	0	0	0	0	0	4	0	0	3	0	0	0	0	0	17	6	0	0	19	22	0	0	0	0	8
ENSG00000253210	RP11-809O17.1	antisense	115	199	1066	172	155	134	158	369	70	66	535	56	37	596	302	143	125	321	871	67	109	30	22	209	239	604	44	483	399	64	11	128	597	1056	127	72	62	94	208	172	1311	1772	574	315	50	111	168
ENSG00000256897	RP11-17G12.2	antisense	39	11	90	66	44	25	41	30	20	4	29	24	28	63	5	26	19	12	30	36	22	30	25	40	72	54	32	35	56	9	55	18	37	45	38	20	31	34	74	49	30	8	47	56	15	36	9
ENSG00000235397	EPN2-AS1	antisense	17	86	19	4	22	13	6	0	6	0	4	4	0	21	2	3	0	1	6	28	16	2	18	0	0	9	0	5	18	0	0	3	3	3	8	5	13	18	0	0	19	11	2	6	10	3	1
ENSG00000232396	RP1-76B20.11	antisense	1	6	0	4	4	2	0	8	4	0	3	10	0	10	0	0	1	3	10	3	6	5	4	3	0	2	3	1	6	1	6	3	4	2	6	4	4	2	5	0	0	2	0	0	1	3	1
ENSG00000249825	CTD-2201I18.1	antisense	197	25	432	180	245	27	60	79	33	14	177	1288	723	261	189	25	28	107	32	39	65	277	103	638	571	160	91	172	303	115	424	406	861	382	39	1	75	15	325	58	108	28	94	199	88	86	74
ENSG00000272589	ZSWIM8-AS1	antisense	46	194	85	68	66	70	86	106	77	285	133	65	84	176	94	196	406	88	129	179	50	78	187	79	111	41	82	156	70	52	182	259	71	109	312	188	75	282	143	91	73	95	105	19	133	59	77
ENSG00000272631	RP11-359E3.4	antisense	0	0	0	3	6	0	0	6	0	8	0	1	0	0	0	17	6	0	0	0	3	0	3	5	0	0	0	3	0	3	0	0	2	0	3	3	0	0	6	0	0	3	0	0	0	0	0
ENSG00000233303	XXYLT1-AS1	antisense	3	1	2	3	5	2	0	0	1	0	1	4	0	3	2	0	2	0	0	2	0	3	3	2	1	1	3	2	6	1	4	2	0	1	1	0	3	0	3	4	2	0	0	0	0	0	0
ENSG00000233308	OSTN-AS1	antisense	0	0	0	0	5	0	0	0	0	0	5	6	0	0	0	0	0	3	0	0	0	3	0	3	0	3	4	0	0	0	0	0	0	6	0	0	0	2	1	3	2	0	0	0	0	0	0
ENSG00000224965	KCNC4-AS1	antisense	3	3	2	4	7	0	3	3	9	0	3	9	7	0	3	0	0	1	0	4	3	20	4	9	3	3	10	3	3	3	13	3	13	5	0	3	8	4	2	0	0	6	3	3	0	0	0
ENSG00000224969	RP11-54O7.11	antisense	1	0	0	0	3	3	13	2	0	2	3	2	6	2	2	3	3	0	3	0	9	2	3	0	0	0	4	0	3	2	2	5	3	4	0	3	6	5	0	0	5	1	1	0	6	0	0
ENSG00000254165	RP11-503E24.2	antisense	240	101	97	137	96	48	68	79	157	44	130	50	52	203	73	77	104	28	62	119	114	115	61	129	227	92	125	66	133	65	175	157	101	138	62	91	142	208	140	150	185	38	95	57	38	124	56
ENSG00000235790	RP11-73M7.6	antisense	28	6	38	31	17	22	15	17	9	6	13	10	9	23	13	21	30	0	17	19	16	25	12	11	24	41	14	19	11	4	12	7	11	17	5	14	10	12	14	17	18	15	7	20	8	22	21
ENSG00000232160	RAP2C-AS1	antisense	274	26	105	178	217	186	201	17	77	52	57	38	6	168	159	67	68	89	61	96	37	81	81	33	98	66	34	21	47	24	36	87	85	72	114	101	99	19	65	234	108	88	59	75	44	71	79
ENSG00000235795	RP11-421L21.2	antisense	1	6	0	3	8	0	1	1	0	1	2	20	12	10	10	2	0	5	19	10	11	7	11	1	16	6	1	0	3	4	4	23	8	16	4	10	4	1	17	7	0	21	1	18	20	10	1
ENSG00000224349	RP11-462G2.2	antisense	1	0	8	0	1	2	3	0	3	0	0	0	0	3	0	0	3	1	0	0	0	0	3	5	2	9	0	0	0	4	0	1	0	4	3	3	1	5	0	0	0	2	3	0	3	1	2
ENSG00000267265	CTC-550B14.7	antisense	80	40	212	92	116	101	35	43	417	37	85	116	81	17	3	75	75	5	56	25	34	47	28	88	134	54	19	209	31	19	118	35	66	84	9	71	109	407	96	271	277	592	23	31	60	113	99
ENSG00000225762	RP11-511I2.2	antisense	13	1	5	13	23	14	20	9	14	5	11	37	46	16	0	7	8	9	13	12	7	7	9	26	23	14	22	5	17	9	49	12	21	12	12	19	11	9	12	22	10	14	12	7	11	14	19
ENSG00000225767	RP5-850O15.3	antisense	2	0	4	15	11	6	6	9	8	4	8	9	5	12	3	4	7	2	7	10	9	8	10	14	29	1	8	13	15	13	30	24	10	9	14	14	11	12	9	17	16	5	9	16	9	8	5
ENSG00000229619	MBNL1-AS1	antisense	5	92	3	100	0	195	658	73	90	62	126	5	1	3	3	257	3	124	70	3	155	121	4	6	147	152	1	55	5	62	7	6	2	7	79	2	3	121	144	77	77	62	222	211	126	4	1
ENSG00000244479	OR2A1-AS1	antisense	245	275	365	262	335	156	71	102	7	25	30	67	115	416	287	71	31	8	3	40	175	37	93	32	65	4	19	145	35	29	43	55	20	17	177	126	466	225	89	43	204	442	212	170	278	292	187
ENSG00000215246	RP11-43F13.3	antisense	27	0	0	0	9	0	14	0	22	0	0	3	0	3	0	3	9	0	6	0	0	0	0	3	47	1	0	6	0	9	0	3	41	41	0	14	1	0	0	0	0	0	8	17	6	0	3
ENSG00000259219	CTD-3076O17.2	antisense	0	0	0	8	1	4	1	5	3	3	0	24	48	0	2	6	6	0	3	3	8	7	6	3	3	16	0	3	11	5	17	31	0	5	4	3	13	0	6	3	6	0	0	0	3	3	0
ENSG00000259212	CTD-3065B20.2	antisense	29	8	20	12	37	37	30	11	10	1	8	34	10	21	8	15	17	6	11	22	17	10	6	20	29	17	7	6	19	10	24	12	30	38	9	37	11	14	20	29	22	30	25	23	15	14	35
ENSG00000259211	RP11-64K12.8	antisense	6	0	22	20	12	7	12	12	13	3	28	15	15	6	8	11	25	3	8	16	22	11	5	6	17	16	15	15	21	14	11	15	8	5	17	13	13	19	4	8	13	20	15	3	12	14	33
ENSG00000262372	RP11-669E14.6	antisense	39	0	30	26	76	70	33	64	80	39	51	33	27	60	29	31	29	33	72	17	49	77	34	43	50	77	25	33	40	29	10	31	46	35	38	69	60	73	37	90	23	84	43	33	79	37	138
ENSG00000260285	RP11-600F24.7	antisense	211	11	0	0	0	96	0	92	0	74	71	58	85	0	0	0	50	0	32	46	62	0	0	0	0	0	0	74	128	32	0	0	0	0	0	0	0	0	0	0	0	77	72	0	79	0	0
ENSG00000226235	LEMD1-AS1	antisense	6	0	0	0	3	0	0	0	0	0	0	3	0	3	0	0	0	0	0	0	0	6	0	0	0	0	0	0	0	0	3	0	0	0	0	0	5	0	0	0	0	9	0	0	0	3	0
ENSG00000226239	RP1-310O13.7	antisense	0	0	0	0	0	5	0	6	0	5	3	0	3	0	3	8	38	1	0	3	5	0	0	0	0	0	8	0	13	0	10	8	0	0	0	3	0	0	3	4	0	3	0	6	0	6	0
ENSG00000231305	RP11-723O4.2	antisense	42	5	36	19	59	14	62	75	74	97	23	89	92	76	58	60	49	31	53	34	89	80	46	71	77	30	54	30	83	23	70	54	147	100	47	59	75	50	71	34	116	79	57	79	43	25	24
ENSG00000226862	RP11-569A11.1	antisense	1	3	0	5	9	3	0	6	0	0	7	17	7	4	7	0	4	0	2	2	10	0	3	1	10	0	3	20	13	0	15	15	2	0	0	3	9	0	3	0	7	4	0	0	2	0	0
ENSG00000183535	COL18A1-AS1	antisense	72	0	3	1	0	3	0	0	13	0	0	0	0	3	3	0	3	0	0	0	6	3	0	0	0	0	0	10	0	0	0	0	0	0	3	0	0	3	0	0	13	24	0	0	0	0	24
ENSG00000227186	RP11-77G23.5	antisense	6	0	19	4	6	9	8	14	4	2	8	15	12	10	5	10	16	6	10	12	13	4	4	10	8	17	9	22	10	4	3	18	10	16	17	29	18	12	14	5	6	9	4	9	23	5	10
ENSG00000227188	RP5-1104E15.6	antisense	6	1	1	3	2	0	0	5	0	0	5	15	0	0	0	5	2	0	0	0	2	0	0	0	0	4	4	0	0	2	3	0	6	26	0	0	0	0	2	2	3	4	0	0	0	0	2
ENSG00000228989	AC133528.2	antisense	33	3	21	7	56	0	108	0	20	17	4	13	17	133	8	1	15	13	10	12	6	6	17	172	34	66	26	99	71	8	8	0	22	0	7	7	9	16	0	0	6	14	5	19	3	215	19
ENSG00000228988	RP4-677H15.4	antisense	9	1	12	15	4	2	5	3	8	11	4	0	0	10	19	6	7	6	14	14	2	6	1	3	11	29	7	16	8	9	4	4	11	5	7	5	9	6	3	17	10	17	4	2	17	5	12
ENSG00000254814	RP11-535A19.1	antisense	0	0	0	2	0	5	0	7	0	0	2	3	5	0	0	4	17	0	0	0	1	0	0	0	0	3	0	3	2	3	2	0	3	0	0	0	0	1	0	5	0	0	0	0	0	5	0
ENSG00000254815	RP11-496I9.1	antisense	37	17	45	35	72	46	46	43	70	20	119	113	11	68	46	19	84	64	65	31	66	122	110	111	159	60	57	38	31	26	58	81	102	69	125	78	76	72	109	87	18	136	114	113	164	93	15
ENSG00000254812	RP11-661A12.12	antisense	14	0	5	6	5	4	8	10	4	3	2	4	4	2	1	8	1	2	3	6	4	10	1	7	9	7	0	4	3	0	5	5	14	6	7	0	3	5	10	2	11	12	14	4	3	3	2
ENSG00000228323	AC008753.6	antisense	75	8	57	67	9	15	31	58	25	18	43	26	8	6	51	14	91	29	3	11	25	8	40	33	42	1	13	32	47	11	3	26	10	22	31	189	121	204	21	47	25	44	11	7	51	103	0
ENSG00000237243	AC022173.2	antisense	4	1	2	0	0	1	0	0	7	0	0	4	0	5	6	0	0	3	2	0	3	1	6	3	2	7	0	4	21	4	4	1	4	4	1	4	4	1	3	14	3	3	0	0	0	0	7
ENSG00000166917	MIR202HG	antisense	0	0	3	3	4	0	0	3	0	3	0	5	0	0	0	1	7	0	0	0	0	0	0	3	1	0	0	4	2	0	0	3	0	2	0	0	3	0	0	0	0	3	0	0	2	0	0
ENSG00000255026	RP11-326C3.2	antisense	228	46	56	293	406	456	145	570	209	158	102	291	244	66	122	660	541	85	186	232	607	192	261	340	288	149	67	88	1570	331	207	800	225	94	180	890	229	300	170	133	2330	3770	201	17	1742	1159	2567
ENSG00000255027	RP11-680F20.9	antisense	0	0	0	0	0	1	0	0	0	3	2	0	0	0	0	0	0	0	0	8	0	0	4	0	2	0	3	3	0	7	2	0	0	2	0	1	3	0	3	0	0	0	0	0	8	0	2
ENSG00000234055	RP11-247A12.1	antisense	0	3	0	1	3	2	1	3	0	0	3	0	0	3	5	0	0	0	3	2	3	3	0	1	0	0	3	2	0	0	0	3	1	2	2	0	0	1	5	3	2	4	1	0	3	2	5
ENSG00000232363	RP1-102D24.5	antisense	2	0	3	13	1	0	1	1	3	0	0	13	18	10	8	2	0	4	0	0	4	0	1	1	7	3	5	3	2	0	10	12	9	6	0	0	2	10	3	7	0	0	3	0	2	3	0
ENSG00000234206	RP1-67A8.3	antisense	8	6	1	8	11	3	1	3	0	0	3	1	0	4	0	0	7	0	2	12	2	0	5	0	1	4	0	1	0	0	0	0	0	0	0	2	2	0	0	0	0	2	0	0	0	1	29
ENSG00000253408	RP11-231D20.2	antisense	10	1	3	5	4	7	3	4	0	11	0	0	0	9	6	4	4	10	14	3	8	2	0	5	18	0	8	1	11	0	0	2	0	1	4	9	0	4	3	9	3	4	2	0	0	4	3
ENSG00000248275	TRIM52-AS1	antisense	454	583	475	349	345	198	571	396	372	574	252	323	252	571	590	184	168	320	257	437	336	456	472	554	781	439	278	222	145	177	245	459	539	602	176	158	449	153	443	530	394	289	469	457	451	499	114
ENSG00000253404	AC034243.1	antisense	0	4	5	3	0	0	2	0	3	0	0	3	0	0	0	0	0	0	0	0	1	0	0	0	2	13	3	3	6	0	3	0	3	0	0	0	0	2	6	3	0	0	0	0	3	0	0
ENSG00000231187	RP11-38L15.3	antisense	22	5	95	14	11	8	8	9	1	1	12	7	10	12	7	1	3	11	1	3	9	15	17	7	1	9	15	13	15	8	7	12	29	17	24	14	4	3	23	17	20	4	18	26	7	3	3
ENSG00000250012	RP11-124N2.1	antisense	4	6	2	6	3	9	3	3	8	6	5	1	4	4	5	4	0	5	3	5	2	13	0	8	7	9	7	9	2	0	5	6	7	10	10	10	9	9	6	10	14	10	6	1	3	4	23
ENSG00000227197	AC009518.8	antisense	10	0	21	2	9	10	8	11	0	5	9	4	9	9	13	8	0	10	4	8	10	11	13	14	13	1	14	8	4	3	8	8	12	18	4	9	12	4	6	9	8	9	8	19	9	3	3
ENSG00000267758	RP11-358B23.5	antisense	11	0	49	34	29	63	34	68	48	16	17	19	51	43	13	79	55	21	56	21	37	109	20	160	176	70	38	26	24	15	32	40	96	73	4	13	24	60	24	28	37	40	44	43	9	14	11
ENSG00000235989	MORC2-AS1	antisense	9	0	24	11	32	7	3	6	2	2	6	61	11	7	7	11	8	33	3	28	8	5	11	26	2	9	3	0	18	17	17	16	13	34	3	4	14	12	10	10	9	10	6	2	9	18	8
ENSG00000255060	RP11-219O3.2	antisense	0	0	3	2	4	2	5	12	5	4	0	0	1	4	0	6	5	1	4	0	0	0	3	13	9	9	0	0	3	0	15	8	8	20	0	2	18	3	2	0	1	3	3	0	3	0	2
ENSG00000224563	LPP-AS1	antisense	0	0	0	1	3	0	2	0	0	0	0	0	0	0	0	3	1	0	2	0	0	0	0	0	0	0	0	2	0	0	3	5	0	0	0	4	3	2	0	1	0	2	7	1	0	2	0
ENSG00000259940	CTD-3203P2.1	antisense	0	14	22	0	0	14	0	76	19	11	64	42	0	52	17	17	17	0	0	0	39	78	0	0	0	2	42	0	34	0	51	0	0	52	0	0	68	57	0	0	0	36	0	0	46	0	9
ENSG00000249673	NOP14-AS1	antisense	530	55	290	268	362	376	246	371	249	520	165	84	280	698	261	630	823	135	741	742	244	205	537	264	604	244	107	506	336	154	474	303	282	224	180	418	294	574	433	955	567	198	489	178	230	638	618
ENSG00000258017	RP11-386G11.10	antisense	1405	2615	210	66	402	937	2023	600	61	83	144	204	289	1304	4154	460	764	489	525	286	1414	1188	3749	941	1159	367	1793	2048	1174	130	893	40	214	108	2348	1332	89	116	2064	2954	87	23	3437	6827	1516	2657	227
ENSG00000233110	RP11-301L8.2	antisense	0	0	0	4	0	5	3	0	0	14	2	3	0	0	0	3	0	0	0	0	10	0	0	3	3	0	0	0	0	0	0	0	3	11	0	0	0	0	0	0	0	3	0	0	0	0	0
ENSG00000267811	RP11-727F15.11	antisense	0	0	25	0	0	0	0	0	0	0	0	6	0	0	9	0	0	0	5	6	0	3	0	0	10	0	0	0	0	0	15	4	2	0	0	0	0	0	0	12	0	0	7	4	6	4	0
ENSG00000229839	AC018462.2	antisense	393	14	24	51	555	23	122	16	5	2	533	218	160	1032	258	7	8	15	7	35	30	38	24	818	133	105	5	215	21	541	86	1115	170	832	57	78	41	10	1079	129	134	40	13	389	386	519	17
ENSG00000238260	RP11-46F15.2	antisense	7	5	30	9	5	2	14	13	7	6	2	9	9	6	1	12	15	0	5	8	11	6	3	19	13	6	4	12	41	1	2	11	6	13	4	7	13	0	8	18	11	43	8	4	9	2	3
ENSG00000223799	IL10RB-AS1	antisense	153	112	165	126	309	168	397	252	328	73	244	220	189	117	175	47	244	166	15	61	237	37	91	237	281	308	175	196	87	37	352	482	198	176	213	132	331	90	252	169	321	93	57	155	266	183	46
ENSG00000223797	ENTPD3-AS1	antisense	28	63	30	21	61	11	45	47	6	25	31	68	37	9	18	16	15	26	15	32	21	36	49	49	39	25	43	20	38	12	45	40	49	63	17	6	71	16	34	6	12	11	5	39	27	9	4
ENSG00000223791	UBE2E1-AS1	antisense	6	0	5	5	3	8	2	2	3	12	3	4	4	6	7	4	2	3	5	3	2	7	1	7	10	14	3	9	2	4	6	6	4	8	0	2	7	6	3	14	2	6	7	6	7	2	3
ENSG00000260898	ADPGK-AS1	antisense	213	53	314	211	167	168	214	171	266	179	147	104	56	164	217	182	248	212	221	456	470	375	310	278	448	527	245	270	229	252	135	240	185	351	283	289	174	230	241	449	292	286	173	186	320	235	126
ENSG00000261762	RP11-650L12.2	antisense	0	0	14	0	6	19	6	22	3	0	8	29	6	0	0	8	35	3	24	0	6	26	14	29	3	0	0	0	17	0	0	0	3	0	6	0	18	0	0	0	0	3	11	0	0	0	6
ENSG00000273123	RP11-9N20.3	antisense	0	0	0	6	0	0	0	6	0	0	0	0	6	0	0	0	0	0	3	0	3	3	0	0	0	0	0	0	0	6	3	0	0	7	0	3	0	0	0	0	3	0	3	0	9	0	3
ENSG00000234567	RP1-283K11.2	antisense	0	0	0	0	0	0	0	0	0	0	1	0	3	0	0	0	1	0	0	0	0	1	3	0	0	0	0	0	0	0	0	0	3	9	0	0	5	0	1	6	0	0	0	0	0	0	0
ENSG00000203325	RP11-277A4.4	antisense	21	3	11	11	7	19	11	8	11	12	30	17	14	16	8	35	35	10	41	21	14	15	10	15	43	43	10	22	22	26	27	29	9	9	32	38	14	15	13	28	20	17	16	17	17	16	11
ENSG00000203327	AC012358.7	antisense	28	2	61	25	26	4	9	28	23	3	9	31	39	39	5	0	7	15	3	24	24	44	42	28	33	17	23	23	23	6	34	32	31	59	27	0	43	27	59	10	19	21	5	20	13	3	17
ENSG00000267383	CTC-260E6.6	antisense	26	29	38	17	32	51	40	30	69	24	20	70	85	195	19	34	32	31	57	58	49	97	28	48	59	111	46	40	48	34	49	30	69	28	63	28	104	51	235	27	87	62	71	49	62	27	58
ENSG00000267387	CTD-2240E14.4	antisense	0	4	39	0	0	0	44	0	0	0	0	0	0	0	0	0	0	0	19	0	55	0	0	43	0	33	0	15	0	21	16	0	0	26	0	0	0	0	28	14	0	53	0	0	0	27	0
ENSG00000267039	RP11-58G13.1	antisense	0	0	7	0	3	0	0	3	0	0	0	4	0	6	3	0	0	0	0	2	0	1	0	5	0	0	1	2	0	1	0	1	1	4	0	1	3	0	0	0	0	0	4	4	0	0	3
ENSG00000267030	CTB-50L17.7	antisense	21	1	1	2	1	21	15	9	2	0	2	0	0	2	11	12	0	0	0	1	2	0	21	0	2	4	0	0	2	12	36	0	0	18	0	24	0	2	0	10	32	1	60	10	0	2	0
ENSG00000226688	ENTPD1-AS1	antisense	232	59	184	200	273	285	283	391	117	93	190	366	356	566	306	190	160	274	235	176	229	145	216	239	363	532	221	235	249	147	697	567	219	363	117	115	232	137	200	168	88	279	329	372	114	180	39
ENSG00000254208	RP11-219B4.3	antisense	2	6	5	2	14	8	41	24	24	13	9	15	2	3	5	6	0	8	0	12	11	26	42	16	20	22	14	2	9	11	5	7	16	23	12	5	27	29	6	13	7	1	6	5	8	11	14
ENSG00000254205	RP11-92K15.1	antisense	0	3	3	2	0	0	0	0	0	0	0	8	0	2	0	0	0	3	0	1	3	3	0	3	0	0	1	0	0	4	4	0	5	2	0	0	1	0	2	4	0	0	0	2	6	0	0
ENSG00000259001	RPPH1	antisense	17	811	0	0	0	0	46	0	0	0	5	228	38	0	0	3	0	2	0	86	0	7	0	36	0	0	1	0	0	3	0	13	0	0	0	0	1	49	0	0	2	33	18	28	0	0	28
ENSG00000259007	RP11-463J10.3	antisense	0	21	0	5	1	1	4	1	0	2	1	0	1	13	1	1	7	7	14	4	1	0	0	8	1	0	2	1	0	1	1	1	1	1	1	0	1	1	1	1	7	1	1	1	1	1	1
ENSG00000258752	RP11-356K23.1	antisense	14	8	11	0	7	7	3	5	9	4	3	6	2	4	3	4	7	6	14	11	5	2	0	12	10	17	4	2	2	4	3	5	12	12	4	33	12	12	14	8	9	5	6	7	9	12	18
ENSG00000251586	TET2-AS1	antisense	14	6	15	12	8	9	0	11	5	11	7	3	5	32	25	9	33	10	7	18	32	1	13	12	32	10	27	4	24	10	25	32	5	20	2	4	19	11	4	8	7	3	5	5	4	7	4
ENSG00000250186	RP11-1079K10.4	antisense	10	8	5	0	0	5	0	0	0	0	9	0	0	0	5	0	0	0	0	0	5	0	0	0	0	0	5	0	0	4	4	0	4	0	0	0	4	0	5	0	0	4	0	8	0	8	3
ENSG00000266413	RP11-88L24.4	antisense	0	0	0	3	0	0	0	0	0	0	0	2	0	0	0	0	3	0	0	0	0	0	4	8	9	0	0	0	0	0	0	3	3	6	3	0	0	0	7	0	5	0	3	0	0	0	0
ENSG00000255649	RP11-502N13.2	antisense	1	0	0	2	1	7	0	7	3	0	5	0	2	0	37	3	16	2	1	6	10	4	10	0	2	0	3	1	10	2	7	7	1	0	4	3	0	1	3	7	0	5	0	2	0	9	0
ENSG00000250234	CTD-2024P10.1	antisense	3	5	3	2	2	1	0	5	1	0	0	1	4	2	3	0	0	0	1	0	3	0	9	5	2	1	0	5	2	0	2	0	4	5	0	0	4	4	2	0	10	8	1	0	0	3	0
ENSG00000230074	RP11-195F19.9	antisense	7	0	2	2	7	10	1	5	3	3	0	9	8	7	4	0	0	11	11	2	5	5	2	0	1	16	0	0	3	7	0	3	1	2	3	3	4	0	4	8	1	2	0	3	0	2	8
ENSG00000236031	RP11-269F20.1	antisense	9	0	26	2	6	3	2	5	5	13	8	4	2	10	3	2	0	0	0	13	3	7	13	8	12	6	8	7	4	0	9	9	3	3	15	10	26	0	7	2	9	6	4	7	3	7	2
ENSG00000266901	RP11-567M16.5	antisense	5	0	14	8	1	4	3	0	5	6	0	4	8	14	2	2	17	0	7	0	6	7	1	14	19	22	0	29	20	9	18	25	20	8	12	7	0	10	4	8	7	11	8	2	8	6	16
ENSG00000249478	CTB-49A3.5	antisense	9	0	3	3	3	0	0	0	0	52	9	1	0	11	0	0	0	0	0	3	4	0	0	3	0	3	0	0	0	0	10	11	3	0	0	0	0	3	3	1	0	14	0	3	0	0	0
ENSG00000241666	RP3-455J7.4	antisense	1226	868	1449	153	346	623	629	655	9916	2727	665	666	485	369	177	637	145	1122	3230	293	158	1398	601	685	3064	2560	858	440	1889	44	220	160	1430	1363	433	454	2023	3881	598	578	828	2027	436	721	113	306	1361
ENSG00000224533	TMLHE-AS1	antisense	76	30	87	32	56	23	41	69	22	9	11	44	46	65	47	21	21	38	24	14	25	42	46	49	38	22	21	37	39	7	37	44	69	72	19	7	54	17	36	30	16	15	21	34	42	15	10
ENSG00000224536	RP11-134G8.7	antisense	10	18	37	13	16	10	13	31	0	0	12	25	19	24	13	2	3	12	7	4	9	19	10	30	21	24	17	4	16	3	31	20	22	37	9	5	9	3	28	8	5	10	6	8	6	6	2
ENSG00000232085	RP11-261C10.4	antisense	1	0	0	0	0	0	0	0	0	1	3	0	0	2	3	2	0	0	4	5	1	0	2	1	2	2	1	2	0	0	3	0	1	1	5	6	0	0	0	3	0	0	3	0	2	1	0
ENSG00000268375	CTD-2568A17.8	antisense	4	10	3	3	4	5	4	3	10	2	8	11	4	4	0	4	4	3	6	5	4	3	4	11	10	12	7	5	7	8	13	5	7	6	2	19	10	15	11	23	9	9	4	7	1	1	2
ENSG00000235361	AC016292.1	antisense	20	20	19	2	6	10	0	0	10	3	5	0	0	15	2	1	1	7	2	7	3	0	1	1	16	27	1	8	9	3	3	1	5	5	4	27	3	18	3	4	10	9	5	4	1	11	6
ENSG00000231062	AC103563.9	antisense	3	0	1	11	15	17	11	31	1	0	4	9	13	0	5	17	3	0	7	12	12	0	4	10	0	0	2	2	0	0	0	7	3	0	3	0	2	0	4	5	1	2	0	0	3	0	3
ENSG00000232712	RP4-777D9.2	antisense	13	2	20	10	12	7	15	9	7	5	10	19	16	14	2	13	2	7	9	3	3	8	19	20	19	9	15	7	13	10	11	17	10	17	4	14	19	10	28	17	6	8	4	7	16	5	12
ENSG00000263293	RP11-290H9.4	antisense	3	9	3	0	4	0	5	0	2	6	3	0	6	0	6	3	2	2	0	12	8	2	0	4	3	10	4	3	11	1	6	2	0	6	6	21	6	3	0	0	0	5	0	0	4	7	0
ENSG00000236021	RP11-195C7.1	antisense	5	2	4	0	4	2	9	4	7	5	4	7	7	9	3	5	5	6	1	4	3	2	3	2	8	9	2	1	4	6	4	4	1	13	4	2	8	4	4	3	0	0	1	1	0	6	2
ENSG00000259367	RP11-815J21.4	antisense	17	12	45	13	0	27	1	27	87	15	12	3	5	29	16	32	84	77	178	20	14	13	6	45	41	31	24	23	66	31	39	24	26	96	16	21	60	33	12	35	148	345	24	4	9	22	81
ENSG00000248468	RP11-517B11.4	antisense	0	9	3	3	3	3	0	3	0	0	0	2	0	0	11	0	3	0	0	0	0	3	9	3	0	0	5	6	3	0	15	6	5	3	0	0	0	6	2	3	3	0	0	0	8	0	0
ENSG00000255559	ZNF252P-AS1	antisense	93	0	0	6	22	37	14	19	0	76	8	0	22	77	0	13	35	54	0	3	0	18	9	13	14	30	20	75	59	3	8	0	22	31	14	0	0	0	0	8	22	0	9	31	3	2	19
ENSG00000251603	RP11-164P12.4	antisense	3	0	0	0	6	6	0	2	0	0	1	0	2	3	0	13	2	0	0	3	4	4	4	3	0	0	0	2	3	0	3	3	0	2	0	3	0	2	5	0	4	2	0	0	0	2	2
ENSG00000234884	CTA-407F11.8	antisense	6	2	1	8	4	7	5	2	0	6	7	6	2	0	5	2	4	10	5	4	7	10	3	6	10	3	6	2	5	4	0	12	9	9	7	7	13	5	9	34	5	7	12	1	8	5	0
ENSG00000234848	CTD-3105H18.7	antisense	7	11	11	3	11	5	5	7	27	9	9	23	13	32	3	1	3	11	17	3	6	12	1	24	15	25	13	11	3	17	10	5	23	8	9	22	20	11	27	28	10	34	14	14	5	19	21
ENSG00000234380	AP000330.8	antisense	0	0	3	0	3	3	3	3	4	6	6	10	0	0	9	6	3	3	0	0	3	0	3	47	27	0	6	3	0	0	3	0	0	0	0	3	10	3	3	3	4	0	8	12	0	0	0
ENSG00000236234	AC091132.1	antisense	67	11	40	33	36	27	44	35	48	7	14	7	14	68	23	30	81	8	50	14	35	10	29	39	66	63	36	36	49	22	28	24	60	87	31	65	19	44	53	56	35	58	15	21	31	40	117
ENSG00000117242	PINK1-AS	antisense	229	283	331	169	240	165	27	28	356	20	321	24	176	349	726	426	210	9	247	21	604	231	327	250	533	347	67	396	340	417	43	101	153	16	149	241	448	157	163	236	58	238	17	248	326	172	246
ENSG00000246851	RP11-544A12.8	antisense	400	69	402	526	139	716	317	203	888	217	240	71	83	231	355	470	398	265	845	662	535	431	187	394	1041	856	421	361	366	406	407	316	294	364	521	766	212	564	399	414	307	564	450	245	491	718	1272
ENSG00000246859	STARD4-AS1	antisense	257	6	234	156	184	176	601	747	988	465	761	1684	1894	403	243	213	87	517	731	117	282	1098	1449	2411	801	755	1441	136	454	313	1517	815	2831	4025	320	765	1286	888	1611	1378	187	192	484	1140	397	737	53
ENSG00000203288	RP11-98D18.9	antisense	8	14	5	18	8	12	3	13	3	7	10	5	5	3	1	25	8	6	2	11	12	0	9	5	15	0	10	0	2	8	19	37	3	3	6	14	3	28	3	0	5	2	11	9	12	18	0
ENSG00000197989	SNHG12	antisense	459	2780	663	476	660	915	719	866	481	759	694	2182	1455	435	272	936	565	993	950	384	613	567	586	751	401	2817	370	804	766	1383	2440	1203	402	735	472	1374	513	1536	520	585	719	930	513	2035	1384	1502	842
ENSG00000264924	RP11-799B12.2	antisense	12	0	22	3	23	16	31	35	0	35	21	122	60	16	4	7	1	3	6	1	5	14	28	25	30	3	27	11	9	48	45	35	15	101	11	16	11	2	32	47	18	49	13	28	21	21	41
ENSG00000225075	RP11-426L16.3	antisense	39	7	22	26	67	27	54	38	28	10	35	37	26	27	35	36	37	37	73	24	30	42	30	57	104	47	19	29	47	40	62	69	31	30	37	45	36	21	74	74	36	24	35	29	82	29	20
ENSG00000225077	LINC00337	antisense	2	8	1	7	1	0	5	0	3	3	3	3	6	9	2	5	12	0	0	3	5	0	3	3	5	7	3	0	0	6	12	15	4	3	5	8	6	20	5	31	2	5	0	6	3	6	0
ENSG00000226526	RP1-37C10.3	antisense	4	3	17	2	9	6	3	10	9	9	7	11	3	7	2	17	37	9	16	5	3	3	0	5	96	18	0	26	4	40	49	28	7	0	0	22	1	6	9	30	23	21	3	13	0	17	3
ENSG00000267177	RP11-756J15.3	antisense	4	3	13	0	3	4	0	0	6	0	0	0	3	1	0	2	0	3	7	0	0	4	2	2	3	3	0	4	3	2	3	3	6	3	3	0	0	3	3	3	5	2	1	0	5	8	4
ENSG00000205537	RP11-89H19.1	antisense	6	0	0	0	2	6	2	3	0	8	0	0	0	0	8	7	26	3	0	3	8	3	9	0	0	0	0	0	1	3	0	0	0	0	0	3	0	0	0	1	3	0	0	0	0	3	0
ENSG00000259635	AC100830.3	antisense	16	6	11	24	25	10	22	36	18	32	20	19	13	28	14	9	15	19	58	14	32	29	10	64	33	25	14	15	57	16	10	22	39	27	11	3	33	9	46	10	25	21	18	56	16	18	6
ENSG00000227695	DNMBP-AS1	antisense	6	2	4	4	4	8	4	1	12	1	2	0	0	17	2	5	21	5	8	7	14	4	6	0	10	23	2	10	7	9	15	27	2	0	12	13	16	21	7	6	27	24	4	6	0	6	41
ENSG00000254418	RP11-21L19.1	antisense	0	0	2	4	5	6	1	10	0	2	5	7	3	1	0	2	0	0	1	2	8	1	4	16	10	0	0	1	1	3	2	5	4	2	0	0	4	1	4	6	5	7	0	7	0	0	4
ENSG00000254417	ANO1-AS2	antisense	40	21	11	13	15	73	6	0	39	8	0	7	2	60	50	2	9	0	23	0	0	3	0	12	23	8	3	33	14	9	12	0	8	3	12	97	36	143	0	2	32	11	0	3	2	36	3
ENSG00000254414	RP11-182J1.1	antisense	6	3	9	18	0	15	3	17	4	19	10	20	13	0	9	12	3	7	11	9	21	8	7	5	16	7	0	3	6	4	10	18	4	9	8	10	12	15	8	3	3	4	3	7	4	11	7
ENSG00000256811	RP11-7M8.2	antisense	2	0	3	3	3	1	5	0	0	0	0	0	0	0	2	0	2	1	0	0	0	0	0	0	0	0	2	0	0	0	0	0	1	3	0	0	7	0	1	0	1	0	3	0	3	1	0
ENSG00000227050	RP11-460I13.2	antisense	0	0	18	18	0	0	0	5	5	0	2	3	0	4	1	3	0	0	0	2	2	0	0	5	6	3	5	8	3	0	6	8	2	0	0	0	17	6	3	0	5	0	0	11	9	3	0
ENSG00000255435	RP11-770J1.3	antisense	6	13	13	6	7	2	21	14	0	5	3	22	17	17	2	11	11	8	6	3	6	19	7	14	10	4	6	16	10	3	11	4	17	15	3	3	9	3	5	19	9	2	6	6	6	0	2
ENSG00000246334	PRR7-AS1	antisense	267	14	324	189	313	291	230	206	135	67	157	305	204	487	122	414	515	113	161	143	274	128	99	269	664	268	123	105	131	92	239	154	282	311	149	105	76	34	257	330	332	273	203	134	231	250	100
ENSG00000246339	EXTL3-AS1	antisense	57	0	22	46	57	47	14	37	84	16	97	82	70	102	29	37	14	3	4	83	47	39	53	150	51	89	29	50	3	23	41	84	102	88	36	27	63	34	149	23	45	57	21	22	21	23	25
ENSG00000259039	RP11-409I10.2	antisense	4	0	7	0	3	0	4	6	0	0	0	15	3	12	9	0	3	6	6	0	1	6	6	4	18	5	5	4	5	0	5	6	5	3	0	0	4	0	7	5	0	3	2	3	1	3	0
ENSG00000244124	ATP1B3-AS1	antisense	99	2	278	91	32	38	42	29	49	20	155	23	38	136	15	25	38	53	98	69	110	120	156	47	101	107	82	152	62	64	77	67	53	114	97	78	102	105	105	70	59	62	110	75	59	66	282
ENSG00000248664	CTC-498J12.3	antisense	14	17	20	9	8	14	8	9	3	8	6	17	12	9	7	10	7	5	7	6	11	6	6	11	9	13	10	15	7	4	24	12	9	11	12	17	10	6	2	10	15	14	2	4	10	4	2
ENSG00000237950	RP11-7O11.3	antisense	2	9	2	1	1	0	10	1	2	6	5	13	1	13	7	6	6	8	4	12	12	5	29	1	25	38	1	4	15	7	0	8	7	3	0	9	1	3	1	1	6	3	7	19	0	1	0
ENSG00000237371	RP13-152O15.5	antisense	0	0	2	0	0	0	3	0	0	4	1	0	0	0	0	2	3	0	0	0	0	4	0	0	3	3	0	1	3	3	0	0	0	0	1	2	2	5	0	4	0	11	2	2	4	2	2
ENSG00000272501	XXbac-BPG299F13.17	antisense	0	0	0	0	0	0	0	1734	0	318	886	0	692	0	0	644	0	0	585	901	578	1737	0	0	0	738	485	0	0	264	0	515	0	1250	0	1364	0	0	0	0	0	429	712	896	0	829	350
ENSG00000272502	RP11-713M15.2	antisense	0	4	0	0	0	9	3	0	14	0	0	0	0	0	0	0	0	0	3	14	0	0	0	7	0	0	0	3	0	0	0	0	10	9	0	0	0	0	3	0	3	2	4	0	0	3	0
ENSG00000236778	INTS6-AS1	antisense	196	47	218	176	381	33	135	242	137	62	74	140	180	256	262	67	58	131	51	99	121	317	198	287	224	111	205	77	154	76	83	133	288	523	69	61	291	76	215	172	99	88	132	97	150	17	43
ENSG00000223697	AF230666.2	antisense	128	27	100	69	127	241	64	112	93	109	109	63	96	81	72	244	163	77	111	104	92	60	56	198	221	92	97	96	54	55	68	116	113	119	39	77	112	29	106	221	116	249	116	79	79	100	109
ENSG00000236772	RP5-1184F4.5	antisense	14	0	3	28	9	27	45	20	111	39	10	52	71	7	20	29	65	14	18	8	59	53	30	86	111	59	55	39	52	43	47	51	34	17	72	25	72	92	20	55	32	107	106	14	12	10	113
ENSG00000271366	AC002128.5	antisense	1	0	0	9	0	6	3	2	6	0	5	4	4	7	2	35	12	0	10	5	11	5	0	8	8	0	0	2	5	3	5	15	7	5	6	10	8	10	10	2	0	10	0	1	0	0	9
ENSG00000232295	RP11-154D6.1	antisense	42	9	97	32	128	71	49	45	59	41	72	12	16	63	64	54	31	85	47	68	50	51	108	63	76	145	58	78	15	18	24	24	37	101	104	80	46	38	108	80	41	60	91	43	143	51	193
ENSG00000232290	RP1-292B18.3	antisense	1	0	0	0	1	0	0	0	3	0	0	6	2	0	0	0	2	0	0	0	0	0	0	2	2	2	2	0	0	1	9	0	0	0	3	0	0	1	2	2	2	2	0	4	0	0	1
ENSG00000234736	FAM170B-AS1	antisense	0	0	0	0	2	0	0	0	0	2	6	0	2	2	0	4	2	0	2	0	0	0	5	0	4	0	0	0	0	3	0	19	0	0	0	2	0	2	0	14	0	0	3	0	0	0	0
ENSG00000262049	RP13-1032I1.7	antisense	534	1907	0	619	0	1035	0	156	626	745	627	649	702	0	590	983	770	359	1111	346	1245	0	915	154	548	497	483	0	762	838	810	0	0	660	632	469	128	0	549	1452	526	756	624	0	574	0	1028
ENSG00000234197	ETV5-AS1	antisense	352	2	48	23	43	77	13	0	60	45	79	57	52	159	26	77	115	55	64	9	24	27	16	25	560	42	40	84	13	129	403	130	12	24	110	234	41	173	21	40	241	1005	114	84	139	219	31
ENSG00000260796	RP11-1348G14.5	antisense	17	3	24	25	10	3	7	12	24	4	17	17	6	19	2	5	11	5	12	18	5	7	11	25	23	29	9	7	14	7	2	6	11	16	3	12	7	15	12	31	19	20	3	1	2	6	11
ENSG00000180139	ACTA2-AS1	antisense	6	0	7	37	39	21	15	41	0	3	50	31	15	34	10	31	21	18	3	153	83	34	44	69	80	1	21	10	21	21	91	79	14	43	31	39	9	0	19	6	22	27	17	9	16	8	3
ENSG00000259436	CTC-378H22.2	antisense	20	51	20	27	385	38	135	217	14	45	39	203	146	204	27	34	62	26	3	39	50	19	22	234	150	20	10	6	19	60	46	25	109	128	29	229	114	26	55	27	25	31	15	35	46	54	0
ENSG00000258521	RP11-638I2.9	antisense	8	6	6	8	21	38	16	12	11	8	14	29	8	4	7	261	49	11	9	1	42	11	50	12	7	5	5	5	9	22	7	13	10	10	18	18	0	10	6	46	16	59	11	8	14	11	10
ENSG00000258525	RP11-829H16.3	antisense	96	0	105	103	299	65	59	157	10	15	182	50	50	190	47	6	5	2	7	98	102	39	202	128	189	31	72	8	41	65	10	5	87	91	60	108	101	58	274	68	50	39	103	155	162	155	35
ENSG00000267560	RP11-173A16.1	antisense	57	0	126	55	77	69	56	61	12	28	100	44	52	84	22	52	30	44	29	44	75	68	68	83	87	32	57	60	30	13	111	56	99	81	30	77	37	15	46	62	24	43	45	80	60	82	55
ENSG00000267563	CTC-503J8.4	antisense	0	0	0	3	0	0	0	0	3	1	0	2	0	0	0	2	3	0	0	5	0	1	0	0	2	1	0	0	0	0	2	0	3	0	0	0	0	0	0	3	0	4	0	4	0	1	0
ENSG00000267565	CTC-559E9.8	antisense	30	6	22	9	48	32	53	72	6	3	29	148	158	154	47	11	8	18	2	27	12	29	66	68	90	43	55	11	34	23	122	58	15	26	12	26	75	16	51	42	19	20	21	39	29	27	11
ENSG00000226310	RP3-323P24.3	antisense	7	6	0	2	13	3	10	2	0	0	3	6	5	8	11	2	7	5	10	5	7	3	7	8	4	15	7	8	12	8	21	5	8	11	7	2	10	2	6	6	5	12	6	10	7	17	5
[truncated: 25,766 more rows]
[truncated: 35 more columns]

## Sheet: Table S1_C
		The table contain the list of 736 DE lncRNAs from DUX4 subtype obtained using LIMMA voom
Gene_id	Log Fold change	P-value	Gene_sym	Gene_type	AE02_ID	AE02_REL	AE04_ID	AE04_REL	AE05_ID	AE05_REL	AE10_ID	AE10_REL	AE14_ID	AE14_REL	AE27_ID	AE29_ID	AE29_REL	AL03_ID	AL03_REL	AL04_ID	AL04_REL	AL06_ID	AL06_REL	AL09_ID	AL09_REL	AL12_ID	AL12_REL	AL18_ID	AL18_REL	AL20_ID	AL26_ID	AL27_REL	AL30_REL	AL31_REL	AL32_ID	AL32_REL	AL33_ID	AL33_REL	PE01_ID	PE01_REL	PE02_ID	PE02_REL	PE03_ID	PE03_REL	PE04_ID	PE04_REL	PE05_ID	PE05_REL	PE06_ID
ENSG00000215866	1.05569	0.00291264	RP11-426L16.8	lincRNA	-6.21904	-4.29075	-6.14887	-6.33066	-6.32977	-6.40518	-6.30852	-6.61824	-3.02736	-5.98577	-6.09062	-4.3656	-6.63027	-6.40772	-6.38456	-6.15317	-6.12881	-5.76958	-6.10844	-5.96375	-6.57571	-6.1456	-6.58361	-6.63466	-6.81198	-4.58206	-2.38315	-3.84685	-6.07317	-5.98054	-6.72931	-6.53121	-6.31933	-6.63333	-6.10276	-4.70624	-6.35411	-6.03294	-6.45644	-6.44478	-6.0075	-6.45711	-3.959	-4.29629	-6.1205
ENSG00000225106	3.91887	3.48487e-13	RP11-429E11.2	antisense	-6.21904	-5.87571	-6.14887	-6.33066	-6.32977	-6.40518	-6.30852	-6.61824	-2.37529	-0.856488	-2.39018	-6.68753	-6.63027	-6.40772	-6.38456	-6.15317	-3.32146	-5.76958	-6.10844	-5.96375	-6.57571	-3.33825	-3.77625	-2.72777	-4.00463	-3.35967	-5.84258	-6.16878	-6.07317	-1.73262	-6.72931	-6.53121	-6.31933	-6.63333	-3.2954	-2.20374	-2.89468	-0.988547	-2.756	-6.44478	-3.20015	-6.45711	-6.28093	-6.61822	-6.1205
ENSG00000226455	0.766174	0.00575391	RP3-512E2.2	antisense	-0.241756	-2.41628	-0.791313	-1.04526	-1.20048	-1.5472	0.561841	-1.76026	-0.625266	-0.856488	-2.00315	-1.82955	-2.92983	-0.14093	-2.68412	-0.94372	-2.42837	-1.86269	-0.275552	1.23592	0.0242041	-1.01632	0.654797	-1.27711	-0.979092	-1.77471	-1.08769	-1.41389	-0.715618	-1.22566	-1.05688	-0.465121	-1.19005	-1.42388	0.767605	-0.225113	-0.376832	-1.07874	-3.28652	-2.98535	-1.25261	-1.32783	-0.303646	-0.468472	1.09867
ENSG00000259163	1.33301	0.00518665	RP11-1078H9.5	antisense	-1.46415	-4.29075	-0.47644	-2.63022	-2.87033	-0.522542	-6.30852	-6.61824	-2.37529	-0.856488	-6.09062	-6.68753	-3.46035	-4.82275	-2.92512	-1.50932	-2.66938	-5.76958	-3.30109	-3.1564	-3.40578	-6.1456	-6.58361	-4.31274	-2.16813	-1.30904	-1.75512	-2.08132	-1.54961	-5.98054	-1.87133	-3.72386	-6.31933	-3.82597	-6.10276	-1.89888	-2.89468	-1.78501	-3.64909	-6.44478	-3.68557	-2.20918	-1.75736	-1.57382	-3.79857
ENSG00000254698	1.50536	0.00155323	RP11-659G9.3	sense_overlapping	-3.41168	-2.41628	-6.14887	-4.00874	-3.52241	-6.40518	-3.50117	-2.53077	-2.13428	-3.66384	-3.28326	-4.3656	-5.04531	-6.40772	-6.38456	-6.15317	-6.12881	-2.96222	-6.10844	-5.96375	-2.48825	-6.1456	-2.88317	-3.82731	-3.11154	-3.35967	-1.45026	-2.46834	-6.07317	-1.33669	-4.40738	-6.53121	-6.31933	-6.63333	-2.93283	-3.48385	-3.54676	-2.86302	-4.13452	-3.27485	-2.83758	-6.45711	-6.28093	-6.61822	-1.07611
ENSG00000247595	0.677548	0.00709665	SPTY2D1-AS1	processed_transcript	0.920516	-1.48339	0.226174	1.10396	1.15405	-0.0653347	0.831028	0.694646	1.26331	0.243048	0.828248	-0.383751	-0.154541	1.31338	0.123239	0.965767	1.355	0.16116	0.549769	1.90043	0.662696	-0.936147	1.03844	2.10343	0.464143	0.727793	2.47483	-0.742517	1.93245	1.27684	1.82144	1.2035	0.475082	1.52149	0.767605	0.0838374	2.64307	0.812549	1.12099	-0.29503	1.44371	-0.90252	0.918747	-1.06363	1.29735
ENSG00000226453	1.56013	0.000365908	RP11-379B8.1	lincRNA	-6.21904	-5.87571	-6.14887	-4.00874	-6.32977	-6.40518	-6.30852	-6.61824	-3.02736	-5.98577	-6.09062	-3.88018	-3.82292	-2.50083	-1.52657	-6.15317	-6.12881	-5.76958	-6.10844	-5.96375	-6.57571	-6.1456	-6.58361	-6.63466	-4.00463	-6.16702	-5.84258	-6.16878	-6.07317	-5.98054	-6.72931	-6.53121	-6.31933	-4.3114	-6.10276	-3.48385	-2.89468	-2.3325	-6.45644	-4.12285	-6.0075	-6.45711	-6.28093	-1.26067	-6.1205
ENSG00000260626	0.827803	0.00526367	RP11-23E10.3	lincRNA	-3.89711	-4.29075	-2.24197	-4.7457	-3.15984	-4.82022	-3.50117	-3.81088	-1.31116	-4.40081	-3.76869	-2.29521	-2.38235	-2.70728	-4.06263	-6.15317	-4.54385	-4.18462	-3.78651	-4.37879	-6.57571	-2.44516	-4.99864	-3.46474	-4.00463	-2.9971	-3.03522	-2.99886	-3.26582	-4.39558	-3.55938	-4.20928	-2.41244	-1.87844	-4.5178	-3.96927	-2.89468	-3.71101	-2.99701	-4.12285	-6.0075	-4.87215	-4.69596	-4.29629	-4.53554
ENSG00000012171	0.988817	0.00185078	SEMA3B	processed_transcript	0.940836	2.84881	1.12726	1.36282	0.850143	2.35969	0.0313262	-0.785347	2.91011	3.0668	0.595885	0.389284	-0.363487	1.76721	1.8102	2.40525	3.377	1.2857	3.07395	1.888	1.82943	2.00922	-0.475083	0.13352	1.91934	2.83016	1.02779	1.91337	2.17	2.9173	-0.253573	0.502213	0.156399	0.134855	1.64543	1.98026	2.52547	2.33775	0.113412	1.87264	3.27095	3.46919	1.55828	-1.57382	1.7187
ENSG00000196553	1.37213	0.000379713	LINC00238	processed_transcript	-6.21904	-5.87571	-2.97894	-4.7457	-2.62933	-2.94575	-6.30852	-6.61824	-1.31116	-4.40081	-6.09062	-4.3656	-4.30835	-3.23779	-4.06263	-3.34582	-6.12881	-5.76958	-6.10844	-5.96375	-6.57571	-2.44516	-4.99864	-6.63466	-6.81198	-6.16702	-3.03522	-6.16878	-6.07317	-5.98054	-6.72931	-4.94625	-3.99741	-6.63333	-6.10276	-6.2912	-4.03218	-6.03294	-6.45644	-6.44478	-6.0075	-6.45711	-6.28093	-6.61822	-6.1205
ENSG00000255045	1.06363	0.00855953	RP11-677M14.2	antisense	-3.04911	-5.87571	-2.44843	-4.7457	-2.87033	-4.82022	-2.40163	-3.1588	-1.31116	-2.81585	-6.09062	-1.73334	-2.23796	-1.54974	-2.68412	-1.50932	-1.37393	-5.76958	-6.10844	-3.1564	-3.40578	-3.33825	-2.49614	-2.93422	-2.41966	-2.70759	-3.52065	-2.99886	-2.37273	-3.17319	-2.48138	-1.48682	-3.99741	-2.10977	-2.93283	-0.93365	-0.572752	-1.94548	-3.64909	-6.44478	-3.20015	-3.64975	-3.111	-3.81086	-2.42006
ENSG00000262454	1.71147	1.63646e-05	RP11-65J21.3	lincRNA	-6.21904	-5.87571	-6.14887	-6.33066	-4.00784	-3.59783	-6.30852	-6.61824	-5.83472	-5.98577	-6.09062	-6.68753	-6.63027	-6.40772	-6.38456	-6.15317	-6.12881	-5.76958	-6.10844	-5.96375	-6.57571	-6.1456	-6.58361	-6.63466	-6.81198	-6.16702	-5.84258	-6.16878	-6.07317	-2.52111	-6.72931	-3.72386	-6.31933	-6.63333	-6.10276	-6.2912	-6.35411	-2.86302	-6.45644	-6.44478	-6.0075	-6.45711	-3.47357	-6.61822	-6.1205
ENSG00000183242	4.44671	2.09302e-13	WT1-AS	antisense	-4.63407	-3.06835	-6.14887	-3.52331	-2.87033	-1.11978	-2.60808	-2.9178	3.70638	1.15378	-6.09062	-2.4396	-2.38235	-6.40772	-6.38456	0.256217	2.58199	-2.96222	-6.10844	-3.1564	-1.93185	-2.44516	-3.41368	-3.82731	-0.703457	-1.52317	2.90226	0.545464	2.84271	-3.17319	1.4947	-0.508842	-1.27494	-1.58894	-1.5792	-3.12128	2.32888	2.36366	-3.28652	-4.12285	-6.0075	-6.45711	-6.28093	-0.836859	-3.31315
ENSG00000232739	1.86733	0.000383259	RP11-25G10.2	antisense	-6.21904	-5.87571	-6.14887	-2.2432	-6.32977	-4.82022	-6.30852	-6.61824	-4.24976	-3.17842	-6.09062	-0.906172	-1.58588	-6.40772	-6.38456	-6.15317	-6.12881	-5.76958	-6.10844	-2.79383	-6.57571	-6.1456	-3.77625	-2.5472	-6.81198	-1.64346	-5.84258	-2.46834	-2.37273	-3.17319	-0.896416	-0.264423	-6.31933	-6.63333	-2.19587	-3.48385	-2.10618	-1.17496	-6.45644	-6.44478	-2.83758	-4.87215	-6.28093	-6.61822	-0.628647
ENSG00000261341	1.06616	0.00349931	CTD-2568A17.1	lincRNA	-6.21904	-3.06835	-6.14887	-6.33066	-4.00784	-2.15726	-3.9866	-6.61824	-2.37529	-2.28533	-2.63118	-2.04368	-3.46035	-4.08579	-2.92512	-1.50932	-2.22192	-2.59965	-2.93852	-2.50432	-4.25378	-2.23871	-2.67672	-3.17523	-3.64206	-1.9191	-3.52065	-3.84685	-2.90325	-3.65862	-2.82242	-3.72386	-3.99741	-4.3114	-3.78083	-1.08175	-2.89468	-0.360516	-3.64909	-2.19685	-2.30706	-1.81325	-4.69596	-3.15879	-2.95058
ENSG00000224063	2.24988	0.000975146	AC007319.1	antisense	-3.41168	-5.87571	-6.14887	-4.00874	-6.32977	-2.70474	-6.30852	-6.61824	-5.83472	-2.81585	-6.09062	-2.98709	-6.63027	-6.40772	-3.5772	-1.90525	-3.80689	-5.76958	-6.10844	-5.96375	-2.66882	-0.719335	-3.77625	-1.87978	-1.32013	1.56769	-5.84258	-3.36143	1.88683	-5.98054	-2.64184	-2.83077	-6.31933	-6.63333	-6.10276	-6.2912	2.69301	2.87094	-6.45644	-0.890188	-1.92004	0.742564	-2.37403	-5.03326	-6.1205
ENSG00000267405	0.978861	0.00580841	CTC-296K1.4	lincRNA	-3.89711	-5.87571	-6.14887	-6.33066	-6.32977	-4.82022	-6.30852	-6.61824	-5.83472	-5.98577	-6.09062	-6.68753	-6.63027	-3.60036	-6.38456	-6.15317	-6.12881	-5.76958	-6.10844	-5.96375	-6.57571	-3.82367	-3.77625	-6.63466	-6.81198	-6.16702	-5.84258	-2.26189	-6.07317	-5.98054	-3.92195	-3.72386	-6.31933	-6.63333	-6.10276	-6.2912	-3.54676	-3.71101	-6.45644	-4.12285	-6.0075	-6.45711	-3.47357	-3.81086	-6.1205
ENSG00000267402	1.27094	0.00150465	RP11-619L19.2	antisense	0.047751	-5.87571	-0.657012	-2.42377	-2.42288	-0.0653347	-1.78496	-2.9178	1.28422	-0.559506	-0.598762	-6.68753	-3.82292	-1.27843	-2.92512	-1.76086	-1.60525	-0.911597	0.0813822	-5.96375	-6.57571	-1.50174	-1.93975	-1.77668	0.221441	-0.74076	-1.19872	-0.742517	-0.458461	-1.45698	-2.33699	-2.62432	-2.41244	-2.10977	-3.2954	-1.24681	-0.799523	0.506218	-0.434076	-1.08722	0.435442	-1.09956	-0.303646	-2.09466	-3.31315
ENSG00000232827	0.942441	0.00374596	RP11-211N8.7	lincRNA	-6.21904	-5.87571	-4.5639	-6.33066	-6.32977	-4.82022	-6.30852	-3.81088	-5.83472	-5.98577	-6.09062	-3.88018	-6.63027	-6.40772	-6.38456	-6.15317	-6.12881	-5.76958	-6.10844	-4.37879	-4.99075	-4.56064	-4.26168	-6.63466	-6.81198	-4.58206	-4.25762	-6.16878	-6.07317	-5.98054	-6.72931	-4.94625	-3.99741	-4.3114	-6.10276	-2.83177	-4.03218	-3.22559	-6.45644	-6.44478	-6.0075	-6.45711	-6.28093	-3.81086	-4.53554
ENSG00000229154	2.1931	0.00022379	KCNQ5-AS1	antisense	-3.89711	-5.87571	-6.14887	-6.33066	-6.32977	-6.40518	-2.22106	-2.53077	-0.280131	-5.98577	-0.961332	-1.26127	-2.92983	-6.40772	-6.38456	-6.15317	-1.37393	-5.76958	-6.10844	-1.10577	-4.25378	-3.33825	-1.02902	-6.63466	-4.49005	-2.70759	-1.19872	-6.16878	-0.863717	0.085545	0.509098	-0.508842	-6.31933	-6.63333	0.00576488	-1.0058	-1.83055	-1.07874	-2.06413	-0.952924	-6.0075	-6.45711	-4.69596	-1.26067	-0.448075
ENSG00000236800	2.17791	6.65187e-08	RP11-534L6.2	lincRNA	-6.21904	-5.87571	-4.5639	-6.33066	-3.52241	-4.82022	-2.84909	-3.44831	-2.66479	-2.81585	-6.09062	-6.68753	-5.04531	-6.40772	-6.38456	-6.15317	-6.12881	-5.76958	-6.10844	-5.96375	-6.57571	-6.1456	-3.77625	-4.31274	-6.81198	-4.58206	-4.25762	-6.16878	-4.48821	-5.98054	-6.72931	-6.53121	-6.31933	-3.82597	-3.2954	-1.89888	-1.59922	-0.823488	-3.28652	-3.27485	-6.0075	-6.45711	-4.69596	-6.61822	-6.1205
ENSG00000254561	1.44631	0.000899996	RP11-196E1.3	antisense	-3.41168	-5.87571	-6.14887	-4.00874	-6.32977	-3.23526	-6.30852	-6.61824	-3.02736	-5.98577	-6.09062	-3.88018	-3.46035	-6.40772	-6.38456	-3.34582	-3.32146	-5.76958	-3.30109	-5.96375	-2.66882	-6.1456	-6.58361	-6.63466	-6.81198	-3.35967	-5.84258	-6.16878	-2.90325	-3.17319	-3.92195	-6.53121	-6.31933	-6.63333	-1.4589	-3.48385	-4.03218	-4.44798	-6.45644	-6.44478	-6.0075	-6.45711	-6.28093	-6.61822	-3.31315
ENSG00000266717	0.778975	0.00139259	RP11-855A2.3	antisense	-1.57518	-0.0428175	-0.791313	-2.42377	-1.93745	-1.19573	-1.09907	-1.26068	-1.58679	-1.73784	-0.881162	-1.82955	-1.98642	-0.574826	-2.68412	-1.62961	-1.88089	-1.24602	-1.46459	-1.3199	-1.62151	-1.75328	-2.49614	-0.853305	-1.52658	-1.41214	-1.59465	-2.26189	0.641075	-4.39558	-2.20574	-1.77632	-1.03393	-1.42388	-0.893306	-0.141455	-0.288023	-0.102204	-1.93288	-0.890188	-1.61518	-1.70222	-0.448035	-2.2259	-0.237857
ENSG00000272945	1.30258	0.00277355	CTD-3216D2.5	sense_intronic	-6.21904	-5.87571	-2.44843	-3.52331	-3.52241	-4.08326	-6.30852	-2.71135	-2.66479	-3.17842	-2.00315	-1.13294	-0.902354	-2.32025	-6.38456	-2.45273	-3.32146	-1.37726	-3.30109	-2.26331	-2.87527	-2.44516	-2.88317	-1.87978	-6.81198	-2.9971	-1.93569	-3.84685	-2.16628	-3.17319	-0.539482	-1.24581	-2.8599	-1.98947	-6.10276	-1.33701	-2.10618	-0.200051	-3.28652	-4.85981	-6.0075	-3.64975	-2.82149	-3.15879	-2.66107
ENSG00000272115	1.74156	0.00329701	GS1-393G12.14	antisense	-1.36105	-5.87571	-6.14887	-6.33066	-6.32977	-6.40518	-1.78496	-6.61824	-2.13428	-2.28533	-2.18372	-6.68753	-6.63027	-6.40772	-2.13663	-3.34582	-6.12881	-5.76958	-6.10844	-5.96375	-6.57571	-6.1456	-6.58361	-6.63466	-6.81198	-6.16702	-3.03522	-6.16878	-6.07317	-5.98054	-6.72931	-6.53121	-6.31933	-6.63333	-6.10276	-6.2912	-6.35411	-1.27805	-6.45644	-6.44478	-6.0075	-6.45711	-6.28093	-1.86333	-6.1205
ENSG00000259986	1.74939	0.000453993	RP11-382A20.4	antisense	0.380877	-1.78824	-2.24197	-2.08274	-1.93745	-0.21536	-6.30852	-2.9178	-1.19086	-1.34191	-3.28326	-4.3656	-6.63027	-1.12231	-0.0807751	-2.45273	-6.12881	-2.31015	-6.10844	-0.291326	-1.29031	-6.1456	-2.19129	-6.63466	-6.81198	-6.16702	-2.14214	-0.959328	-4.48821	-0.93615	-3.02887	-2.28328	-3.99741	-6.63333	-1.5792	-2.83177	-1.06871	-1.50938	-4.87148	-6.44478	-3.68557	-3.64975	-4.69596	-3.81086	-1.1663
ENSG00000257913	0.758878	0.00298567	RP11-386G11.5	antisense	1.03835	0.0069355	-0.939412	-0.101845	-0.100947	-0.176366	-0.286156	1.28263	1.17651	0.389269	-0.536026	-0.756794	-0.902354	0.131443	-0.194731	0.150607	-0.919361	-0.0971522	-0.177705	0.102337	-0.235859	-1.39071	-0.208568	-0.484917	-0.272823	-0.675171	0.951838	2.30289	1.70162	1.07474	1.46545	1.13413	-0.253245	0.697588	0.555452	-0.182678	1.52241	2.46291	0.743229	-0.378688	0.592411	0.0186246	-0.0521068	-0.55213	-0.448075
ENSG00000229021	1.76072	0.000556366	NBPF18P	antisense	-6.21904	-5.87571	-1.29088	-2.63022	-3.52241	-3.59783	-6.30852	-3.81088	-5.83472	-2.81585	-1.33573	-6.68753	-6.63027	-6.40772	-3.21463	-3.83125	-0.843412	-5.76958	-6.10844	-2.05686	-3.40578	-6.1456	-2.33568	-4.31274	-6.81198	-6.16702	-5.84258	-6.16878	-6.07317	-3.17319	-6.72931	-2.28328	-3.51198	-6.63333	-3.2954	-6.2912	0.245801	-1.50938	-6.45644	-4.12285	-6.0075	-6.45711	-6.28093	-6.61822	-6.1205
ENSG00000228862	1.37917	0.00402909	RP11-91I20.3	lincRNA	-6.21904	-5.87571	-2.44843	-2.42377	-3.52241	-3.59783	-3.50117	-6.61824	-3.02736	-2.52634	-3.76869	-2.60007	-6.63027	-2.70728	-6.38456	-6.15317	-3.32146	-5.76958	-6.10844	-5.96375	-6.57571	-2.23871	-2.88317	-3.82731	-2.72452	-2.46658	-2.38315	-3.36143	-6.07317	-5.98054	-6.72931	-6.53121	-3.51198	-6.63333	-2.40232	-3.48385	-2.10618	-6.03294	-3.64909	-3.27485	-6.0075	-3.64975	-3.47357	-6.61822	-3.31315
ENSG00000230910	2.87326	8.43377e-06	RP3-525N10.2	antisense	-6.21904	-1.01773	-2.24197	-1.8071	-6.32977	-2.70474	-2.0606	-1.00353	-5.83472	-5.98577	-6.09062	-2.29521	-6.63027	-1.12231	-0.276031	-3.34582	-2.42837	-1.68211	-6.10844	-1.10577	1.32516	2.32608	-2.88317	-6.63466	-6.81198	0.574443	-0.984597	-2.46834	-1.54961	-5.98054	-3.92195	0.210257	-6.31933	-6.63333	-2.19587	-6.2912	-0.799523	-1.78501	-6.45644	-6.44478	-2.30706	-2.06479	-1.32673	-2.37029	-2.95058
ENSG00000242428	1.41672	0.000272982	RP11-147N17.1	antisense	-3.41168	-5.87571	-6.14887	-3.52331	-6.32977	-6.40518	-6.30852	-6.61824	-5.83472	-5.98577	-3.76869	-3.88018	-6.63027	-6.40772	-6.38456	-6.15317	-6.12881	-5.76958	-6.10844	-5.96375	-4.25378	-6.1456	-4.26168	-6.63466	-3.64206	-6.16702	-2.14214	-6.16878	-2.90325	-5.98054	-6.72931	-6.53121	-6.31933	-6.63333	-6.10276	-2.59076	-6.35411	-3.71101	-6.45644	-6.44478	-6.0075	-6.45711	-6.28093	-6.61822	-6.1205
ENSG00000255410	1.88338	9.59225e-05	RP11-732A19.6	antisense	-1.69547	-2.17527	-6.14887	-4.7457	-4.7448	-3.59783	-6.30852	-6.61824	-4.24976	-2.52634	-6.09062	-5.10257	-6.63027	-3.60036	-3.5772	-6.15317	-4.54385	-5.76958	-6.10844	-2.26331	-3.76835	-6.1456	-6.58361	-6.63466	-6.81198	-6.16702	-5.84258	-3.84685	-6.07317	-1.73262	-6.72931	-3.72386	-6.31933	-6.63333	-6.10276	-6.2912	-1.71026	-2.57351	-6.45644	-6.44478	-2.30706	-2.55022	-6.28093	-6.61822	-6.1205
ENSG00000251364	1.5211	1.14565e-05	CTD-2516F10.2	antisense	0.380877	-3.06835	-1.75655	-1.57578	1.44502	-0.97892	-0.286156	1.22097	1.75774	-0.700369	1.32724	1.00596	-1.20401	-0.178897	-0.892703	0.667005	1.09035	0.207702	-1.58488	2.30771	1.46321	1.32201	0.74731	0.799964	-2.41966	1.01288	3.13184	-0.102692	-1.21519	-0.199184	-0.896416	1.33298	0.526156	-1.77535	-1.4589	-1.64735	3.12769	1.22445	0.285024	-2.74434	0.760683	-0.434741	-3.47357	-2.09466	1.75602
ENSG00000246095	1.3376	0.00448637	LINC01096	lincRNA	-6.21904	-5.87571	-6.14887	-6.33066	-3.52241	-6.40518	-6.30852	-6.61824	-5.83472	-5.98577	-6.09062	-6.68753	-6.63027	-6.40772	-6.38456	-3.34582	-6.12881	-5.76958	-6.10844	-3.1564	-3.76835	-6.1456	-6.58361	-3.82731	-4.49005	-6.16702	-3.03522	-6.16878	-6.07317	-3.17319	-3.02887	-1.77632	-6.31933	-3.82597	-6.10276	-2.38431	-0.521222	-0.988547	-3.64909	-3.63742	-6.0075	-4.13518	-6.28093	-6.61822	-6.1205
ENSG00000241472	1.69535	0.00183628	PTPRG-AS1	processed_transcript	-3.04911	-5.87571	-6.14887	-6.33066	-6.32977	-6.40518	-6.30852	-6.61824	-1.92783	-4.40081	-2.63118	-5.10257	-6.63027	-6.40772	-3.5772	-6.15317	-6.12881	-5.76958	-6.10844	0.265067	-2.87527	-4.56064	-2.06005	-3.17523	-4.00463	-6.16702	-2.14214	-6.16878	-6.07317	-0.554279	-6.72931	-3.36128	-6.31933	-2.93289	-6.10276	-6.2912	-2.10618	-6.03294	-1.03018	-6.44478	-2.83758	-3.64975	-6.28093	-6.61822	-6.1205
ENSG00000268895	1.21041	5.96606e-07	A1BG-AS1	antisense	2.45692	3.61012	2.69349	2.81654	2.96256	2.5461	2.72765	2.71044	3.84652	1.1741	2.13339	2.45967	2.50672	2.53186	1.64335	1.24771	1.23751	1.50655	1.35916	1.70158	1.73263	3.80423	2.44706	3.48298	3.16673	2.65634	2.70817	3.32107	3.77075	2.75755	2.53514	1.45178	2.94979	3.23549	3.05459	3.54958	4.03928	3.13448	2.93802	3.64136	3.54132	3.92119	1.49386	-0.3894	2.61759
ENSG00000233665	1.02114	0.00145679	RP11-523O18.5	antisense	0.00978319	-1.48339	0.480491	-0.602744	1.73093	-0.790475	1.58022	1.18266	-0.0533599	0.0365969	2.09426	1.03357	1.66893	0.830689	-0.0807751	-1.19898	-0.919361	0.570272	8.20636e-05	0.0586161	0.807996	0.843085	1.50915	0.942764	0.306959	-1.21283	1.29697	0.92925	0.0353541	0.085545	0.546818	1.33298	-0.21081	-0.223938	1.4897	-0.458312	2.21194	-0.418231	1.22304	-2.19685	1.67198	0.08205	0.128465	0.20196	2.19691
ENSG00000272430	0.610682	0.00238386	RP11-38L15.8	lincRNA	-1.69547	-1.96882	-0.657012	-0.180917	-2.87033	-0.97892	-2.0606	-1.66404	-0.880523	-1.03157	-2.18372	-2.78064	-2.72338	-2.94828	-1.34016	-1.10878	-0.843412	-1.68211	-1.86051	-1.3199	-0.693066	-1.10121	-1.29821	-1.99081	-2.28842	-1.52317	-1.75512	-1.92085	-2.90325	-1.73262	-2.82242	-1.57701	-2.41244	-1.58894	-2.19587	-0.458312	-0.471469	0.442792	-1.93288	-1.08722	-2.83758	-1.17171	-2.37403	-1.76024	-1.36561
ENSG00000258561	1.55009	0.000439181	RP11-72M17.1	lincRNA	-3.41168	-0.383854	-6.14887	-4.7457	-6.32977	-6.40518	-6.30852	-6.61824	-1.4424	-3.17842	-2.39018	-6.68753	-6.63027	-4.08579	-3.21463	-2.69374	-6.12881	-5.76958	-3.30109	-5.96375	-3.40578	-1.1914	-3.77625	-6.63466	-6.81198	-6.16702	-3.03522	-4.58382	-6.07317	-5.98054	-6.72931	-4.20928	-3.51198	-6.63333	-6.10276	-6.2912	-6.35411	-6.03294	-6.45644	-6.44478	-6.0075	-6.45711	-6.28093	-6.61822	-4.53554
ENSG00000267522	1.58936	0.00184959	CTD-2621I17.6	lincRNA	-6.21904	-5.87571	-2.44843	-4.00874	-6.32977	-3.23526	-2.22106	-2.9178	-3.02736	-5.98577	-3.28326	-2.98709	-3.82292	-3.23779	-6.38456	-2.69374	-2.04135	-5.76958	-3.30109	-3.1564	-6.57571	-1.50174	-3.77625	-1.99081	-3.35255	-2.07956	-1.45026	-3.36143	-3.26582	-5.98054	-2.64184	-6.53121	-2.41244	-1.67913	-3.2954	-1.33701	0.215744	1.51395	-6.45644	-1.80092	-2.30706	-2.99768	-3.111	-6.61822	-1.59694
ENSG00000258693	1.22214	0.00046822	RP11-436M15.3	lincRNA	-6.21904	-5.87571	-6.14887	-4.7457	-6.32977	-6.40518	-6.30852	-6.61824	-5.83472	-5.98577	-6.09062	-6.68753	-6.63027	-4.82275	-6.38456	-2.69374	-4.54385	-5.76958	-6.10844	-2.26331	-3.11628	-6.1456	-6.58361	-6.63466	-6.81198	-4.58206	-4.25762	-3.36143	-3.26582	-5.98054	-4.40738	-6.53121	-6.31933	-6.63333	-6.10276	-6.2912	-1.83055	-6.03294	-6.45644	-6.44478	-6.0075	-6.45711	-6.28093	-6.61822	-6.1205
ENSG00000254703	1.6827	1.4921e-08	SENCR	antisense	0.769649	0.724205	-1.10447	-2.2432	-0.352486	-0.0653347	-1.26413	-0.735594	1.71217	0.0365969	-0.0245261	1.46729	0.264544	-1.05016	-0.501913	2.34268	1.63274	-0.343313	-2.408	-0.409163	0.343154	-0.653747	-0.316821	-0.962239	-1.08406	1.56769	-0.485026	-1.21459	-0.142433	-0.771091	1.25369	-0.422685	-1.56445	-1.34793	0.839755	1.69179	2.30052	3.06772	-0.0814039	1.98568	0.142245	-0.965256	-1.23653	0.458597	0.774318
ENSG00000246465	1.61423	0.00379745	RP11-57A19.2	lincRNA	-2.5186	-5.87571	-1.29088	-3.52331	-3.52241	-6.40518	-1.78496	-2.09467	-1.19086	-5.98577	-3.28326	-2.60007	-2.38235	-2.15979	-6.38456	-6.15317	-4.54385	-5.76958	-6.10844	-1.44019	-3.76835	-0.860198	0.67378	-6.63466	-6.81198	-3.8451	0.727277	-6.16878	-6.07317	-2.81062	-6.72931	-2.62432	-6.31933	-2.93289	-3.2954	-2.59076	0.414072	0.596415	-2.20852	-6.44478	-6.0075	-6.45711	-3.47357	-1.86333	-1.87257
ENSG00000261039	1.52004	4.81943e-05	RP11-417E7.2	lincRNA	-6.21904	-5.87571	-6.14887	-4.7457	-4.00784	-6.40518	-6.30852	-6.61824	-5.83472	-5.98577	-6.09062	-6.68753	-6.63027	-6.40772	-6.38456	-6.15317	-4.54385	-5.76958	-3.30109	-5.96375	-6.57571	-6.1456	-6.58361	-6.63466	-6.81198	-3.8451	-5.84258	-4.58382	-6.07317	-3.65862	-6.72931	-6.53121	-6.31933	-6.63333	-6.10276	-3.48385	-2.44722	-2.86302	-6.45644	-6.44478	-6.0075	-6.45711	-6.28093	-6.61822	-6.1205
ENSG00000227911	2.01576	0.00099821	RP11-141M1.1	lincRNA	-1.97111	-2.70578	-6.14887	-6.33066	-3.52241	-6.40518	-6.30852	-6.61824	1.15397	-2.28533	-6.09062	-4.3656	-6.63027	-2.70728	-6.38456	-0.661321	-0.999532	-0.412026	-6.10844	-4.37879	-4.25378	-6.1456	-6.58361	-6.63466	-6.81198	-6.16702	-2.38315	-6.16878	-6.07317	-5.98054	-5.14434	-0.74985	-1.67548	-3.82597	-3.2954	-0.313922	-6.35411	-1.27805	-6.45644	-2.98535	-0.515649	-2.99768	0.460541	-2.09466	-3.79857
ENSG00000225205	2.66872	8.97652e-15	AC093818.1	antisense	2.70281	1.97604	3.43045	1.52108	2.50628	3.24047	1.45303	1.87762	5.38747	2.69019	2.10414	2.4849	2.30931	2.45337	1.99482	2.24343	0.37898	3.20484	2.06648	0.750494	0.971186	3.06141	0.883998	2.88694	2.34537	3.30668	2.52811	1.82557	4.92613	1.33234	1.98837	2.5589	2.99128	2.47258	-0.48805	0.554288	4.64941	6.50403	0.743229	0.774392	3.73228	3.16311	3.14743	1.96298	1.24582
ENSG00000205054	1.47411	0.000230912	LINC01121	processed_transcript	-6.21904	-3.06835	-3.82694	-6.33066	-3.15984	-6.40518	-6.30852	-6.61824	-5.83472	-3.17842	-6.09062	-6.68753	-6.63027	-6.40772	-3.5772	-6.15317	-6.12881	-5.76958	-6.10844	-5.96375	-6.57571	-6.1456	-3.77625	-6.63466	-6.81198	-2.70759	-3.03522	-6.16878	-6.07317	-5.98054	-6.72931	-3.07178	-6.31933	-6.63333	-6.10276	-3.48385	-2.10618	-6.03294	-6.45644	-6.44478	-6.0075	-6.45711	-6.28093	-6.61822	-6.1205
ENSG00000204837	1.21491	2.65909e-06	RP11-204M4.2	lincRNA	-2.31214	-2.41628	-0.791313	-0.838811	-0.496876	-1.36079	-0.580603	-0.509712	0.315027	-0.941377	-1.84269	-1.55825	-3.17084	-1.88415	-1.62967	-1.62961	-1.48496	-2.31015	-3.78651	-0.6062	-0.903283	-0.36424	0.184577	-2.1111	-1.45443	-2.26013	-1.31902	-2.70935	-0.715618	-0.252624	-2.48138	-1.17366	-1.03393	-1.07874	-0.430334	0.554288	0.0209276	0.0331479	-0.901855	-1.92121	-3.20015	-2.75667	-0.995523	-0.595851	-1.47664
ENSG00000248329	8.71378	1.19763e-45	RP11-366M4.3	processed_transcript	-3.41168	-5.87571	-6.14887	-6.33066	-6.32977	-6.40518	-6.30852	-6.61824	3.30739	1.72159	-6.09062	-6.68753	-6.63027	-6.40772	-6.38456	-6.15317	-3.32146	-5.76958	-6.10844	-5.96375	-6.57571	-6.1456	-6.58361	-6.63466	-6.81198	-6.16702	2.75361	-6.16878	-6.07317	-5.98054	-6.72931	-6.53121	-6.31933	-6.63333	-6.10276	-6.2912	3.43216	1.68816	-6.45644	-6.44478	-6.0075	-6.45711	-6.28093	-6.61822	-6.1205
ENSG00000224116	1.77428	0.0003169	INHBA-AS1	antisense	-3.41168	-5.87571	-6.14887	-6.33066	-6.32977	-1.19573	-6.30852	-2.09467	-3.51279	0.389269	-6.09062	-6.68753	-6.63027	-6.40772	-1.43036	-1.90525	-0.70255	-4.18462	-6.10844	-5.96375	-1.08386	-6.1456	-3.12418	-6.63466	-6.81198	-6.16702	-0.984597	-6.16878	-3.26582	-3.17319	-6.72931	-6.53121	-6.31933	-6.63333	-6.10276	-3.96927	-2.65367	-2.86302	-6.45644	-2.74434	-6.0075	-2.99768	-6.28093	-1.97436	-6.1205
ENSG00000266598	0.964178	0.00741496	RP11-583F2.5	antisense	-0.664447	-3.06835	0.451048	-0.658239	-1.8062	-2.01287	-0.753935	-2.71135	-0.880523	-1.89831	-1.23263	-2.60007	-6.63027	-0.679796	-2.29709	-1.50932	-0.919361	-1.24602	-2.20155	-0.0330144	-1.44643	-3.33825	-1.29821	-0.367878	0.824643	0.462332	1.33733	-1.92085	1.79102	-1.45698	-0.389456	0.0687029	-1.27494	-0.56724	-1.24478	-0.93365	-0.521222	-0.903658	-0.434076	-3.27485	-0.64995	-2.99768	-2.033	-3.81086	-4.53554
ENSG00000258716	1.15284	0.00350796	RP11-661G16.2	antisense	-4.63407	-5.87571	-6.14887	-6.33066	-6.32977	-6.40518	-6.30852	-6.61824	-3.02736	-3.17842	-6.09062	-3.88018	-6.63027	-4.08579	-6.38456	-6.15317	-6.12881	-5.76958	-6.10844	-5.96375	-3.76835	-6.1456	-6.58361	-6.63466	-4.00463	-3.35967	-1.75512	-3.36143	-2.37273	-5.98054	-6.72931	-6.53121	-6.31933	-6.63333	-6.10276	-6.2912	-3.54676	-3.22559	-6.45644	-6.44478	-6.0075	-6.45711	-6.28093	-6.61822	-6.1205
ENSG00000197585	1.53758	0.000246728	AC107218.3	antisense	-3.89711	-5.87571	-1.75655	-4.00874	-4.00784	-6.40518	-6.30852	-4.29631	-1.58679	-5.98577	-3.28326	-6.68753	-6.63027	-4.82275	-6.38456	-6.15317	-6.12881	-2.06914	-3.30109	-2.50432	-4.25378	-1.39071	-3.41368	-3.82731	-1.25739	-1.77471	-1.19872	-6.16878	-4.48821	-5.98054	-6.72931	-4.20928	-3.51198	-6.63333	-6.10276	-3.96927	-3.18419	-6.03294	-6.45644	-6.44478	-6.0075	-6.45711	-6.28093	-6.61822	-2.95058
ENSG00000204584	0.970258	0.000940804	RP11-304F15.3	antisense	-0.0692884	0.838538	-1.39398	-0.180917	0.46465	-1.76133	0.65726	0.324278	-0.705437	-0.856488	0.729564	1.36232	0.425008	-2.70728	-1.25527	-0.661321	-3.32146	-1.01469	0.605803	0.185995	0.366806	-0.473175	-0.475083	0.463368	0.571722	-0.881622	0.815633	-1.77646	0.585041	0.085545	1.18358	2.01182	0.367167	-2.93289	0.583741	-0.360465	1.42068	0.342098	0.46242	-1.15937	0.182323	-0.842399	-0.499566	-1.40877	1.44174
ENSG00000249430	2.60874	0.000105135	CTD-2231H16.1	lincRNA	-1.97111	-5.87571	1.01101	1.27667	-6.32977	-3.59783	1.6971	0.500705	3.19042	1.00291	3.26913	1.8321	1.30636	-2.50083	-6.38456	-6.15317	-2.42837	-5.76958	-6.10844	-5.96375	-2.05215	-0.591011	2.1272	-1.77668	-6.81198	2.79587	1.73485	1.645	2.28877	2.16411	-6.72931	-3.72386	-2.8599	-0.404511	0.717419	1.41616	2.04249	2.64302	3.77598	4.52605	1.53939	2.79792	-0.0911009	2.29167	3.8977
ENSG00000233928	4.56768	3.06148e-14	RP11-305F18.1	lincRNA	-3.89711	0.14666	-6.14887	-6.33066	-6.32977	-6.40518	-1.66467	-0.836877	0.0960177	-5.98577	-6.09062	-6.68753	-6.63027	-6.40772	-6.38456	-6.15317	-6.12881	-0.640295	-1.06405	-2.50432	-2.05215	-2.44516	-3.41368	-6.63466	-6.81198	0.208015	-1.59465	-0.742517	-6.07317	-5.98054	-6.72931	-6.53121	-6.31933	-6.63333	-6.10276	-6.2912	1.11349	-0.0556613	-6.45644	-6.44478	-6.0075	-6.45711	-0.214836	-6.61822	-6.1205
ENSG00000255363	1.23328	0.00477529	RP11-672A2.5	lincRNA	-2.7596	-0.449443	-3.82694	-3.52331	-3.15984	-2.31772	-6.30852	-3.81088	-2.66479	-0.941377	-6.09062	-2.98709	-6.63027	-4.82275	-2.68412	-2.98325	-2.95889	-3.44765	-2.02098	-4.37879	-2.48825	-6.1456	-2.19129	-6.63466	-4.00463	-1.41214	-4.25762	-0.676929	-2.16628	-5.98054	-2.82242	-4.20928	-6.31933	-6.63333	-6.10276	-2.83177	-2.26665	-0.606677	-4.13452	-1.68989	-2.10061	-2.20918	-1.63707	-3.15879	-3.31315
ENSG00000189149	2.59684	2.33742e-10	CRYM-AS1	lincRNA	-1.69547	-3.06835	-0.939412	-2.42377	-0.903501	-6.40518	-0.950972	-1.86335	1.75774	-1.03157	-6.09062	-0.458713	-1.77229	-3.60036	-3.5772	-2.06571	-2.66938	-1.24602	-0.82304	0.722749	-1.71773	-1.10121	-0.855687	-3.82731	-6.81198	-0.334134	0.307169	-2.70935	-0.190527	-0.771091	0.754509	-0.858785	-2.07141	-2.54587	-0.973477	-0.676492	-1.22483	0.837423	-4.13452	-2.98535	-1.25261	-6.45711	-3.111	-2.91778	-6.1205
ENSG00000267131	1.38626	0.000168204	RP11-332H18.5	antisense	-3.89711	-4.29075	-6.14887	-6.33066	-4.00784	-4.08326	-6.30852	-6.61824	-5.83472	-4.40081	-3.28326	-3.88018	-3.82292	-4.82275	-6.38456	-4.56821	-4.54385	-5.76958	-3.78651	-5.96375	-6.57571	-6.1456	-4.26168	-4.31274	-5.22702	-6.16702	-4.25762	-6.16878	-2.61374	-5.98054	-6.72931	-4.94625	-3.99741	-3.82597	-6.10276	-6.2912	-1.83055	-3.71101	-3.28652	-6.44478	-6.0075	-6.45711	-3.959	-6.61822	-3.31315
ENSG00000226380	0.932357	0.00415271	MIR29A	lincRNA	0.439176	-0.666254	1.10852	0.112279	-1.04436	0.5606	-0.753935	-1.33283	1.32515	0.782413	-0.207972	-2.98709	-3.46035	-1.54974	-1.25527	3.89259	1.56467	0.0633124	0.49147	-0.291326	-0.903283	0.004147	-1.29821	-1.08008	0.605871	-0.144657	0.134702	-0.742517	0.585041	-1.58823	0.116184	-1.03936	-1.36514	0.261488	-1.05837	1.02168	1.51007	2.69838	-1.50225	0.450041	-0.226142	0.926595	-2.19346	-2.71133	-2.03304
ENSG00000256278	0.692487	0.00636129	RP11-182J1.5	antisense	-0.727182	-2.41628	-2.0614	-1.47268	-1.12031	-0.427905	-0.425881	-1.26068	0.355105	-1.03157	-0.257725	-1.82955	-2.54281	-0.981451	-2.92512	-2.69374	-3.32146	-0.154868	-0.493733	0.144773	-1.14944	-1.39071	-1.53921	-1.01995	-1.19727	0.34077	-1.59465	-2.08132	-1.98571	-1.89308	-0.947947	-3.72386	-0.486444	-1.14148	-1.4589	-1.24681	0.245801	0.681304	-1.32716	-1.01851	-0.878219	-0.479829	-0.923374	-1.00351	0.0693245
ENSG00000235492	2.33719	0.000432184	RP11-16L9.4	lincRNA	-4.63407	-5.87571	-6.14887	-4.7457	-4.00784	-4.08326	-3.50117	-2.22592	-1.19086	-5.98577	-2.92069	-2.29521	-0.401455	-0.853127	-2.68412	-3.34582	-6.12881	-3.44765	-2.64901	-5.96375	-6.57571	-6.1456	-3.77625	-3.46474	-4.00463	0.208015	-3.52065	-2.26189	0.77232	-5.98054	-1.87133	-1.03936	-1.67548	1.33821	-2.40232	-3.48385	0.958771	-6.03294	-1.81259	-3.27485	-4.42254	-4.13518	-6.28093	-4.29629	1.64105
ENSG00000259478	1.34551	6.7822e-05	RP11-753A21.1	lincRNA	-6.21904	-5.87571	-6.14887	-6.33066	-6.32977	-6.40518	-6.30852	-6.61824	-5.83472	-5.98577	-6.09062	-6.68753	-6.63027	-4.08579	-3.5772	-6.15317	-6.12881	-5.76958	-6.10844	-5.96375	-6.57571	-3.82367	-6.58361	-6.63466	-6.81198	-6.16702	-5.84258	-6.16878	-6.07317	-5.98054	-6.72931	-4.20928	-3.51198	-6.63333	-6.10276	-6.2912	-3.18419	-3.71101	-6.45644	-6.44478	-6.0075	-6.45711	-6.28093	-6.61822	-6.1205
ENSG00000259475	1.58275	4.68314e-05	RP11-654A16.3	antisense	-2.7596	-5.87571	-2.97894	-1.47268	-6.32977	-2.49829	-3.9866	-1.97438	-1.74726	-1.89831	-1.84269	-2.78064	-3.17084	-1.54974	-1.7407	-2.45273	-1.7365	-5.76958	-1.86051	-1.71582	-1.08386	-0.31271	-1.53921	-0.962239	-5.22702	-6.16702	-3.03522	-2.99886	-1.82524	-3.17319	-1.77511	-1.57701	-2.61889	-3.4634	-3.78083	-3.96927	-0.164287	-2.57351	-0.96459	-4.85981	-3.20015	-4.87215	-3.47357	-3.44829	-1.07611
ENSG00000251206	0.902503	0.00321144	CTD-2187J20.1	lincRNA	-6.21904	-5.87571	-4.5639	-6.33066	-6.32977	-4.82022	-3.9866	-4.29631	-5.83472	-3.66384	-6.09062	-6.68753	-6.63027	-6.40772	-6.38456	-6.15317	-6.12881	-5.76958	-6.10844	-4.37879	-6.57571	-6.1456	-6.58361	-6.63466	-5.22702	-6.16702	-4.25762	-6.16878	-6.07317	-5.98054	-6.72931	-6.53121	-6.31933	-6.63333	-6.10276	-3.48385	-2.89468	-3.71101	-6.45644	-6.44478	-4.42254	-6.45711	-6.28093	-6.61822	-6.1205
ENSG00000250685	1.93006	0.000382903	RP11-486L19.2	antisense	-6.21904	-5.87571	-6.14887	-3.52331	-3.52241	-6.40518	-6.30852	-6.61824	-0.00182964	-1.03157	-1.6983	-4.3656	-6.63027	-6.40772	-6.38456	-3.83125	-6.12881	-5.76958	-3.30109	-5.96375	-4.25378	-6.1456	-6.58361	-3.17523	-6.81198	-3.35967	-3.52065	-2.70935	-3.26582	-5.98054	-3.92195	-3.72386	-3.51198	-5.04837	-6.10276	-0.225113	-1.83055	-0.200051	-4.13452	0.425588	-6.0075	-0.90252	-3.47357	-6.61822	-6.1205
ENSG00000231419	2.71867	0.00134892	LINC00689	processed_transcript	-1.97111	-3.06835	-6.14887	-6.33066	-6.32977	-6.40518	-3.50117	-3.81088	1.72752	3.00575	1.47163	1.07402	1.64119	-6.40772	-6.38456	-6.15317	-0.574226	-5.76958	-6.10844	-1.87629	-2.87527	-3.33825	-6.58361	-1.68047	0.780475	1.9674	0.532461	-6.16878	-0.24028	5.70201	3.04383	-0.465121	4.11842	6.3112	4.51654	5.33588	0.275245	3.21261	2.26123	3.58727	1.68599	4.84952	-0.172401	2.94974	3.70127
ENSG00000233221	2.04643	6.6578e-05	AC133785.1	antisense	-3.41168	-5.87571	-6.14887	-6.33066	-6.32977	-6.40518	-3.50117	-6.61824	-5.83472	-5.98577	-6.09062	-3.88018	-3.82292	-3.60036	-6.38456	-6.15317	-6.12881	-5.76958	-3.30109	-5.96375	-3.11628	-6.1456	-6.58361	-6.63466	-6.81198	-6.16702	-1.45026	-6.16878	-6.07317	-5.98054	-6.72931	-6.53121	-6.31933	-6.63333	-6.10276	-6.2912	-1.14466	0.156883	-6.45644	-6.44478	-2.30706	-6.45711	-6.28093	-3.81086	-6.1205
ENSG00000223751	1.18448	0.0023703	AC116609.2	lincRNA	-6.21904	-5.87571	-6.14887	-6.33066	-6.32977	-6.40518	-6.30852	-6.61824	-3.02736	-5.98577	-6.09062	-4.3656	-6.63027	-3.60036	-4.79959	-6.15317	-6.12881	-5.76958	-6.10844	-3.1564	-6.57571	-1.89767	-6.58361	-6.63466	-6.81198	-6.16702	-5.84258	-3.36143	-6.07317	-5.98054	-4.40738	-2.83077	-3.99741	-6.63333	-6.10276	-6.2912	-6.35411	-6.03294	-6.45644	-4.85981	-6.0075	-6.45711	-6.28093	-6.61822	-3.79857
ENSG00000233033	1.33193	0.00263697	CASK-AS1	antisense	-2.5186	-5.87571	-1.39398	-6.33066	-4.00784	-6.40518	-3.50117	-3.81088	-3.51279	-4.40081	-3.28326	-4.3656	-3.46035	-6.40772	-6.38456	-6.15317	-6.12881	-5.76958	-6.10844	-3.1564	-6.57571	-6.1456	-2.33568	-4.31274	-6.81198	-3.35967	-3.03522	-3.84685	-4.48821	-5.98054	-3.92195	-2.83077	-6.31933	-3.82597	-3.2954	-6.2912	-1.83055	-2.57351	-3.64909	-6.44478	-3.20015	-6.45711	-4.69596	-6.61822	-1.72818
ENSG00000257181	1.31327	4.59672e-05	RP11-611O2.5	antisense	-6.21904	-4.29075	-6.14887	-4.7457	-6.32977	-6.40518	-6.30852	-6.61824	-5.83472	-3.66384	-6.09062	-5.10257	-4.30835	-6.40772	-6.38456	-3.83125	-6.12881	-5.76958	-4.52348	-5.96375	-4.99075	-6.1456	-4.26168	-4.31274	-6.81198	-6.16702	-4.25762	-6.16878	-3.75124	-5.98054	-6.72931	-6.53121	-6.31933	-6.63333	-6.10276	-3.96927	-4.03218	-6.03294	-6.45644	-6.44478	-6.0075	-6.45711	-6.28093	-6.61822	-6.1205
ENSG00000260186	4.13195	1.11165e-13	RP11-481J2.2	lincRNA	-0.437676	0.353111	-3.34151	-3.16074	-2.08184	-2.94575	-6.30852	-3.81088	1.81633	2.09638	-2.63118	-2.16397	-1.13842	-2.15979	-2.92512	-1.62961	-4.54385	-5.76958	-2.408	-5.96375	-2.48825	-6.1456	-1.45432	-3.82731	-3.64206	-1.77471	2.00917	-1.41389	-2.90325	0.359306	1.70115	-1.40193	-2.41244	-3.1739	-6.10276	-3.48385	1.04677	0.156883	-1.81259	-0.51404	-0.124859	-3.64975	-2.58049	-1.86333	-1.87257
ENSG00000225518	0.971554	0.00282316	RP11-396C23.2	lincRNA	-1.82672	-0.590305	-0.657012	-2.08274	-2.08184	-3.23526	-3.1386	-3.1588	-1.07983	-0.559506	-3.28326	-0.278141	-1.58588	-3.60036	-2.29709	-1.02389	-1.37393	-1.24602	-2.408	-3.1564	-1.62151	-1.50174	-6.58361	-3.46474	-2.90509	-1.9191	-3.03522	-1.77646	-1.68085	-2.52111	-2.20574	-0.976621	-2.07141	-1.58894	-1.05837	-0.736613	-0.288023	-0.988547	-3.64909	-1.68989	-2.54807	-0.624219	-1.42294	-3.15879	-1.1663
ENSG00000259544	1.28119	0.00325854	RP11-158M2.2	antisense	-1.57518	-5.87571	0.117921	-1.93835	-1.57488	-0.339095	-3.50117	-1.66404	3.08712	0.243048	-0.598762	-2.4396	-6.63027	-2.50083	-1.86099	0.256217	1.07086	0.338947	0.810421	0.511982	-0.693066	-0.36424	-2.06005	-1.27711	-2.41966	1.56769	-0.170153	0.339013	0.301869	0.20928	-1.68491	-1.77632	-1.27494	-0.00397273	0.087065	2.25954	-0.471469	2.99773	-1.24699	0.425588	0.259285	0.891619	-0.923374	-1.76024	-0.762948
ENSG00000236526	0.948912	0.00421849	RP4-742J24.2	antisense	2.15165	-5.87571	0.42099	1.82415	1.47113	1.06242	1.15908	0.694646	2.70831	0.933092	1.9483	1.20121	1.36408	2.26117	1.62107	-0.00342657	0.246225	-1.01469	0.120376	1.41995	0.218707	2.50904	1.78708	2.20139	1.18237	-0.494599	1.33733	1.99613	1.39444	1.88364	2.18657	1.29534	1.6173	2.86452	2.32769	2.84579	2.97456	2.79043	1.81502	3.46662	2.75737	2.8535	2.71625	1.56666	1.41088
ENSG00000267767	1.8903	1.58463e-06	CTC-523E23.4	lincRNA	-2.5186	-5.87571	-3.34151	-1.68681	1.13784	-0.382817	-1.55364	-2.53077	1.72752	-1.73784	-2.00315	-0.579007	-0.902354	2.181	-0.892703	-1.29519	0.0209325	-0.640295	-2.408	-0.919358	-1.02112	1.54789	-1.29821	1.01639	-0.0437976	0.432888	-0.0612185	-0.440861	-0.943887	-0.0498068	2.04218	0.387653	0.0557054	0.212161	-0.973477	0.247957	3.34459	0.735243	-0.728523	-1.15937	-1.92004	-1.93355	-3.959	-3.81086	-0.39258
ENSG00000226409	5.03777	2.04948e-34	RP11-735G4.1	antisense	-6.21904	-5.87571	-6.14887	-6.33066	-6.32977	-6.40518	-6.30852	-6.61824	-1.4424	-5.98577	-6.09062	-6.68753	-6.63027	-6.40772	-6.38456	-6.15317	-6.12881	-5.76958	-6.10844	-5.96375	-6.57571	-6.1456	-6.58361	-6.63466	-6.81198	-6.16702	-1.45026	-6.16878	-6.07317	-5.98054	-6.72931	-6.53121	-6.31933	-6.63333	-6.10276	-6.2912	-1.14466	-2.57351	-6.45644	-6.44478	-6.0075	-4.13518	-6.28093	-3.81086	-6.1205
ENSG00000230725	1.35003	0.00600093	RP4-738P15.1	lincRNA	-6.21904	-5.87571	-6.14887	-6.33066	-6.32977	-6.40518	-6.30852	-3.81088	-3.02736	-5.98577	-6.09062	-2.04368	-6.63027	-3.60036	-6.38456	-6.15317	-3.32146	-5.76958	-6.10844	-2.26331	-6.57571	-3.33825	0.493208	-6.63466	-6.81198	-6.16702	-3.03522	-6.16878	-6.07317	-0.93615	-6.72931	-2.00765	-6.31933	-6.63333	-6.10276	-6.2912	-1.49613	-3.22559	-3.64909	-6.44478	-6.0075	-6.45711	-6.28093	-6.61822	-6.1205
ENSG00000228288	2.03942	1.58609e-09	PCAT6	antisense	-2.5186	-3.06835	-3.34151	-0.973112	-0.657341	-1.04763	-2.0606	0.0111201	0.906747	1.2334	-3.76869	0.254983	-0.957849	-1.76386	-1.34016	-0.538464	0.904608	0.207702	-0.616589	-0.471899	-1.21816	1.11179	-1.62941	-0.367878	-0.881245	0.402831	-0.114658	0.0980049	0.155648	0.864946	0.528082	-0.227429	-0.253245	-1.27578	0.930663	-0.676492	2.66548	1.51395	-4.13452	-3.63742	0.259285	0.0506858	-3.47357	-3.81086	-1.47664
ENSG00000231208	2.37323	1.10958e-07	RP4-583P15.11	antisense	-3.41168	-5.87571	-2.68943	-4.00874	-3.52241	-4.08326	-6.30852	-6.61824	-0.477168	-4.40081	-2.00315	-4.3656	-6.63027	-4.08579	-6.38456	-6.15317	-6.12881	-5.76958	-6.10844	-3.64182	-6.57571	-6.1456	-6.58361	-6.63466	-6.81198	-0.284381	-3.03522	-4.58382	-3.75124	-5.98054	-6.72931	-6.53121	-6.31933	-4.3114	-6.10276	-6.2912	-1.14466	-0.675389	-2.54955	-3.27485	-2.83758	-3.64975	-6.28093	-6.61822	-6.1205
ENSG00000225942	1.49031	0.0087089	AC093326.2	lincRNA	-2.7596	-1.35215	-6.14887	-3.52331	-3.15984	-6.40518	-6.30852	-1.06365	-0.549317	-5.98577	-6.09062	-2.29521	-1.87539	-2.32025	-2.92512	-1.90525	-6.12881	-1.68211	0.520914	-5.96375	-6.57571	-0.936147	-4.26168	-6.63466	-6.81198	-1.41214	-3.52065	-1.92085	-3.75124	-2.2801	-3.26987	-6.53121	0.714089	-4.3114	-6.10276	-6.2912	-1.59922	-1.07874	-6.45644	-6.44478	-1.48394	-3.64975	-3.111	-6.61822	-6.1205
ENSG00000249159	1.91478	5.35944e-05	RP11-480D4.2	lincRNA	-2.5186	-5.87571	-6.14887	-6.33066	-6.32977	-6.40518	-6.30852	-6.61824	-2.66479	-5.98577	-2.63118	-2.78064	-2.54281	-3.23779	-4.06263	-6.15317	-6.12881	-5.76958	-6.10844	-5.96375	-3.40578	-2.68617	-6.58361	-2.93422	-3.11154	-2.26013	-4.25762	-6.16878	-3.75124	-5.98054	-2.48138	-6.53121	-6.31933	-6.63333	-6.10276	-6.2912	-2.89468	-2.3325	-6.45644	-4.85981	-6.0075	-6.45711	-6.28093	-3.81086	-3.31315
ENSG00000234640	1.5301	0.00103209	RP11-264E18.1	lincRNA	-2.7596	-4.29075	-2.68943	-2.87123	-6.32977	-6.40518	-1.45054	-3.1588	-1.92783	-2.52634	-1.33573	-6.68753	-6.63027	-0.626356	-2.92512	-2.69374	-3.80689	-5.76958	-2.93852	-5.96375	-6.57571	-1.50174	-2.33568	-3.46474	-3.35255	-3.35967	-3.52065	-6.16878	-6.07317	-5.98054	-0.798569	-2.44375	-1.03393	-1.42388	-6.10276	-4.70624	-0.927847	-0.903658	-4.13452	-4.12285	-2.10061	-2.20918	-0.995523	-3.81086	-1.59694
ENSG00000227036	4.58502	1.76767e-16	LINC00511	lincRNA	-3.41168	-3.06835	-6.14887	-1.68681	-3.52241	-6.40518	-3.50117	-2.37031	-0.477168	1.81513	-2.63118	-1.32998	-3.82292	-6.40772	-2.68412	-1.62961	-2.95889	-3.44765	-2.02098	-5.96375	-6.57571	-3.33825	-4.99864	-1.42521	-1.25739	-2.9971	-1.45026	-3.36143	-4.48821	0.286242	-4.40738	-1.88735	-2.8599	-3.82597	-6.10276	-0.408559	2.16552	2.21023	-3.64909	-4.12285	1.04778	2.74991	-3.47357	-2.91778	-3.79857
ENSG00000259725	1.12326	0.0014871	CTD-3032H12.1	lincRNA	-6.21904	-3.06835	-6.14887	-6.33066	-4.7448	-6.40518	-6.30852	-6.61824	-5.83472	-5.98577	-6.09062	-6.68753	-6.63027	-6.40772	-6.38456	-6.15317	-3.32146	-5.76958	-6.10844	-3.64182	-6.57571	-6.1456	-4.26168	-6.63466	-6.81198	-6.16702	-5.84258	-6.16878	-6.07317	-5.98054	-4.40738	-6.53121	-6.31933	-6.63333	-3.78083	-6.2912	-4.03218	-6.03294	-6.45644	-6.44478	-6.0075	-6.45711	-6.28093	-6.61822	-6.1205
ENSG00000231290	1.33178	0.00469189	APCDD1L-AS1	processed_transcript	-3.41168	-2.17527	-6.14887	-3.52331	-6.32977	-6.40518	-6.30852	-2.37031	-2.37529	-3.17842	-2.39018	-2.98709	-6.63027	-3.60036	-6.38456	-6.15317	-3.80689	-5.76958	-6.10844	-5.96375	-3.76835	-3.33825	-4.26168	-2.38674	-4.00463	-6.16702	-1.75512	-2.26189	-2.61374	-5.98054	-3.02887	-6.53121	-2.8599	-2.10977	-6.10276	-2.59076	-2.26665	-2.86302	-6.45644	-6.44478	-6.0075	-6.45711	-6.28093	-2.91778	-3.31315
ENSG00000264290	0.947917	0.00976973	RP11-68I3.4	sense_intronic	-0.54661	-3.55378	-0.791313	-1.20138	-0.352486	-1.6503	0.536966	-1.00353	-0.408455	-2.81585	-1.23263	-2.78064	-1.98642	-3.60036	-1.86099	-0.371814	-2.66938	-3.44765	-1.86051	-1.20886	-0.553341	-6.1456	-0.393783	-1.77668	-0.881245	-0.0585	-0.713295	-1.64522	-1.42931	-0.554279	-2.64184	-3.07178	-2.41244	-2.72644	2.66873	-1.89888	0.215744	0.735243	-1.09889	-2.05246	-0.124859	-2.55022	-0.131178	-2.2259	2.28464
ENSG00000224973	1.00997	0.00358904	LARGE-AS1	processed_transcript	-0.604326	-5.87571	-0.863463	-2.2432	-1.28537	-2.70474	-1.26413	-3.1588	-1.58679	-1.23088	-2.39018	-1.55825	-4.30835	-0.103935	-3.5772	-4.56821	-6.12881	-0.412026	-0.225799	-0.67835	-1.53131	-2.05814	-1.82872	-2.1111	-2.41966	-1.64346	-0.798184	-2.08132	-3.26582	-3.17319	-2.33699	-1.57701	-2.41244	-2.54587	-2.0153	0.216593	-0.423375	-0.903658	-4.13452	-2.98535	-0.452913	-1.93355	-1.75736	-1.97436	-2.42006
ENSG00000261523	0.936384	0.00980689	RP11-82O18.2	antisense	-4.63407	-3.55378	-2.0614	-2.08274	-2.62933	-6.40518	-4.72356	-4.29631	-2.37529	-4.40081	-6.09062	-3.88018	-3.82292	-3.60036	-4.79959	-6.15317	-6.12881	-5.76958	-3.78651	-3.64182	-4.25378	-2.05814	-3.12418	-2.72777	-5.22702	-2.70759	-3.52065	-3.84685	-3.26582	-3.65862	-3.92195	-4.20928	-3.99741	-2.93289	-4.5178	-3.48385	-1.49613	-3.71101	-4.87148	-4.85981	-1.36365	-2.20918	-3.959	-5.03326	-3.31315
ENSG00000250786	1.57119	0.00893203	SNHG18	lincRNA	-6.21904	-5.87571	-6.14887	-3.52331	-6.32977	-6.40518	-6.30852	-6.61824	-5.83472	-5.98577	-6.09062	-3.2281	-6.63027	1.69557	1.82976	-6.15317	-6.12881	-5.76958	-1.86051	-5.96375	-6.57571	-6.1456	-6.58361	-0.752022	-4.49005	-6.16702	-3.03522	-3.36143	-6.07317	-5.98054	-6.72931	-6.53121	-3.99741	-6.63333	-6.10276	-6.2912	-0.0142619	-2.3325	-6.45644	-6.44478	-6.0075	-6.45711	-6.28093	-6.61822	-6.1205
ENSG00000262528	1.05822	0.000286875	LA16c-349E10.1	antisense	-3.04911	-0.746425	-1.19467	-1.57578	-2.2423	-2.31772	-1.91621	-0.735594	0.273805	-2.52634	-0.881162	-0.854642	-2.54281	-1.88415	-1.7407	-2.06571	-0.919361	-0.484175	0.430716	-1.3199	-1.02112	0.158181	-1.02902	-0.906744	-2.41966	-0.675171	0.600365	-1.21459	-0.190527	-0.554279	-2.82242	-1.77632	-1.10988	-2.54587	-0.745208	-0.408559	-1.59922	-0.360516	-0.728523	-0.0697375	-0.64995	-1.03084	0.539253	-0.785329	-0.762948
ENSG00000257060	1.44403	0.00222045	RP11-266O8.1	lincRNA	-0.861483	-5.87571	-6.14887	-6.33066	-3.15984	-6.40518	-3.50117	-3.81088	-5.83472	-5.98577	-6.09062	-6.68753	-6.63027	-4.08579	-6.38456	-6.15317	-6.12881	-5.76958	-6.10844	-5.96375	-6.57571	-6.1456	-6.58361	-6.63466	-6.81198	-6.16702	-5.84258	-3.36143	-6.07317	-5.98054	-6.72931	-6.53121	-3.51198	-6.63333	-6.10276	-6.2912	-1.49613	-1.78501	-6.45644	-6.44478	-6.0075	-6.45711	-6.28093	-3.44829	-6.1205
ENSG00000100181	1.77006	0.00663753	TPTEP1	lincRNA	-1.82672	-5.87571	-3.34151	1.52108	0.830105	4.15992	-1.78496	1.10286	-0.549317	3.69547	0.538741	0.4105	-1.98642	-1.65283	0.891569	5.03974	4.11078	0.38017	-2.408	1.71573	1.93604	0.773263	5.39903	-0.330884	0.0335082	6.45113	-1.45026	-6.16878	6.56051	3.07745	-1.77511	2.29851	-2.07141	-1.77535	-1.71044	-1.53631	0.611672	0.306909	0.172913	0.973076	3.549	1.93091	-2.37403	-6.61822	1.81614
ENSG00000254869	1.12735	0.000674898	RP11-91I20.2	lincRNA	-6.21904	-5.87571	-4.5639	-6.33066	-6.32977	-6.40518	-6.30852	-6.61824	-5.83472	-1.89831	-6.09062	-4.3656	-6.63027	-6.40772	-6.38456	-3.34582	-6.12881	-5.76958	-6.10844	-5.96375	-6.57571	-3.82367	-6.58361	-5.0497	-4.49005	-6.16702	-5.84258	-6.16878	-6.07317	-5.98054	-6.72931	-6.53121	-6.31933	-6.63333	-6.10276	-3.96927	-3.18419	-3.22559	-6.45644	-6.44478	-6.0075	-6.45711	-6.28093	-6.61822	-4.53554
ENSG00000273328	1.54839	0.00190352	RP11-141M3.5	processed_transcript	-3.41168	-3.06835	-1.90094	-6.33066	-6.32977	-3.23526	-2.0606	-2.37031	-5.83472	-2.07888	-2.63118	-6.68753	-6.63027	-3.60036	-6.38456	-3.34582	-2.42837	-2.59965	-6.10844	-3.64182	-6.57571	-2.44516	-6.58361	-6.63466	-6.81198	-1.52317	-3.03522	-1.64522	-6.07317	-5.98054	-2.33699	-2.83077	-6.31933	-3.82597	-1.85483	-2.59076	-0.862259	-1.64062	-6.45644	-6.44478	-2.54807	-3.64975	-6.28093	-6.61822	-3.31315
ENSG00000231194	1.31559	0.00572498	FARP1-AS1	antisense	-6.21904	-1.78824	-6.14887	-6.33066	-1.8062	-4.08326	-2.84909	-3.81088	-1.74726	-1.59345	-2.00315	-4.3656	-2.72338	-6.40772	-6.38456	-2.98325	-3.80689	-1.86269	-0.979159	-3.1564	-6.57571	-2.44516	-1.37415	-2.5472	-4.00463	-6.16702	-4.25762	-6.16878	-6.07317	-3.65862	-3.92195	-2.28328	-1.10988	-3.4634	-2.40232	-0.509842	-2.10618	-1.50938	-3.64909	-2.05246	-3.68557	-3.28718	-2.58049	-3.44829	0.108319
ENSG00000235994	2.04924	0.00309661	RP3-470B24.5	lincRNA	-2.5186	1.34346	-6.14887	-6.33066	-6.32977	-6.40518	-6.30852	-3.44831	0.23137	-1.12779	-6.09062	-6.68753	-3.82292	-6.40772	-6.38456	-6.15317	-6.12881	-5.76958	-3.78651	1.00203	-2.87527	-6.1456	-6.58361	-6.63466	-3.11154	-3.35967	-5.84258	-0.554072	-6.07317	-5.98054	-6.72931	-6.53121	-6.31933	-6.63333	-6.10276	-6.2912	-2.10618	-6.03294	-6.45644	-6.44478	-1.61518	-2.99768	-6.28093	-6.61822	-0.50579
ENSG00000228784	0.999629	0.000804244	LINC00954	lincRNA	1.52916	-0.147787	3.53588	2.82668	4.10799	2.64194	0.768292	2.08567	2.83417	0.933092	3.00478	1.21334	0.837332	1.91871	0.775315	1.49788	2.51864	0.38017	-0.131162	3.40911	2.95372	2.41282	2.74955	0.927578	0.347889	-0.439104	1.5583	0.0980049	1.02486	2.16411	1.03224	2.12343	2.21594	1.84645	1.39709	1.58531	4.56699	2.38069	3.38748	2.99609	1.98685	1.02671	0.43332	-0.0790602	1.99324
ENSG00000245711	0.675992	0.00302838	NADK2-AS1	antisense	0.980637	-1.96882	2.1226	1.23158	0.946358	0.253027	0.810417	0.913145	1.42267	-0.152881	1.25811	2.59092	2.37254	1.62019	0.604129	0.858054	0.63937	0.0117821	0.461413	-0.130862	0.269781	1.71859	1.91225	2.03422	1.70765	1.4104	1.76475	0.886501	1.68838	-1.02635	2.75249	1.68311	0.899835	1.65669	1.59073	1.64544	1.64024	0.932843	1.97401	0.694774	1.28712	0.413256	1.18668	2.04356	-0.33914
ENSG00000260579	2.47336	1.11178e-06	RP11-382A20.2	antisense	-1.46415	-1.12082	-6.14887	-3.16074	-1.12031	-0.572295	-6.30852	-4.29631	-0.280131	0.933092	-6.09062	-3.88018	-6.63027	-0.735291	-1.09915	-2.69374	-2.66938	-5.76958	-4.52348	-0.0811087	-1.29031	-2.68617	-0.855687	-4.31274	-4.49005	-3.8451	-2.67265	-0.883379	-3.26582	-1.45698	-6.72931	-2.00765	-6.31933	-4.3114	-0.430334	-0.141455	-0.471469	-1.64062	-4.13452	-6.44478	-3.68557	-2.75667	-6.28093	-6.61822	-1.87257
ENSG00000258748	1.52352	0.00325997	CTD-2223O18.1	antisense	-1.69547	-0.203282	1.98556	-0.776075	-1.20048	-3.23526	-3.50117	-6.61824	-1.74726	-4.40081	-6.09062	-5.10257	-2.23796	-1.36332	-1.34016	-3.83125	-2.22192	-5.76958	-6.10844	-1.57143	-2.87527	-3.82367	-0.700964	-4.31274	-6.81198	-2.07956	-1.59465	-1.3108	-6.07317	-5.98054	-2.33699	-3.07178	-3.51198	-6.63333	-4.5178	-6.2912	-3.54676	-6.03294	-4.87148	-6.44478	-1.75957	-2.75667	-2.19346	-3.15879	-4.53554
ENSG00000249404	0.958276	0.000685002	CTD-2234B20.1	lincRNA	-6.21904	-5.87571	-6.14887	-6.33066	-4.7448	-6.40518	-4.72356	-5.03327	-5.83472	-5.98577	-6.09062	-5.10257	-6.63027	-6.40772	-6.38456	-6.15317	-6.12881	-5.76958	-4.52348	-5.96375	-6.57571	-3.82367	-6.58361	-5.0497	-6.81198	-6.16702	-3.52065	-6.16878	-6.07317	-5.98054	-6.72931	-6.53121	-6.31933	-4.3114	-6.10276	-6.2912	-6.35411	-6.03294	-4.87148	-6.44478	-4.42254	-6.45711	-4.69596	-6.61822	-6.1205
ENSG00000241679	5.45669	5.01658e-30	RP11-80H8.4	lincRNA	-0.792771	-0.831313	0.226174	-1.8071	-1.68591	0.00420627	-3.9866	-3.81088	4.11511	0.933092	-1.6983	-0.621443	-0.480527	-2.70728	-0.958291	-1.90525	-1.60525	-2.96222	-2.20155	1.78444	0.138537	-1.75328	-3.12418	-5.0497	-2.16813	-3.35967	2.96799	-6.16878	-2.61374	-0.554279	-0.46252	-0.0554765	0.919071	-6.63333	-2.40232	-3.96927	3.93936	2.88294	-1.81259	-2.98535	-1.61518	-2.06479	1.2965	-0.3894	-0.628647
ENSG00000234028	5.40969	5.16468e-07	AC062029.1	antisense	5.1598	-5.87571	-6.14887	-6.33066	-6.32977	-6.40518	3.77496	-6.61824	6.44344	0.859719	3.5871	1.91609	-6.63027	-6.40772	2.87047	-6.15317	-6.12881	-5.76958	-6.10844	3.62684	-6.57571	4.6333	-6.58361	3.21552	2.60798	3.85118	-5.84258	-6.16878	-6.07317	-5.98054	1.96069	2.13057	3.30455	2.85652	-6.10276	-6.2912	5.12819	4.76715	3.87783	-6.44478	-6.0075	-6.45711	-6.28093	2.53407	-6.1205
ENSG00000189419	1.27167	0.00375384	SPATA41	lincRNA	-3.89711	-5.87571	-6.14887	-3.52331	-2.62933	-3.59783	-3.50117	-2.53077	-1.58679	-5.98577	-3.28326	-2.60007	-1.58588	-3.23779	-3.5772	-2.45273	-6.12881	-5.76958	-6.10844	-5.96375	-2.32778	-6.1456	-2.88317	-3.17523	-2.56405	-6.16702	-1.59465	-6.16878	-3.75124	-5.98054	-3.92195	-3.07178	-3.14941	-2.72644	-6.10276	-2.59076	-1.06871	-3.22559	-3.64909	-2.53789	-6.0075	-6.45711	-6.28093	-6.61822	-3.79857
ENSG00000234854	1.47106	0.00799787	LINC00676	antisense	0.00978319	-2.70578	-6.14887	-6.33066	-0.307398	-0.913332	-2.60808	-5.03327	-0.705437	-3.66384	-4.50565	-6.68753	-6.63027	-6.40772	-6.38456	-2.24628	-2.04135	0.534203	-1.71612	-2.79383	-4.25378	-1.75328	-3.12418	-6.63466	-1.76759	-2.26013	-1.08769	-1.21459	2.50048	0.20928	1.98837	-1.24581	-2.8599	-2.93289	-2.0153	-0.799349	-6.35411	-2.3325	-3.64909	-2.98535	-6.0075	-4.13518	-2.033	-6.61822	-2.42006
ENSG00000266213	3.86396	1.56638e-13	RP11-100K18.1	lincRNA	-6.21904	-5.87571	-6.14887	-6.33066	-6.32977	-6.40518	-6.30852	-6.61824	2.26857	-0.25785	-6.09062	-6.68753	-6.63027	-6.40772	-6.38456	-6.15317	-6.12881	-5.76958	-6.10844	-5.96375	-3.76835	-6.1456	-6.58361	-6.63466	-6.81198	-6.16702	0.566813	-6.16878	-6.07317	-3.17319	-6.72931	-6.53121	-6.31933	-6.63333	-6.10276	-6.2912	-0.927847	-1.07874	-6.45644	-6.44478	-6.0075	-6.45711	-6.28093	-6.61822	-6.1205
ENSG00000099869	4.94929	1.74431e-20	IGF2-AS	antisense	-6.21904	-5.87571	-6.14887	-6.33066	-6.32977	-3.59783	-0.527164	-3.81088	0.394099	-1.12779	-6.09062	-6.68753	-6.63027	-6.40772	-6.38456	-6.15317	-6.12881	-5.76958	-6.10844	-5.96375	-2.87527	-6.1456	-2.88317	-6.63466	-6.81198	-6.16702	-0.485026	-6.16878	-6.07317	-5.98054	-6.72931	-6.53121	-6.31933	-6.63333	-6.10276	-6.2912	2.32185	-2.57351	-6.45644	-6.44478	-6.0075	-6.45711	-6.28093	-6.61822	-2.42006
ENSG00000254391	1.60314	0.00093165	CTC-529G1.1	antisense	-6.21904	-5.87571	-6.14887	-6.33066	-6.32977	-6.40518	-3.1386	-4.29631	-1.92783	-5.98577	-4.50565	-2.78064	-6.63027	-6.40772	-6.38456	-6.15317	-6.12881	-2.06914	-3.30109	-5.96375	-3.40578	-2.05814	-6.58361	-1.01995	-1.6827	-2.9971	-1.59465	-6.16878	-6.07317	-5.98054	-2.82242	-3.72386	-1.36514	-1.98947	-6.10276	-6.2912	-2.26665	-6.03294	-1.93288	-6.44478	-4.42254	-6.45711	-6.28093	-6.61822	-6.1205
ENSG00000226263	1.52935	0.000173108	ISM1-AS1	antisense	-6.21904	-5.87571	-6.14887	-4.7457	-3.52241	-6.40518	-4.72356	-6.61824	-3.51279	-3.66384	-3.76869	-2.16397	-4.30835	-6.40772	-6.38456	-6.15317	-3.80689	-3.44765	-6.10844	-4.37879	-6.57571	-4.56064	-6.58361	-4.31274	-3.64206	-6.16702	-3.52065	-6.16878	-2.90325	-5.98054	-3.92195	-4.20928	-3.99741	-4.3114	-2.40232	-1.76764	-3.54676	-2.12605	-2.756	-6.44478	-6.0075	-6.45711	-6.28093	-3.15879	-1.87257
ENSG00000185203	1.2695	0.00195865	WASIR1	antisense	0.0847452	0.600026	-1.10447	-1.57578	-1.93745	-2.70474	-2.0606	-0.428412	0.985459	-2.81585	0.284424	0.157958	-0.255235	-1.65283	-2.68412	-1.29519	-6.12881	1.64827	-0.493733	-2.26331	-2.66882	-1.89767	-3.41368	-0.158931	1.5674	1.91512	-1.08769	-1.21459	0.721246	0.286242	0.165511	1.72146	-0.537974	-1.50405	-1.85483	0.674582	0.884293	0.761475	-0.784018	0.425588	-0.963108	0.36307	0.0589245	-1.66402	-3.79857
ENSG00000259424	2.56676	1.2758e-08	RP11-35O15.1	antisense	-6.21904	-5.87571	-6.14887	-6.33066	-6.32977	-3.59783	-6.30852	-6.61824	-2.13428	-3.66384	-6.09062	-6.68753	-6.63027	-3.60036	-3.21463	-6.15317	-3.32146	-5.76958	-6.10844	-3.64182	-4.25378	-1.89767	-6.58361	-6.63466	-4.49005	-6.16702	-1.93569	-6.16878	-6.07317	-3.65862	-6.72931	-3.36128	-6.31933	-6.63333	-6.10276	-6.2912	-1.06871	-1.07874	-6.45644	-6.44478	-6.0075	-3.64975	-3.959	-4.29629	-3.79857
ENSG00000261816	4.33378	1.18551e-16	RP11-863P13.2	lincRNA	-6.21904	-5.87571	-3.82694	-6.33066	-4.7448	-2.94575	-6.30852	-6.61824	-0.106799	-2.81585	-3.28326	-4.3656	-6.63027	-6.40772	-4.06263	-3.34582	-6.12881	-5.76958	-6.10844	-3.1564	-4.99075	-6.1456	-6.58361	-4.31274	-5.22702	-3.35967	-4.25762	-2.08132	-3.75124	-1.89308	-5.14434	-6.53121	-3.99741	-5.04837	-2.93283	-6.2912	-0.521222	0.410002	-6.45644	-4.12285	-4.42254	-4.87215	-4.69596	-6.61822	-6.1205
ENSG00000267551	0.772247	0.00775038	AC005264.2	antisense	3.17971	1.508	2.87627	2.45397	1.93233	0.133974	1.88623	1.83709	4.45645	1.38055	2.00214	2.30965	2.00272	3.44559	2.24115	3.01925	4.18973	3.25556	5.25186	-0.235831	1.31303	1.25528	-0.243757	2.18232	4.17315	3.86226	4.21947	3.12813	4.45137	2.4246	4.68379	4.20096	3.5088	2.38626	2.79509	2.4196	4.15665	4.19467	2.1172	3.27803	2.98968	3.25885	3.61541	1.24597	1.85104
ENSG00000223704	1.56978	5.96069e-06	RP1-90L6.2	lincRNA	1.31235	-1.35215	0.294078	1.50854	1.37759	-0.790475	2.09662	1.63443	4.00606	0.808645	1.06926	2.80632	3.26908	1.22891	0.872832	0.923642	1.355	2.77345	0.685973	1.72974	2.00549	3.79838	1.61115	2.7598	1.54116	3.26969	2.55403	2.10268	2.81861	2.12274	3.8566	2.33607	3.10063	2.64512	0.665425	-1.89888	3.82704	1.86793	2.87223	-0.716856	-1.05331	-2.20918	-0.172401	1.5961	2.03432
ENSG00000235688	2.33486	8.18093e-07	AC116614.1	antisense	1.95589	5.38462	2.76701	1.52108	2.40833	0.0705488	-1.66467	-4.29631	3.44373	-0.313346	-3.76869	2.63665	1.69616	-0.385348	-0.892703	2.99911	2.81663	2.62703	2.82525	0.544043	0.522323	4.53124	-0.43386	-3.17523	-2.56405	1.30058	2.32233	2.67984	0.155648	-1.45698	1.41535	1.91587	1.51987	2.09799	-4.5178	-3.96927	0.994616	2.54826	-2.99701	-1.92121	2.85359	2.06253	-0.398282	-0.735576	1.91842
ENSG00000254319	2.54094	0.000310975	RP11-134O21.1	lincRNA	-1.08975	-1.62778	-6.14887	-1.28627	-0.0259853	-0.732759	1.19132	0.639151	0.735136	0.204054	-6.09062	-2.98709	-6.63027	-3.60036	-2.47767	0.150607	0.0209325	-2.96222	-6.10844	-3.1564	-1.02112	-0.53089	1.38794	-4.31274	-6.81198	-6.16702	1.29697	-6.16878	1.47372	1.09627	2.42804	1.23034	-6.31933	-6.63333	-4.5178	-2.83177	2.25691	2.64302	1.13601	-1.5868	-0.124859	-0.307362	-3.47357	-6.61822	-6.1205
ENSG00000250366	1.615	0.0063187	LINC00617	lincRNA	-6.21904	2.57962	-2.97894	2.27296	1.24766	-3.59783	3.10722	-1.76026	2.38928	2.09638	-2.00315	1.75955	3.38235	0.868408	0.928327	-6.15317	-1.88089	0.459241	0.685973	2.17067	0.875502	1.41664	1.79577	-6.63466	-2.56405	0.0617943	1.8369	2.50718	-1.21519	-0.488691	-0.190147	-0.858785	1.62903	2.84847	-2.19587	2.08818	2.69846	2.59277	-1.24699	-2.74434	2.47228	-4.13518	2.2775	2.59367	2.01393
ENSG00000256209	2.52418	1.82224e-08	RP11-897M7.1	lincRNA	-6.21904	-5.87571	-6.14887	-6.33066	-6.32977	-6.40518	-6.30852	-6.61824	-3.51279	-0.0550335	-6.09062	-3.51761	-2.92983	-6.40772	-6.38456	-6.15317	-6.12881	-5.76958	-6.10844	-2.79383	-3.76835	-6.1456	-6.58361	-6.63466	-6.81198	-2.70759	-3.03522	-6.16878	-6.07317	-5.98054	-6.72931	-6.53121	-2.23187	-5.04837	-6.10276	-6.2912	-1.39992	-6.03294	-6.45644	-6.44478	-6.0075	-4.13518	-6.28093	-6.61822	-6.1205
ENSG00000249526	1.77681	0.000610728	CTB-35F21.1	lincRNA	-3.41168	-5.87571	-6.14887	-3.16074	-6.32977	-6.40518	-3.1386	-5.03327	-2.37529	-3.17842	-3.76869	-2.29521	-2.92983	-6.40772	-6.38456	-2.69374	-0.919361	-5.76958	-6.10844	-4.37879	-6.57571	-2.05814	-6.58361	-2.1111	-0.369038	-2.9971	-1.93569	-2.99886	-1.82524	-1.73262	-1.17472	0.799707	-0.893069	1.9097	-6.10276	-3.12128	-1.83055	-6.03294	-0.0134999	-2.74434	-3.68557	-2.99768	-6.28093	-2.53076	-6.1205
ENSG00000226667	1.13413	0.0015313	RP11-292F22.5	lincRNA	-2.5186	-5.87571	-1.29088	-2.87123	-4.7448	-6.40518	-3.1386	-5.03327	-1.58679	-3.66384	-3.28326	-4.3656	-3.46035	-4.08579	-3.21463	-4.56821	-3.80689	-4.18462	-3.78651	-5.96375	-4.25378	-1.01632	-2.19129	-6.63466	-4.49005	-3.35967	-1.45026	-6.16878	-4.48821	-5.98054	-4.40738	-3.72386	-2.07141	-2.24101	-3.2954	-3.48385	-2.44722	-1.78501	-4.13452	-6.44478	-3.68557	-3.28718	-3.959	-4.29629	-3.79857
ENSG00000233571	1.34995	1.19358e-06	RP11-545D19.1	lincRNA	-6.21904	-5.87571	-3.82694	-6.33066	-6.32977	-6.40518	-6.30852	-4.29631	-4.24976	-5.98577	-6.09062	-3.2281	-6.63027	-6.40772	-6.38456	-6.15317	-6.12881	-5.76958	-6.10844	-5.96375	-6.57571	-6.1456	-6.58361	-6.63466	-6.81198	-6.16702	-4.25762	-3.84685	-6.07317	-5.98054	-6.72931	-6.53121	-6.31933	-6.63333	-6.10276	-6.2912	-2.89468	-3.71101	-6.45644	-6.44478	-6.0075	-6.45711	-6.28093	-6.61822	-6.1205
ENSG00000273253	0.712611	0.00374388	RP3-402G11.26	antisense	2.39199	1.11298	2.18653	2.28036	1.7417	1.55482	2.79214	1.01839	4.72848	2.41083	1.08929	1.37316	0.901107	2.3236	2.48272	2.53682	2.19761	3.26109	4.3804	1.74361	2.22195	3.24886	1.70641	2.97081	3.88759	3.7563	3.04312	3.07201	4.41567	0.428847	-0.221512	1.60322	2.86802	2.52906	3.13325	2.43331	2.97007	3.51588	2.07883	2.38495	3.47833	3.00027	4.17543	2.44518	2.16027
ENSG00000260978	2.57642	2.54462e-05	RP11-73C9.1	antisense	-6.21904	-5.87571	-6.14887	-6.33066	-6.32977	-6.40518	-6.30852	-2.53077	-2.66479	-0.559506	-0.664351	-6.68753	-6.63027	-6.40772	-6.38456	-1.76086	-3.32146	-3.44765	-6.10844	-1.44019	-1.82082	-6.1456	-6.58361	-6.63466	-3.35255	1.23386	-5.84258	-6.16878	-3.26582	-0.851261	-1.97442	-2.44375	-6.31933	-6.63333	-6.10276	-6.2912	-0.862259	-0.606677	-0.434076	0.694774	-6.0075	-2.36965	-3.959	-6.61822	-4.53554
ENSG00000267280	4.89709	1.22505e-20	RP11-332H18.4	antisense	-6.21904	-5.87571	-6.14887	-4.00874	-3.52241	-6.40518	-6.30852	-3.1588	-2.13428	-4.40081	-6.09062	-6.68753	-6.63027	-2.50083	-3.5772	-3.34582	-2.42837	-5.76958	-4.52348	-5.96375	-6.57571	-3.82367	-6.58361	-4.31274	-6.81198	-6.16702	-2.38315	-6.16878	-1.82524	-5.98054	-6.72931	-6.53121	-6.31933	-6.63333	-6.10276	-6.2912	1.19278	0.410002	-4.87148	-6.44478	-3.68557	-6.45711	-6.28093	-6.61822	-3.31315
ENSG00000225872	1.91641	0.0081605	AC002398.5	lincRNA	-1.08975	-1.35215	-6.14887	-1.8071	-3.52241	-1.2759	-6.30852	-4.29631	2.14827	0.389269	-2.92069	3.05898	3.51311	3.44871	1.8102	-0.425253	1.30581	3.90108	4.06523	-0.471899	-0.693066	-0.53089	-3.41368	0.881035	1.48723	-3.35967	-3.52065	-6.16878	-2.37273	0.619369	-6.72931	-3.07178	0.280579	0.76755	-2.19587	-4.70624	3.94853	3.24551	-1.32716	-0.890188	4.00233	3.2416	1.11995	0.370466	-1.59694
ENSG00000226780	1.27409	0.0022634	RP11-38J22.3	antisense	-2.13157	-5.87571	-6.14887	-2.87123	-6.32977	-6.40518	-6.30852	-3.81088	-4.24976	-0.700369	-6.09062	-3.51761	-4.30835	-4.08579	-6.38456	-6.15317	-6.12881	-2.96222	-6.10844	-5.96375	-6.57571	-6.1456	-6.58361	-6.63466	-6.81198	-1.9191	-5.84258	-6.16878	-2.90325	-5.98054	-3.55938	-4.20928	-3.51198	-6.63333	-6.10276	-6.2912	-2.26665	-1.07874	-6.45644	-6.44478	-4.42254	-6.45711	-6.28093	-6.61822	-6.1205
ENSG00000226786	4.65283	1.11675e-14	RP1-167F1.2	antisense	-6.21904	-5.87571	-6.14887	-6.33066	-6.32977	-6.40518	-6.30852	-6.61824	1.6491	-5.98577	-6.09062	-4.3656	-6.63027	-6.40772	-3.21463	-6.15317	-6.12881	-5.76958	-6.10844	-5.96375	-6.57571	-1.50174	-1.02902	-6.63466	-6.81198	-6.16702	-5.84258	-6.16878	-4.48821	-5.98054	-6.72931	-6.53121	-6.31933	-6.63333	-6.10276	-6.2912	1.60589	-0.360516	-6.45644	-6.44478	-6.0075	-6.45711	-6.28093	-3.44829	-6.1205
ENSG00000254501	0.829468	0.00534628	AP003068.9	antisense	0.00978319	4.15082	-0.594276	1.60597	-0.601846	3.07661	0.986097	1.18266	2.11365	0.204054	1.64409	0.828168	1.36408	-0.525073	0.0583876	2.9156	2.32651	2.09461	3.86741	0.575407	1.40728	1.66818	2.43041	1.93898	1.10091	1.88282	1.16865	1.83684	2.97395	1.35037	1.79817	0.952606	0.575484	1.6931	1.71102	3.35805	1.8108	2.7186	0.486071	1.94324	0.621855	0.508675	2.39503	1.96298	2.32658
ENSG00000229901	1.23953	0.00515687	RP11-399E6.4	antisense	-2.31214	-5.87571	-6.14887	-3.52331	-6.32977	-6.40518	-1.66467	-4.29631	-1.74726	-5.98577	-6.09062	-3.88018	-4.30835	-6.40772	-6.38456	-6.15317	-6.12881	-5.76958	-6.10844	-3.1564	-3.76835	-6.1456	-2.49614	-6.63466	-6.81198	-3.8451	-5.84258	-3.84685	-6.07317	-5.98054	-2.64184	-3.07178	-6.31933	-6.63333	-6.10276	-2.59076	-2.89468	-6.03294	-4.13452	-3.63742	-6.0075	-2.36965	-6.28093	-6.61822	-6.1205
ENSG00000271984	1.57038	0.000336987	RP3-337O18.9	antisense	-6.21904	-5.87571	-2.68943	-2.87123	-3.15984	-2.15726	-6.30852	-3.81088	-3.02736	-2.81585	-6.09062	-4.3656	-6.63027	-6.40772	-3.5772	-3.34582	-1.17462	-1.24602	-4.52348	-2.79383	-4.99075	-3.82367	-4.26168	-6.63466	-5.22702	-3.35967	-2.38315	-2.99886	-6.07317	-2.81062	-3.02887	-1.77632	-3.99741	-3.4634	-6.10276	-1.53631	-3.54676	-6.03294	-6.45644	-6.44478	-3.20015	-3.28718	-4.69596	-6.61822	-2.95058
ENSG00000236364	1.20824	0.00511978	RP11-525G13.2	antisense	-6.21904	-5.87571	-1.50501	-1.8071	-4.7448	-0.522542	-1.09907	-3.81088	0.50513	0.0365969	0.448543	1.13902	1.06321	-1.76386	-1.62967	-0.661321	-1.60525	-0.0416571	-0.380522	-0.537487	-0.425962	-1.01632	0.616065	1.11353	1.13639	0.402831	1.31729	-1.0395	0.641075	-1.73262	-0.159451	0.339155	0.95679	0.377898	-1.34787	-0.864937	0.360134	1.22445	-0.116593	-0.716856	-2.10061	-0.434741	-0.789072	-0.55213	0.537711
ENSG00000233081	1.56854	0.000608297	RP11-440G5.2	lincRNA	-3.89711	-3.55378	-6.14887	-6.33066	-6.32977	-3.23526	-6.30852	-6.61824	-2.13428	-3.17842	-4.50565	-6.68753	-3.82292	-6.40772	-2.92512	-6.15317	-6.12881	-5.76958	-6.10844	-5.96375	-6.57571	-4.56064	-6.58361	-6.63466	-6.81198	-2.70759	-5.84258	-4.58382	-6.07317	-3.17319	-6.72931	-6.53121	-3.51198	-6.63333	-6.10276	-4.70624	-6.35411	-3.71101	-6.45644	-6.44478	-2.10061	-6.45711	-6.28093	-2.71133	-6.1205
ENSG00000224596	1.51119	3.16783e-05	ZMIZ1-AS1	antisense	-1.08975	-5.87571	-1.90094	-2.63022	-4.00784	-3.59783	-1.45054	-2.71135	0.0960177	0.122754	-1.23263	0.531637	0.240091	-1.65283	-1.43036	-0.371814	-0.198077	-0.725183	-6.10844	-1.3199	-2.32778	-0.16832	-3.12418	-1.68047	-1.52658	-0.957571	-1.59465	-6.16878	-1.42931	-3.17319	0.325976	-0.600473	-0.537974	-1.20706	-2.40232	-6.2912	0.516253	-1.64062	-0.434076	-1.92121	-1.75957	-0.267284	-2.82149	-3.15879	-0.628647
ENSG00000236915	1.28476	0.000154553	RP4-651E10.4	antisense	-6.21904	-5.87571	-3.82694	-6.33066	-6.32977	-6.40518	-4.72356	-6.61824	-5.83472	-3.66384	-3.76869	-5.10257	-4.30835	-6.40772	-4.79959	-6.15317	-6.12881	-5.76958	-4.52348	-3.64182	-6.57571	-6.1456	-6.58361	-6.63466	-6.81198	-2.9971	-3.03522	-6.16878	-6.07317	-5.98054	-5.14434	-3.72386	-6.31933	-3.82597	-6.10276	-6.2912	-3.54676	-2.3325	-6.45644	-6.44478	-6.0075	-6.45711	-6.28093	-6.61822	-6.1205
ENSG00000258461	1.14457	1.53657e-06	RP11-164J13.1	processed_transcript	3.10964	1.5755	4.81041	3.76341	4.4944	2.62548	3.77496	3.38879	4.36863	1.15378	2.67426	3.8153	4.23159	3.80296	3.16811	3.01925	3.09277	3.37763	4.41218	3.54206	4.00078	3.07599	2.41921	3.50104	2.94791	4.61023	4.25414	3.68764	5.25831	2.67409	3.66837	4.34454	3.10903	3.10645	3.28741	1.91337	4.28704	3.60187	3.2353	1.17727	3.84581	3.62903	3.06115	2.81849	3.94693
ENSG00000233860	2.44898	5.87283e-06	RP11-359D14.2	antisense	-2.13157	-3.06835	-6.14887	-6.33066	-6.32977	-6.40518	-6.30852	-6.61824	-4.24976	-5.98577	-6.09062	-6.68753	-6.63027	-2.70728	-1.86099	-3.34582	-3.32146	-5.76958	-6.10844	-5.96375	-3.76835	-3.33825	-6.58361	-6.63466	-4.49005	-6.16702	-3.52065	-6.16878	-6.07317	-5.98054	-6.72931	-3.72386	-6.31933	-6.63333	-6.10276	-3.48385	0.0888316	-1.94548	-6.45644	-6.44478	-2.83758	-6.45711	-6.28093	-6.61822	-3.31315
ENSG00000253236	1.72622	9.93981e-05	CTD-2313P7.1	lincRNA	-3.04911	-5.87571	-6.14887	-6.33066	-6.32977	-6.40518	-6.30852	-6.61824	-5.83472	-5.98577	-6.09062	-6.68753	-6.63027	-6.40772	-6.38456	-6.15317	-6.12881	-5.76958	-6.10844	-5.96375	-6.57571	-6.1456	-6.58361	-6.63466	-6.81198	-6.16702	-4.25762	-6.16878	-6.07317	-5.98054	-5.14434	-6.53121	-6.31933	-6.63333	-6.10276	-6.2912	-1.71026	-2.86302	-6.45644	-1.68989	-6.0075	-6.45711	-6.28093	-3.81086	-3.31315
ENSG00000258914	1.30902	0.00011766	CTD-2134A5.3	lincRNA	-2.13157	-3.55378	-4.5639	-4.00874	-2.87033	-6.40518	-6.30852	-6.61824	-2.13428	-3.66384	-3.76869	-2.98709	-3.46035	-3.23779	-3.5772	-3.83125	-6.12881	-5.76958	-6.10844	-3.64182	-4.99075	-3.33825	-6.58361	-4.31274	-4.49005	-2.70759	-3.52065	-2.26189	-2.61374	-2.52111	-5.14434	-4.94625	-3.99741	-5.04837	-3.2954	-4.70624	-1.49613	-2.86302	-3.64909	-4.85981	-1.75957	-2.99768	-4.69596	-4.29629	-2.66107
ENSG00000258912	1.0578	0.00615635	RP11-1079H9.1	lincRNA	-6.21904	-5.87571	-6.14887	-2.87123	-2.62933	-6.40518	-3.50117	-4.29631	-5.83472	-5.98577	-3.28326	-6.68753	-6.63027	-6.40772	-4.79959	-6.15317	-4.54385	-5.76958	-6.10844	-5.96375	-6.57571	-3.33825	-4.26168	-2.5472	-6.81198	-6.16702	-4.25762	-6.16878	-4.48821	-5.98054	-6.72931	-4.94625	-3.51198	-3.4634	-6.10276	-6.2912	-4.03218	-6.03294	-3.64909	-4.12285	-6.0075	-6.45711	-6.28093	-6.61822	-6.1205
ENSG00000234796	1.60605	0.00118283	AC113607.3	antisense	-6.21904	-5.87571	-6.14887	-6.33066	-6.32977	-3.59783	-6.30852	-6.61824	-1.31116	-5.98577	-6.09062	-6.68753	-6.63027	-3.60036	-2.68412	-6.15317	-6.12881	-5.76958	-6.10844	-5.96375	-6.57571	-6.1456	-6.58361	-6.63466	-6.81198	-1.9191	-4.25762	-3.36143	-4.48821	-5.98054	-6.72931	-6.53121	-3.99741	-2.24101	-6.10276	-6.2912	-0.245587	0.116806	-6.45644	-6.44478	-6.0075	-3.64975	-6.28093	-6.61822	-6.1205
ENSG00000234425	1.59621	3.79919e-05	RP11-528G1.2	antisense	-3.41168	-5.87571	-4.5639	-4.00874	-4.00784	-6.40518	-3.50117	-3.1588	-3.02736	-3.17842	-4.50565	-2.16397	-2.10671	-6.40772	-4.06263	-2.69374	-3.32146	-5.76958	-6.10844	-3.64182	-6.57571	-2.97568	-2.88317	-4.31274	-3.64206	-2.26013	-3.03522	-6.16878	-2.37273	-5.98054	-3.55938	-3.36128	-3.51198	-5.04837	-4.5178	-2.20374	-1.71026	-2.57351	-4.13452	-6.44478	-6.0075	-3.64975	-3.959	-6.61822	-4.53554
ENSG00000250582	2.15179	3.433e-05	SMAD1-AS2	antisense	1.18184	-5.87571	1.84549	-0.264575	-0.0259853	-1.11978	-0.580603	-2.09467	1.66513	-2.28533	-4.50565	-6.68753	-6.63027	-0.341627	-0.234809	-3.83125	-2.22192	-1.52165	-0.131162	-1.44019	-2.87527	-0.123232	-0.174216	0.865181	-0.336248	-0.189744	0.0400649	-0.81123	-0.943887	-1.45698	-3.02887	-3.07178	0.919071	0.0531712	-6.10276	-6.2912	1.77001	1.57439	-6.45644	-6.44478	0.182323	-3.64975	-0.666216	-6.61822	-2.66107
ENSG00000225706	1.79671	0.00793273	RP11-75C9.1	lincRNA	-6.21904	-5.87571	-6.14887	-6.33066	-6.32977	-6.40518	-6.30852	-6.61824	-1.4424	-5.98577	-6.09062	-6.68753	-6.63027	-6.40772	-6.38456	-6.15317	-6.12881	-2.96222	-6.10844	-5.96375	-6.57571	-2.23871	-0.140664	-0.962239	-1.13956	1.14586	-3.03522	-6.16878	-1.98571	-2.2801	-6.72931	-6.53121	-0.342054	1.01772	-6.10276	-6.2912	-4.76915	-1.50938	-6.45644	-6.44478	-6.0075	-2.75667	-1.42294	-2.2259	-6.1205
ENSG00000259276	1.33644	0.00095545	RP11-815J21.3	antisense	-2.13157	-3.55378	-0.0827761	-1.93835	-6.32977	-2.15726	-3.9866	-4.29631	-0.00182964	-1.73784	-1.13642	-2.78064	-6.63027	-1.76386	-1.86099	-1.76086	-1.27083	-2.96222	-1.06405	-1.10577	-2.87527	-4.56064	-4.99864	-2.72777	-2.16813	-0.334134	-0.0612185	-2.99886	-0.00708117	-2.81062	-0.798569	-1.67323	-1.79577	-2.24101	-2.93283	-2.20374	0.516253	-0.150298	-1.41205	-0.952924	-1.25261	-1.70222	-1.75736	-3.81086	-2.66107
ENSG00000258630	1.06509	0.00613251	RP11-725G5.2	lincRNA	-3.41168	-5.87571	-6.14887	-6.33066	-6.32977	-6.40518	-3.50117	-6.61824	-3.02736	-5.98577	-4.50565	-3.88018	-6.63027	-4.82275	-6.38456	-6.15317	-6.12881	-5.76958	-6.10844	-2.26331	-6.57571	-3.82367	-6.58361	-3.46474	-4.00463	-2.70759	-5.84258	-6.16878	-6.07317	-3.17319	-6.72931	-6.53121	-6.31933	-4.3114	-6.10276	-6.2912	-2.65367	-6.03294	-4.87148	-6.44478	-6.0075	-6.45711	-6.28093	-6.61822	-4.53554
ENSG00000229589	1.38468	0.00230707	ACVR2B-AS1	antisense	-0.604326	-0.449443	-6.14887	-6.33066	-0.775177	-0.732759	-6.30852	-3.81088	1.1987	-1.46221	-1.04622	-1.32998	-0.440449	0.412463	-1.09915	-0.598585	-1.88089	-2.96222	-3.78651	-1.00956	-0.960999	-1.89767	-0.802248	-1.27711	-2.28842	-0.236287	-1.19872	-0.146414	-1.21519	-0.425955	-1.37175	-2.13889	-3.51198	-3.82597	-1.85483	-1.0058	-0.521222	-0.606677	-6.45644	-1.40038	-0.64995	-1.17171	-3.47357	-2.09466	-0.991217
ENSG00000269553	1.19202	0.000775252	U62631.5	sense_intronic	1.80887	-1.23185	0.42099	-1.93835	3.53597	0.5835	0.948864	1.65323	3.40607	0.522024	2.96738	3.708	2.95281	2.64485	-0.958291	-0.598585	-0.771263	0.534203	1.37537	-0.834469	-0.132765	0.648816	0.67378	2.97451	1.77673	1.49831	1.87852	-0.335892	2.92401	1.62679	2.91275	0.480017	2.10273	2.76113	1.13565	4.42733	1.51007	2.75169	2.31505	-0.140996	4.14351	3.12973	1.45378	3.31104	0.890727
ENSG00000228842	2.25017	2.89384e-08	PCDH9-AS2	antisense	-3.89711	-5.87571	-6.14887	-6.33066	-6.32977	-6.40518	-3.9866	-6.61824	-2.66479	-5.98577	-6.09062	-6.68753	-6.63027	-6.40772	-6.38456	-6.15317	-6.12881	-5.76958	-4.52348	-4.37879	-6.57571	-2.23871	-2.67672	-6.63466	-6.81198	-6.16702	-5.84258	-6.16878	-4.48821	-3.65862	-6.72931	-6.53121	-6.31933	-4.3114	-3.78083	-6.2912	-1.83055	-3.22559	-6.45644	-6.44478	-3.68557	-6.45711	-6.28093	-6.61822	-3.31315
ENSG00000246090	1.43409	3.4566e-05	RP11-696N14.1	antisense	1.72933	0.190382	1.89005	1.24676	1.79436	-0.427905	2.48914	2.09257	2.88296	-1.12779	-0.113335	1.42621	1.39763	2.7993	2.24115	0.505038	1.68497	1.10079	0.231408	2.82088	1.61905	2.86283	-0.65287	2.70741	2.80457	3.44952	1.91897	1.98604	2.87811	0.323237	1.5699	3.46738	1.25809	1.77181	1.59073	-1.16192	4.4476	1.4669	0.285024	-0.716856	1.34123	1.31768	-0.995523	-2.71133	1.22823
ENSG00000265666	1.37117	5.08612e-05	CTD-2267D19.2	antisense	1.62017	0.567236	0.816919	2.06594	1.76299	3.24766	1.84629	1.76978	6.02831	4.55242	0.851899	-0.00103127	-0.122479	0.250495	2.21907	3.30421	4.07942	2.59237	1.95225	0.544043	2.70738	1.27225	2.23338	1.49976	5.003	3.1706	1.39583	1.84803	2.53785	2.5931	-0.752026	1.83073	-0.253245	0.0531712	3.71582	4.28339	2.90092	3.63771	0.486071	4.09535	3.22851	4.42018	2.01828	1.24597	3.85821
ENSG00000152931	1.87104	0.000632702	PART1	lincRNA	0.320123	-0.203282	0.884558	-1.8071	1.81489	-0.732759	1.0402	0.12323	-0.705437	-5.98577	0.352328	-0.804889	-0.957849	-0.299192	-1.7407	-2.06571	-6.12881	-1.24602	-3.30109	1.40257	-2.87527	0.19425	1.35303	-0.44484	-1.85779	-3.35967	-0.633125	-0.81123	-6.07317	-1.73262	-0.752026	-0.341385	-0.436691	0.661291	2.50087	4.34633	2.67656	4.52644	-1.09889	0.18458	-3.20015	-4.13518	1.10278	1.04712	0.845284
ENSG00000259553	0.846238	0.00600435	MIR1302-11	lincRNA	-2.7596	-3.06835	-2.97894	-2.63022	-4.7448	-2.15726	-3.9866	-3.81088	-2.37529	-3.66384	-3.76869	-4.3656	-4.30835	-4.08579	-3.21463	-4.56821	-3.80689	-4.18462	-6.10844	-5.96375	-2.48825	-6.1456	-6.58361	-5.0497	-4.00463	-2.9971	-2.67265	-3.36143	-3.75124	-3.17319	-4.40738	-3.72386	-3.51198	-3.4634	-2.40232	-6.2912	-2.26665	-2.3325	-2.20852	-2.98535	-2.54807	-3.64975	-4.69596	-3.81086	-4.53554
ENSG00000197308	1.33819	0.00816852	GATA3-AS1	lincRNA	-6.21904	-5.87571	-6.14887	-2.08274	-2.62933	-3.59783	-3.50117	-3.81088	-3.02736	-5.98577	-2.18372	-1.73334	-2.54281	-6.40772	-6.38456	-2.45273	-3.32146	-5.76958	-6.10844	-5.96375	-2.87527	-3.33825	-6.58361	-1.77668	-3.64206	-2.46658	-3.03522	-3.36143	-0.863717	-5.98054	-3.92195	-2.83077	-2.23187	-2.72644	-6.10276	0.151741	-1.83055	-1.27805	-6.45644	-3.63742	-6.0075	-0.784683	-2.58049	-1.00351	-6.1205
ENSG00000204603	3.61818	1.62646e-10	RP11-638F5.1	lincRNA	-6.21904	-5.87571	-6.14887	-6.33066	-6.32977	-3.59783	-4.72356	-3.81088	0.315027	-0.00849096	-6.09062	-1.82955	-1.34487	-2.94828	-3.5772	-3.34582	-6.12881	-2.96222	-3.30109	-5.96375	-2.32778	-0.214863	-6.58361	-2.5472	-4.49005	-1.21283	0.815633	-3.84685	-1.54961	-5.98054	-4.40738	-3.72386	-0.646909	-2.93289	-4.5178	-3.12128	0.994616	-2.3325	-1.81259	-6.44478	-6.0075	-6.45711	-6.28093	-3.15879	-6.1205
ENSG00000232884	2.15115	3.97516e-06	AF127936.3	lincRNA	-6.21904	-5.87571	-6.14887	-2.63022	-3.52241	-3.59783	-3.1386	-2.9178	-2.13428	-5.98577	-6.09062	-6.68753	-6.63027	-3.60036	-6.38456	-6.15317	-4.54385	-5.76958	-6.10844	-5.96375	-6.57571	-2.44516	-3.12418	-1.87978	-2.41966	-3.35967	-0.633125	-6.16878	-6.07317	-5.98054	-3.92195	-6.53121	-0.827481	-4.3114	-6.10276	-6.2912	0.275245	-3.71101	-3.64909	-6.44478	-6.0075	-6.45711	-6.28093	-3.15879	-2.03304
ENSG00000250739	2.98253	1.52237e-05	RP11-462G22.1	lincRNA	-6.21904	-5.87571	-6.14887	-6.33066	-4.7448	-3.23526	-6.30852	-6.61824	-3.02736	-1.23088	-3.76869	0.67879	0.736048	-2.32025	-4.06263	-2.45273	-1.27083	-5.76958	-6.10844	-5.96375	-6.57571	-6.1456	-6.58361	-3.82731	-2.72452	-0.144657	-1.93569	-1.92085	-6.07317	-5.98054	-3.02887	-6.53121	-2.23187	-6.63333	-6.10276	-6.2912	4.01984	1.49844	-6.45644	-4.12285	-3.20015	-6.45711	-3.47357	-2.2259	-6.1205
ENSG00000267506	1.90034	0.00010854	RP11-13K12.1	lincRNA	-0.727182	-5.87571	-0.594276	0.0787268	1.03656	-0.474447	-2.60808	-2.71135	1.77261	-3.17842	-3.28326	2.32649	1.88936	2.38995	1.36364	-1.90525	-0.514105	-2.96222	-6.10844	-0.67835	-0.903283	0.796914	0.635561	1.86916	-1.08406	1.82733	-0.227868	-2.46834	1.146	0.495189	1.61499	1.40543	1.09852	-2.72644	-1.5792	0.450265	-0.125293	1.31579	-0.390354	1.44397	0.562354	-0.153328	-6.28093	-2.09466	0.934782
ENSG00000226574	1.59075	4.82905e-05	SPANXA2-OT1	processed_transcript	-3.41168	-5.87571	-3.34151	-3.52331	-6.32977	-6.40518	-6.30852	-6.61824	-5.83472	-5.98577	-6.09062	-6.68753	-6.63027	-3.60036	-6.38456	-6.15317	-6.12881	-5.76958	-6.10844	-5.96375	-6.57571	-6.1456	-6.58361	-3.82731	-6.81198	-6.16702	-1.93569	-6.16878	-6.07317	-5.98054	-6.72931	-6.53121	-6.31933	-6.63333	-6.10276	-6.2912	-2.65367	-3.22559	-6.45644	-6.44478	-6.0075	-3.64975	-6.28093	-6.61822	-6.1205
ENSG00000226751	1.83304	0.000164948	AF127936.5	lincRNA	-3.89711	-3.55378	-2.97894	-3.52331	-3.52241	-3.59783	-0.475634	-1.66404	-2.13428	-2.52634	-2.63118	-3.51761	-3.46035	-3.60036	-2.92512	-6.15317	-6.12881	-5.76958	-6.10844	-3.64182	-4.25378	-6.1456	-2.67672	-6.63466	-4.49005	-3.35967	-2.38315	-6.16878	-3.26582	-3.65862	-5.14434	-3.72386	-1.03393	-0.800439	-3.78083	-6.2912	-0.739402	-2.57351	-6.45644	-2.19685	-3.20015	-6.45711	-2.19346	-1.33282	-1.1663
ENSG00000254604	0.584798	0.00930209	AP000487.6	antisense	-0.933633	0.0069355	-0.315975	-1.47268	-2.87033	-0.572295	-3.1386	-2.53077	-1.07983	-0.856488	-3.28326	1.29546	-0.902354	-1.05016	-1.7407	0.186676	0.174966	-0.725183	0.605803	-0.919358	-1.53131	-0.473175	-1.45432	-1.68047	-1.954	0.678466	-0.350725	-1.21459	-0.787768	-1.45698	-0.159451	-1.77632	-1.56445	-0.960904	-1.24478	-0.93365	-0.927847	-0.418231	-0.623553	-1.5868	-1.48394	-0.729188	-0.789072	-1.76024	-1.59694
ENSG00000267299	0.885923	0.00747371	CTB-66B24.1	antisense	-6.21904	-5.87571	-4.5639	-6.33066	-6.32977	-6.40518	-6.30852	-5.03327	-5.83472	-5.98577	-6.09062	-4.3656	-5.04531	-4.82275	-4.06263	-6.15317	-3.32146	-4.18462	-3.78651	-5.96375	-4.25378	-6.1456	-6.58361	-3.82731	-6.81198	-6.16702	-5.84258	-4.58382	-6.07317	-5.98054	-5.14434	-6.53121	-6.31933	-4.3114	-6.10276	-3.96927	-3.54676	-3.22559	-6.45644	-6.44478	-6.0075	-4.87215	-6.28093	-6.61822	-6.1205
ENSG00000215023	1.5137	0.000750896	AC114730.5	antisense	-3.04911	-1.62778	-2.44843	-3.52331	-4.7448	0.440305	-6.30852	-6.61824	0.54032	-0.431182	-2.63118	-3.2281	-5.04531	-1.12231	-1.34016	-0.480748	-1.37393	-4.18462	-2.02098	-5.96375	-6.57571	-2.44516	-3.12418	-3.82731	-0.789614	-1.03774	-3.52065	0.517719	-1.42931	-4.39558	-3.02887	-3.72386	-3.51198	-2.24101	-1.71044	0.697483	-0.681687	0.410002	-3.64909	-1.80092	-0.798048	1.17952	-2.58049	-3.15879	-1.87257
ENSG00000230294	2.39431	4.06899e-09	RP13-507P19.2	lincRNA	-6.21904	-5.87571	-6.14887	-6.33066	-4.00784	-6.40518	-1.35433	-6.61824	-5.83472	-2.28533	-6.09062	-6.68753	-6.63027	-6.40772	-6.38456	-6.15317	-6.12881	-5.76958	-6.10844	-5.96375	-6.57571	-6.1456	-2.33568	-6.63466	-6.81198	-1.9191	-5.84258	-6.16878	-6.07317	-5.98054	-6.72931	-6.53121	-3.99741	-6.63333	-6.10276	-6.2912	-2.26665	-1.17496	-6.45644	-6.44478	-6.0075	-6.45711	-6.28093	-6.61822	-6.1205
ENSG00000237742	4.1273	7.48666e-14	RP11-624M8.1	antisense	-6.21904	-3.55378	-3.34151	-6.33066	-6.32977	-6.40518	-2.0606	-6.61824	1.15397	-5.98577	-6.09062	-3.88018	-2.72338	-4.82275	-6.38456	-2.98325	-6.12881	-2.31015	-6.10844	-5.96375	-6.57571	-0.0370757	-0.393783	-3.46474	-3.11154	-6.16702	-3.03522	-6.16878	-3.26582	-3.17319	-5.14434	-6.53121	-2.8599	-2.10977	-6.10276	-6.2912	1.01221	-0.0556613	-3.64909	-6.44478	-6.0075	-6.45711	-6.28093	-4.29629	-3.31315
[truncated: 571 more rows]
[truncated: 37 more columns]

## Sheet: Table S1_D
	The table contain the list of 383 DE lncRNAs from Ph-like subtype obtained using LIMMA voom
[truncated: 384 more rows]
[truncated: 37 more columns]

[truncated: 4 more sheets: Table S1_E, Table S1_F, TableS1_G, TableS1_H]
