# Supplementary material for: Long non-coding RNAs defining major subtypes of B cell precursor acute lymphoblastic leukemia
Source: J Hematol Oncol. 2019 Jan 14;12:8. doi: 10.1186/s13045-018-0692-3 (PMC6332539; doi:10.1186/s13045-018-0692-3)
Supplement: Supplementary file 5 — Table S4. DNA methylation array dataset. The differentially methylated lncRNAs from three subtypes. List of cis-acting epigenetically active lncRNAs. (XLSX 59994 kb) [file 13045_2018_692_MOESM5_ESM.xlsx]

## Sheet: Table description
DNA methylation array dataset. The differentially methylated lncRNAs from three subtypes. List of cis-acting epigenetically active lncRNAs.
Table S4_A. CpG values of all lncRNAs: The CpG signals associated with lncRNAs obtained from DNA methylation array dataset from 82 BCP-ALL samples.
Table S4_B. DUX4 DM lncRNAs: DUX4 Differential Methylation (DM) lncRNAs contains 544 DM CpG signals associated with 434 lncRNAs, and their genomic regions annotated using HOMER tool suite. The DM analysis is done using DUX4 samples versus all other samples using R bumphunter package.
Table S4_C. Ph-like DM lncRNAs: Ph-like DM lncRNAs contains 518 DM CpG signals associated with 450 lncRNAs, and their genomic region annotated using HOMER tool suite. The DM analysis is done using Ph-like samples versus all other samples using R bumphunter package.
Table S4_D. NH-HeH DM lncRNAs: NH-HeH DM lncRNAs contains 295 DM CpG signals associated with 234 lncRNAs, and their genomic region annotated using HOMER tool suite. The DM analysis is done using NH-HeH samples versus all other samples using R bumphunter package.
Table S4_E. Intronic and Intergenic DM lncRNAs with epigenetic markers: The DM lncRNAs which are located in intergenic and intronic region of genome with enhancer and insulator markers. The comparison is done between 512 DM intronic and intergenic lncRNAs with the available epigenetic markers from B-cell lymphoblastoid cell line( wgEncodeBroadHmmGm12878HMM). The significance of overlap is tested …

## Sheet: Table S4_A
The table shows the list of lncRNAs identified from DNA methylation array dataset. Each row contains the CPG identifications and columns contains corresponding lncRNAs symbol, ensemble ID's, gene biotypes, and the SWARN normalized beta values from 82 BCP-ALL samples. The CpG sites corresponding to 7160 lncRNAs are shown in this table. This data is used for distribution plot and the PCA analysis.
CG	Geneid	lncRNAs	Type	AE27_ID	AL30_ID	AE29_ID	AL31_ID	AL18_ID	AL32_ID	AL26_ID	AL33_ID	AL27_ID	PE11_ID	AL28_ID	PE12_ID	PL11_ID	AL18_REL	PL12_ID	AL26_REL	PL13_ID	AL27_REL	PL14_ID	AL28_REL	AE27_REL	AL30_REL	AE29_REL	AL31_REL	AL32_REL	PL13_REL	AL33_REL	PL14_REL	PE11_REL	PE12_REL	PL11_REL	PL12_REL	PE09_REL	PL05_REL	PE10_REL	PL06_REL	PL01_REL	PL07_REL	PL02_REL	PL08_REL	PL03_REL	PL09_REL	PL04_REL	PL10_REL	PL09_ID	AE10_REL
cg00001269	ENSG00000233077	RP11-290F20.2	lincRNA	0.29535	0.689557	0.332594	0.418824	0.601206	0.342751	0.32989	0.806437	0.221313	0.083177	0.32987	0.599744	0.12051	0.52604	0.156796	0.183304	0.337605	0.174475	0.210758	0.579651	0.70123	0.275737	0.328082	0.50806	0.518415	0.292395	0.5834	0.216483	0.534237	0.344748	0.131276	0.174105	0.168031	0.819325	0.522315	0.418461	0.185656	0.107581	0.118889	0.22141	0.102456	0.108066	0.586088	0.281396	0.19127	0.682972
cg00001593	ENSG00000231407	RP11-576I22.2	antisense	0.946219	0.926314	0.934768	0.815091	0.949048	0.963239	0.969257	0.968008	0.895222	0.960375	0.929803	0.951909	0.965066	0.958299	0.952369	0.956746	0.974088	0.959438	0.966783	0.934493	0.951387	0.963929	0.945872	0.925306	0.95069	0.955592	0.964513	0.9613	0.816647	0.963004	0.95596	0.967418	0.956382	0.947596	0.955129	0.97188	0.953864	0.886511	0.951411	0.970379	0.956716	0.955115	0.951939	0.939272	0.964252	0.974705
cg00001747	ENSG00000233639	LINC01158	antisense	0.781962	0.731545	0.542784	0.267277	0.698498	0.737392	0.859687	0.892562	0.929351	0.74703	0.766461	0.80195	0.211011	0.742685	0.628289	0.879084	0.871754	0.93324	0.836826	0.638205	0.567818	0.789978	0.400024	0.546906	0.665103	0.811607	0.891624	0.832541	0.599938	0.903026	0.752529	0.905059	0.755756	0.564435	0.808278	0.684734	0.803727	0.414855	0.88548	0.750853	0.885335	0.103755	0.615308	0.729691	0.0541552	0.574657
cg00001809	ENSG00000258717	RP11-566J3.2	lincRNA	0.883997	0.853075	0.801721	0.78012	0.906127	0.454838	0.899795	0.88264	0.861216	0.9167	0.879562	0.688896	0.899306	0.885191	0.892071	0.920392	0.329006	0.843651	0.922477	0.886584	0.913853	0.668405	0.41478	0.789235	0.509624	0.593811	0.850559	0.643655	0.888971	0.834288	0.923944	0.900538	0.890817	0.870709	0.897713	0.48936	0.821053	0.831904	0.880426	0.313049	0.870555	0.89427	0.838226	0.864165	0.86917	0.627159
cg00001854	ENSG00000261173	RP11-169E6.1	antisense	0.939993	0.935706	0.956068	0.922372	0.945025	0.943687	0.951623	0.938733	0.944673	0.954901	0.945255	0.946907	0.950099	0.953232	0.938563	0.952843	0.957578	0.960315	0.945302	0.937759	0.959091	0.958902	0.952095	0.938112	0.94668	0.955457	0.947133	0.944293	0.953163	0.95355	0.960036	0.755323	0.928127	0.921714	0.963361	0.944737	0.964203	0.969803	0.932053	0.936997	0.947177	0.849899	0.959486	0.951306	0.951947	0.945231
cg00002660	ENSG00000258199	RP11-977G19.5	sense_intronic	0.0666535	0.0758596	0.106913	0.0828234	0.102052	0.0755357	0.124432	0.101122	0.113776	0.102089	0.11172	0.113003	0.0682755	0.0636003	0.077626	0.0778243	0.0636921	0.0875214	0.0796957	0.071436	0.0845816	0.12045	0.0630283	0.093319	0.060901	0.0731004	0.072364	0.0690176	0.0885098	0.075277	0.0856164	0.121917	0.0508831	0.0494816	0.0547384	0.0672927	0.0651053	0.0706189	0.0725598	0.0630631	0.0523978	0.0731737	0.0765701	0.0841278	0.0656215	0.0473069
cg00002837	ENSG00000230615	RP5-1198O20.4	lincRNA	0.263584	0.175836	0.215226	0.489519	0.454977	0.276741	0.766572	0.481473	0.320965	0.335814	0.610884	0.560748	0.745062	0.756249	0.463541	0.603462	0.478514	0.176243	0.577674	0.284797	0.312081	0.280039	0.224065	0.459073	0.416228	0.189715	0.484738	0.463193	0.257811	0.215699	0.730561	0.412909	0.131996	0.432473	0.460803	0.584095	0.407769	0.159837	0.331712	0.621185	0.353748	0.507978	0.263009	0.175116	0.384794	0.637232
cg00003091	ENSG00000270195	RP11-572O17.1	lincRNA	0.0615625	0.0552081	0.0766587	0.0810585	0.0888682	0.0656118	0.0942726	0.0674232	0.0924614	0.0662216	0.106079	0.0628141	0.0585065	0.0632504	0.0707096	0.065044	0.0739009	0.0877436	0.0705415	0.0807614	0.0728715	0.0770613	0.0688076	0.0747203	0.0675149	0.0700308	0.0731362	0.0744212	0.0736184	0.082506	0.0776685	0.0820793	0.056476	0.0772731	0.0565105	0.0725402	0.0827223	0.073148	0.059038	0.0738446	0.0634382	0.0590049	0.066915	0.0829086	0.0806795	0.0697492
cg00003181	ENSG00000235652	RP11-545I5.3	antisense	0.918053	0.906684	0.938752	0.919177	0.936005	0.943008	0.929423	0.939723	0.933527	0.936694	0.921378	0.920207	0.92769	0.933745	0.93888	0.920432	0.931948	0.937421	0.942127	0.897245	0.905855	0.931195	0.940972	0.913676	0.920915	0.935372	0.957321	0.926426	0.923567	0.936514	0.934606	0.937841	0.917662	0.909972	0.925624	0.942716	0.923004	0.932693	0.884202	0.909569	0.903312	0.905063	0.909267	0.914763	0.941364	0.780931
cg00003305	ENSG00000267223	AC005597.1	antisense	0.663402	0.63695	0.673364	0.713123	0.310889	0.73497	0.852381	0.425167	0.792785	0.236243	0.741689	0.219724	0.242126	0.644292	0.870081	0.884796	0.79171	0.649884	0.472813	0.516793	0.425064	0.793631	0.820833	0.579651	0.58273	0.370387	0.70048	0.76662	0.207775	0.323741	0.205169	0.940403	0.145842	0.183516	0.694063	0.89337	0.724104	0.209109	0.811931	0.701916	0.780843	0.178795	0.573756	0.346273	0.140847	0.588436
cg00003578	ENSG00000229484	RP5-888M10.2	lincRNA	0.815138	0.805737	0.828956	0.368192	0.877269	0.834478	0.858224	0.899837	0.885473	0.875657	0.839444	0.886303	0.856173	0.862374	0.866245	0.879048	0.727701	0.885517	0.409862	0.742682	0.717663	0.879634	0.887003	0.710437	0.802199	0.850502	0.873103	0.610863	0.713648	0.877246	0.572992	0.895561	0.829725	0.822539	0.853638	0.83224	0.483246	0.840258	0.83847	0.825288	0.845691	0.818653	0.741111	0.469423	0.848288	0.689437
cg00003722	ENSG00000230096	RP11-34C15.2	lincRNA	0.946333	0.912276	0.922584	0.923578	0.947601	0.94104	0.941396	0.943287	0.942025	0.947576	0.940338	0.935078	0.93	0.945889	0.934518	0.945583	0.939713	0.942421	0.951557	0.941083	0.945435	0.922163	0.960947	0.915453	0.945839	0.940871	0.965505	0.942969	0.938755	0.946022	0.931634	0.937855	0.924631	0.92207	0.941493	0.931302	0.94583	0.929933	0.923755	0.936739	0.94502	0.938078	0.931702	0.95505	0.934739	0.94308
cg00004121	ENSG00000230880	RP11-417J8.3	lincRNA	0.609765	0.591313	0.67333	0.637663	0.637654	0.767762	0.653668	0.629779	0.682713	0.632597	0.615739	0.644187	0.591756	0.632403	0.646445	0.643743	0.617378	0.707817	0.901195	0.594608	0.612476	0.613841	0.727144	0.606868	0.713333	0.623664	0.610727	0.881839	0.583505	0.641691	0.609505	0.655822	0.696833	0.518269	0.549708	0.556993	0.563574	0.482396	0.56681	0.640054	0.582978	0.607031	0.550337	0.603853	0.640083	0.54646
cg00004859	ENSG00000242242	PVRL3-AS1	antisense	0.739335	0.437819	0.591113	0.604383	0.71379	0.860932	0.899945	0.942514	0.631682	0.913619	0.829205	0.887095	0.880128	0.719253	0.939509	0.945411	0.730925	0.307107	0.959121	0.895414	0.824991	0.879232	0.727303	0.631381	0.948921	0.901174	0.943651	0.727791	0.85758	0.910926	0.90753	0.922525	0.181625	0.924384	0.856298	0.649391	0.556122	0.533449	0.329998	0.88713	0.356643	0.183489	0.597986	0.666379	0.546823	0.78828
cg00005083	ENSG00000242973	RP11-446F17.3	antisense	0.948559	0.958207	0.971802	0.899667	0.979243	0.959704	0.954962	0.967554	0.873136	0.969763	0.950594	0.967881	0.970372	0.953111	0.967315	0.956359	0.93631	0.900934	0.975879	0.92951	0.919058	0.940648	0.883059	0.922119	0.93412	0.934225	0.963149	0.973332	0.919549	0.965527	0.966808	0.974472	0.962526	0.94446	0.970151	0.957924	0.969521	0.948	0.965673	0.94527	0.973301	0.961005	0.93827	0.905984	0.974896	0.865167
cg00005166	ENSG00000262668	AJ003147.9	antisense	0.937874	0.778216	0.923259	0.812599	0.958732	0.919636	0.49508	0.737461	0.764511	0.958464	0.911115	0.726509	0.941193	0.947458	0.955971	0.376483	0.594729	0.710326	0.95413	0.789592	0.78189	0.874565	0.942529	0.873542	0.888961	0.701292	0.738253	0.929235	0.832455	0.711685	0.714071	0.953249	0.931803	0.92803	0.945583	0.945877	0.639336	0.695019	0.853307	0.688361	0.849842	0.939423	0.89907	0.789358	0.952551	0.775734
cg00005541	ENSG00000256783	RP11-503G7.1	lincRNA	0.880896	0.884977	0.897227	0.630641	0.924642	0.932786	0.9344	0.939673	0.620973	0.94152	0.914682	0.93703	0.940382	0.932339	0.923789	0.916187	0.939709	0.640074	0.938757	0.907453	0.929465	0.717705	0.940043	0.703702	0.925342	0.925903	0.926737	0.925445	0.91616	0.935673	0.93964	0.907309	0.907692	0.895748	0.893416	0.906883	0.90432	0.921663	0.899947	0.909839	0.917724	0.89889	0.880666	0.901827	0.912473	0.910898
cg00005740	ENSG00000227893	LINC00352	lincRNA	0.895431	0.928209	0.882894	0.947599	0.925336	0.948305	0.956343	0.956798	0.925411	0.959448	0.923659	0.944803	0.967795	0.953297	0.916878	0.976178	0.944659	0.954822	0.954615	0.943918	0.947479	0.940101	0.957353	0.939928	0.953407	0.944648	0.886001	0.962462	0.956303	0.953996	0.939472	0.951815	0.93716	0.936698	0.96674	0.953242	0.914649	0.92555	0.952142	0.853926	0.945655	0.937629	0.93503	0.926174	0.933695	0.936359
cg00006867	ENSG00000259218	LINC00928	lincRNA	0.942084	0.894431	0.947265	0.4511	0.931607	0.926352	0.940905	0.926652	0.698967	0.686837	0.930387	0.889837	0.908275	0.932342	0.64418	0.950534	0.642193	0.686861	0.695324	0.881573	0.887532	0.729306	0.923617	0.494354	0.877895	0.676565	0.655178	0.676812	0.75374	0.707938	0.941351	0.648397	0.922997	0.615122	0.93062	0.580091	0.562744	0.810491	0.806162	0.615275	0.814551	0.936239	0.694728	0.249576	0.855877	0.64669
cg00007215	ENSG00000265265	RP11-822E23.7	lincRNA	0.725811	0.627805	0.368744	0.249662	0.716544	0.655146	0.572954	0.416203	0.476698	0.421421	0.497966	0.738346	0.354935	0.612662	0.597953	0.610505	0.398652	0.499658	0.410626	0.575826	0.679544	0.647052	0.484872	0.410589	0.731223	0.415642	0.383823	0.370915	0.359731	0.706841	0.43062	0.458436	0.294455	0.341424	0.520364	0.626279	0.357238	0.35362	0.551706	0.897032	0.560449	0.651331	0.333942	0.327419	0.412631	0.436382
cg00008695	ENSG00000237647	ERICH1-AS1	antisense	0.944711	0.921199	0.85797	0.901486	0.953475	0.928988	0.946052	0.893808	0.763676	0.891147	0.944467	0.680422	0.942099	0.938901	0.942434	0.941317	0.943078	0.750988	0.956044	0.894566	0.910868	0.936668	0.924117	0.860458	0.917793	0.945862	0.408549	0.927566	0.919633	0.713894	0.957733	0.944217	0.572087	0.609945	0.911363	0.910869	0.917469	0.817259	0.923477	0.904675	0.944386	0.924588	0.926693	0.930924	0.927784	0.924086
cg00008800	ENSG00000231367	AC016995.3	lincRNA	0.864949	0.88035	0.935264	0.77427	0.936865	0.911228	0.912452	0.90632	0.863468	0.932193	0.825887	0.909993	0.945719	0.929457	0.947595	0.933562	0.947486	0.91679	0.939187	0.902624	0.930297	0.968104	0.931082	0.936794	0.934677	0.931308	0.933416	0.894361	0.93704	0.943874	0.932596	0.922044	0.928688	0.918386	0.93875	0.941773	0.905231	0.848812	0.884707	0.910096	0.936997	0.945868	0.914402	0.866131	0.896537	0.89592
cg00009796	ENSG00000260626	RP11-23E10.3	lincRNA	0.801278	0.767919	0.826929	0.796588	0.829541	0.844647	0.832623	0.815271	0.845205	0.830461	0.847493	0.861192	0.826266	0.853373	0.834591	0.752855	0.841375	0.846691	0.848428	0.798584	0.839826	0.836096	0.883205	0.795182	0.833962	0.815662	0.830534	0.839794	0.801787	0.830112	0.833391	0.853011	0.780502	0.754464	0.797214	0.774494	0.793945	0.769465	0.810646	0.807255	0.796407	0.785061	0.775605	0.811371	0.829415	0.794174
cg00009834	ENSG00000272455	RP4-758J18.13	lincRNA	0.866888	0.871686	0.852856	0.85572	0.881145	0.900379	0.88418	0.896568	0.826903	0.90586	0.871023	0.913552	0.731365	0.88837	0.726186	0.871179	0.887762	0.709257	0.843771	0.869876	0.901706	0.867	0.866975	0.875194	0.818971	0.891123	0.894215	0.767026	0.91942	0.89593	0.898725	0.877962	0.792597	0.823163	0.867556	0.870073	0.868804	0.84866	0.769099	0.827984	0.754129	0.86428	0.844733	0.825473	0.83517	0.828276
cg00010992	ENSG00000271359	RP11-84C13.1	lincRNA	0.103198	0.0875111	0.0954522	0.0972918	0.0933629	0.101923	0.100063	0.0785776	0.099445	0.0912644	0.115669	0.0947308	0.0735915	0.0836191	0.0866027	0.117639	0.10991	0.11884	0.0955959	0.10718	0.1116	0.123319	0.131688	0.100305	0.103838	0.0795741	0.0861255	0.090642	0.10255	0.182603	0.109626	0.100115	0.0692082	0.0631308	0.0785306	0.0598138	0.0686578	0.108229	0.0698587	0.0872433	0.0925907	0.0696849	0.0847219	0.0957327	0.0672185	0.0823394
cg00011203	ENSG00000228526	RP3-510D11.1	lincRNA	0.216212	0.50783	0.139805	0.392778	0.31108	0.528167	0.497655	0.183892	0.562215	0.254518	0.632409	0.51995	0.211548	0.552442	0.421773	0.499396	0.155596	0.584282	0.266898	0.404552	0.219155	0.722919	0.192078	0.205521	0.569866	0.148814	0.421493	0.354254	0.207226	0.504559	0.571408	0.372968	0.161533	0.385459	0.248928	0.135904	0.480111	0.163611	0.489138	0.460997	0.490579	0.42968	0.150908	0.730818	0.167644	0.548394
cg00011239	ENSG00000260396	AC012065.7	lincRNA	0.310111	0.62879	0.742084	0.708048	0.947549	0.759047	0.814385	0.96633	0.693608	0.944978	0.386987	0.678479	0.665486	0.965119	0.664744	0.893106	0.807656	0.649884	0.90809	0.541953	0.673803	0.830935	0.752909	0.542734	0.711732	0.715117	0.95313	0.533599	0.856232	0.709867	0.878077	0.725117	0.139209	0.932853	0.909751	0.175051	0.125945	0.916582	0.912016	0.945398	0.917028	0.146204	0.675398	0.912099	0.261054	0.683266
cg00011247	ENSG00000270673	YTHDF3-AS1	lincRNA	0.0451791	0.0356018	0.040409	0.0250504	0.0322868	0.0393915	0.0407548	0.0385784	0.0393364	0.0443366	0.0411956	0.049558	0.0431577	0.0373927	0.0379989	0.045823	0.0354432	0.0593243	0.0358539	0.0495452	0.0336326	0.0313968	0.0447325	0.0427129	0.0428257	0.0410732	0.0333187	0.0374286	0.0550318	0.0336625	0.0570948	0.0477992	0.0385772	0.0266639	0.0289543	0.0366127	0.050206	0.0369959	0.0346528	0.0281449	0.0328437	0.0254416	0.0396508	0.0296466	0.0350867	0.0416365
cg00011616	ENSG00000267790	RP11-316M20.1	lincRNA	0.965885	0.952901	0.968069	0.974266	0.973559	0.993054	0.983182	0.978589	0.976399	0.964289	0.970633	0.973915	0.981277	0.985003	0.976388	0.979558	0.9685	0.983255	0.987297	0.970132	0.982405	0.979391	0.984318	0.976133	0.96329	0.977768	0.977993	0.987686	0.967059	0.977843	0.975631	0.978476	0.9736	0.963821	0.979712	0.981434	0.972457	0.971184	0.977215	0.969404	0.982465	0.978122	0.962839	0.965669	0.978572	0.983074
cg00011754	ENSG00000144596	GRIP2	processed_transcript	0.937177	0.915756	0.942386	0.658068	0.949356	0.939505	0.956718	0.950459	0.944003	0.948803	0.950005	0.950952	0.94281	0.947355	0.951934	0.942604	0.948386	0.953264	0.945683	0.937004	0.938357	0.93416	0.952967	0.585623	0.933183	0.939472	0.950497	0.94513	0.940191	0.939117	0.946083	0.951082	0.933029	0.925446	0.938905	0.940865	0.921124	0.584503	0.910806	0.940371	0.927455	0.93464	0.914409	0.944606	0.943114	0.935227
cg00011856	ENSG00000236886	AC007563.5	antisense	0.52172	0.515374	0.509161	0.398268	0.62022	0.726611	0.631442	0.772412	0.279643	0.798801	0.258901	0.577138	0.531963	0.80128	0.848977	0.815825	0.612529	0.226381	0.168543	0.462475	0.731357	0.522958	0.591333	0.551983	0.77129	0.570698	0.829686	0.457645	0.721247	0.498949	0.78576	0.74472	0.606173	0.214996	0.394889	0.63844	0.568246	0.282321	0.646164	0.606637	0.699986	0.612231	0.241081	0.347215	0.777452	0.714159
cg00012762	ENSG00000266036	MIR3615	antisense	0.0869447	0.0894737	0.0665748	0.0565895	0.0702873	0.100134	0.0959388	0.0665383	0.0856892	0.072477	0.0598732	0.0988913	0.045976	0.0908885	0.0679676	0.106056	0.0656961	0.0957344	0.0982249	0.0563159	0.084741	0.114841	0.0918454	0.0754668	0.09732	0.0937526	0.082677	0.106442	0.0834421	0.103621	0.054988	0.0965369	0.0399626	0.0669438	0.0771362	0.0939345	0.109253	0.044252	0.0803563	0.0864981	0.0836442	0.0417603	0.0805108	0.0819382	0.0512878	0.08341
cg00013015	ENSG00000233183	RP3-468B3.2	lincRNA	0.92162	0.909816	0.930358	0.909945	0.94218	0.929685	0.928689	0.93916	0.932845	0.935566	0.931261	0.946708	0.934899	0.941822	0.926726	0.928344	0.926666	0.937627	0.950349	0.90796	0.933521	0.928036	0.932242	0.892199	0.918092	0.930962	0.939781	0.946416	0.923816	0.949104	0.948212	0.935479	0.891071	0.922404	0.925936	0.923163	0.581858	0.915128	0.863692	0.912432	0.864722	0.932066	0.913056	0.917009	0.902386	0.926496
cg00014272	ENSG00000005206	SPPL2B	processed_transcript	0.0740626	0.0717885	0.0777487	0.0939808	0.0647046	0.0715619	0.0688931	0.0725676	0.0868847	0.0990414	0.0971951	0.0970742	0.0674642	0.0838173	0.0761263	0.0810836	0.0724721	0.0874968	0.0876592	0.0827007	0.0743136	0.080958	0.073691	0.0928971	0.0690286	0.0764934	0.0827134	0.0728749	0.0706732	0.0977079	0.0905237	0.101223	0.0600876	0.06391	0.0616394	0.072841	0.0703541	0.0686169	0.0516263	0.0664535	0.0713975	0.07052	0.0834124	0.0854112	0.0762501	0.0558011
cg00014484	ENSG00000256484	RP13-507P19.1	lincRNA	0.967351	0.95338	0.877729	0.982042	0.983957	0.975689	0.977115	0.967964	0.978625	0.97085	0.975346	0.97377	0.963776	0.972267	0.976221	0.968717	0.967411	0.971035	0.979949	0.965115	0.937817	0.96888	0.920793	0.948364	0.955775	0.965109	0.974552	0.97483	0.938225	0.973926	0.970185	0.97632	0.970361	0.960649	0.975888	0.97395	0.949385	0.965384	0.979531	0.989387	0.961873	0.959541	0.964223	0.9609	0.974343	0.968114
cg00014561	ENSG00000261302	RP11-343H19.1	antisense	0.610429	0.396148	0.449564	0.512856	0.659549	0.399654	0.82992	0.62545	0.609503	0.84404	0.838352	0.832479	0.806409	0.676203	0.828992	0.819048	0.744407	0.588318	0.712634	0.689169	0.594784	0.58233	0.448434	0.468595	0.415649	0.816625	0.627525	0.804717	0.747368	0.82085	0.832371	0.850777	0.728833	0.487966	0.434977	0.334989	0.789843	0.648215	0.745888	0.565763	0.761919	0.529101	0.59369	0.784743	0.625008	0.38151
cg00014748	ENSG00000223633	RP11-143A22.1	lincRNA	0.646716	0.676126	0.654947	0.727131	0.775853	0.723064	0.771399	0.784866	0.680864	0.758638	0.784688	0.726859	0.712701	0.756323	0.762072	0.744034	0.748395	0.659873	0.780728	0.739392	0.730573	0.727235	0.671581	0.684692	0.715076	0.702843	0.736392	0.751919	0.741795	0.754589	0.774597	0.773366	0.660568	0.673336	0.687206	0.698018	0.67547	0.617555	0.727291	0.662709	0.696471	0.712073	0.724049	0.627343	0.67383	0.644125
cg00015024	ENSG00000226688	ENTPD1-AS1	antisense	0.133075	0.122142	0.109974	0.0953751	0.152723	0.132227	0.160516	0.126214	0.160619	0.165421	0.290363	0.152322	0.110999	0.146605	0.139739	0.128095	0.13055	0.171463	0.136845	0.184546	0.138856	0.154427	0.115926	0.115567	0.131054	0.123301	0.124768	0.123813	0.141106	0.201351	0.131854	0.135397	0.112131	0.122377	0.131627	0.150652	0.176522	0.147416	0.115462	0.119934	0.112395	0.151876	0.140448	0.175752	0.15101	0.109873
cg00015058	ENSG00000226819	MEIS1-AS3	antisense	0.555365	0.568761	0.184051	0.370607	0.140744	0.280173	0.72287	0.204865	0.344564	0.250992	0.701254	0.257628	0.181939	0.554083	0.314617	0.632531	0.598282	0.376544	0.272472	0.513448	0.381603	0.361087	0.367432	0.248068	0.483206	0.24697	0.249874	0.19708	0.199876	0.863084	0.650446	0.629754	0.186027	0.241023	0.53799	0.23946	0.184784	0.183642	0.433218	0.832215	0.395945	0.174419	0.163685	0.443153	0.100528	0.236907
cg00015319	ENSG00000248265	RP11-834C11.3	lincRNA	0.78147	0.783785	0.752016	0.652615	0.781988	0.80778	0.859165	0.825029	0.866107	0.855355	0.864676	0.823305	0.745218	0.777196	0.782203	0.87307	0.720525	0.924973	0.859022	0.648426	0.588387	0.848687	0.835555	0.597116	0.686072	0.673564	0.820673	0.778327	0.664644	0.892798	0.859372	0.810773	0.837393	0.633847	0.786906	0.80022	0.769207	0.63963	0.733679	0.745884	0.73024	0.651181	0.685554	0.763113	0.615567	0.557246
cg00015699	ENSG00000258216	RP11-654D12.2	lincRNA	0.905604	0.889758	0.901935	0.911056	0.914555	0.935161	0.929554	0.940694	0.90539	0.931486	0.932196	0.936603	0.925521	0.916248	0.920215	0.915008	0.931909	0.914748	0.915165	0.910916	0.917289	0.926487	0.945679	0.93029	0.893044	0.925769	0.928159	0.902028	0.926448	0.922381	0.926618	0.919062	0.895368	0.843124	0.89158	0.858605	0.85427	0.860854	0.866258	0.873685	0.877277	0.8506	0.910118	0.900678	0.838523	0.83486
cg00015930	ENSG00000225667	LINC00505	lincRNA	0.973752	0.969903	0.973573	0.975056	0.972943	0.975063	0.980194	0.974853	0.983608	0.973054	0.969844	0.977338	0.972502	0.987974	0.980747	0.979352	0.981017	0.977365	0.982227	0.973511	0.964735	0.970571	0.977628	0.964068	0.97226	0.966301	0.978729	0.971649	0.97536	0.979399	0.976865	0.97139	0.968544	0.95973	0.975914	0.969143	0.955797	0.966721	0.951219	0.977757	0.974862	0.960924	0.96391	0.972066	0.975474	0.988881
cg00016238	ENSG00000237759	RP11-278H7.3	lincRNA	0.886876	0.877353	0.920469	0.854861	0.815645	0.896545	0.848131	0.939797	0.822413	0.906345	0.936277	0.921699	0.912796	0.882368	0.935687	0.925463	0.924287	0.90655	0.861284	0.918313	0.899009	0.922636	0.942135	0.876832	0.92212	0.9259	0.915321	0.86361	0.917035	0.919197	0.928395	0.91437	0.925731	0.839814	0.835327	0.888619	0.83956	0.845497	0.938747	0.879488	0.946248	0.8256	0.854149	0.906701	0.905681	0.93646
cg00016498	ENSG00000267658	RP11-358B23.1	lincRNA	0.0617553	0.0506294	0.0460915	0.0532117	0.0553935	0.0611059	0.0533287	0.0662229	0.0693243	0.0580302	0.0649525	0.0754346	0.0588529	0.0522812	0.0620889	0.0526233	0.0593244	0.0540958	0.0576132	0.0773549	0.063436	0.0718442	0.0523388	0.0747425	0.055945	0.0582719	0.0479327	0.0767594	0.0652787	0.0659151	0.0579179	0.0675984	0.0418394	0.0444717	0.0480216	0.0649464	0.0652029	0.06635	0.0600788	0.0638236	0.0400954	0.0446998	0.0642558	0.0627733	0.0500755	0.0546335
cg00017062	ENSG00000259503	RP11-543G18.1	lincRNA	0.645244	0.524333	0.881567	0.122248	0.503677	0.201808	0.209913	0.144484	0.119935	0.443499	0.220944	0.124082	0.126682	0.628039	0.61535	0.528634	0.904637	0.0724016	0.892297	0.415828	0.414851	0.187638	0.881201	0.135318	0.240878	0.869778	0.102104	0.534393	0.480159	0.125708	0.167913	0.658579	0.0656674	0.328892	0.778615	0.0902435	0.889106	0.330577	0.343984	0.549442	0.337073	0.314415	0.469707	0.122037	0.912855	0.514179
cg00017221	ENSG00000234232	RP11-353N4.5	lincRNA	0.347892	0.4406	0.245902	0.070319	0.0863748	0.50961	0.728809	0.0663183	0.740719	0.242803	0.636894	0.132781	0.0806726	0.486562	0.636709	0.692932	0.275419	0.762691	0.176577	0.52137	0.234717	0.525814	0.202505	0.122229	0.658782	0.110661	0.0806123	0.599705	0.291844	0.308925	0.115656	0.856964	0.311552	0.166252	0.105772	0.395744	0.490207	0.0715239	0.455002	0.535162	0.437699	0.330317	0.261919	0.418062	0.0893639	0.338264
cg00017363	ENSG00000232170	LINC00708	lincRNA	0.965969	0.972366	0.971519	0.977868	0.981036	0.971356	0.979028	0.972421	0.980857	0.957093	0.979391	0.977542	0.978254	0.962137	0.970704	0.97262	0.975756	0.982272	0.97122	0.970731	0.971865	0.975121	0.988569	0.967507	0.976394	0.967615	0.980812	0.973996	0.967445	0.960244	0.982634	0.98027	0.966567	0.966843	0.984123	0.973691	0.976133	0.974407	0.954111	0.977747	0.95528	0.963585	0.976492	0.972546	0.967359	0.984391
cg00017429	ENSG00000197176	RP11-76E12.1	lincRNA	0.940241	0.936342	0.942213	0.925604	0.94702	0.948213	0.957751	0.951797	0.955582	0.951755	0.938918	0.95587	0.952361	0.952681	0.950517	0.95932	0.948958	0.959211	0.961985	0.933195	0.95834	0.954563	0.941289	0.934157	0.940797	0.93987	0.959656	0.947814	0.952091	0.95703	0.95903	0.950405	0.930399	0.936364	0.937186	0.91894	0.935797	0.93563	0.950368	0.931555	0.939491	0.944186	0.929993	0.942294	0.94847	0.962051
cg00017475	ENSG00000175164	ABO	processed_transcript	0.921229	0.913725	0.946502	0.917543	0.94375	0.949026	0.930966	0.960058	0.929434	0.94926	0.931591	0.949732	0.952484	0.939734	0.94741	0.931884	0.936646	0.943885	0.954883	0.944686	0.937469	0.941541	0.957717	0.928113	0.938124	0.926581	0.943096	0.930455	0.936222	0.951735	0.948002	0.94303	0.940733	0.89573	0.902467	0.922011	0.922326	0.927172	0.919184	0.922907	0.926181	0.917819	0.904271	0.923045	0.922807	0.929471
cg00017842	ENSG00000258910	RP11-19E11.1	lincRNA	0.274299	0.129549	0.683918	0.857864	0.593426	0.501973	0.758512	0.689807	0.176631	0.415632	0.828327	0.557529	0.501559	0.251592	0.495288	0.582124	0.364749	0.143667	0.672132	0.771749	0.687995	0.335839	0.399538	0.632948	0.684171	0.324253	0.309652	0.534808	0.498681	0.489268	0.478132	0.52175	0.132526	0.272593	0.323708	0.175575	0.15682	0.110994	0.283012	0.500049	0.238267	0.546707	0.654597	0.250112	0.451276	0.447194
cg00018850	ENSG00000258871	RP3-514A23.2	lincRNA	0.939036	0.917467	0.949566	0.949541	0.950898	0.937758	0.955665	0.954591	0.948659	0.832728	0.961053	0.708285	0.689476	0.951448	0.709049	0.952118	0.97606	0.935686	0.961957	0.938508	0.906472	0.713389	0.935624	0.906866	0.9148	0.951381	0.954269	0.829774	0.917324	0.719072	0.914548	0.718676	0.154144	0.936445	0.965167	0.84249	0.916412	0.749025	0.684425	0.937932	0.687375	0.712695	0.927432	0.937664	0.95438	0.787461
cg00018866	ENSG00000234736	FAM170B-AS1	antisense	0.934856	0.868295	0.933028	0.527052	0.933916	0.468133	0.829756	0.933877	0.194992	0.730686	0.923649	0.943141	0.693785	0.9528	0.692291	0.735328	0.956517	0.16686	0.956151	0.931733	0.946761	0.920142	0.924397	0.644527	0.486323	0.923021	0.934752	0.939418	0.774359	0.952447	0.871663	0.703506	0.594112	0.926001	0.909457	0.847757	0.66858	0.621141	0.743237	0.66538	0.681948	0.604726	0.776163	0.684021	0.846888	0.922499
cg00019308	ENSG00000227630	LINC01132	lincRNA	0.912869	0.923906	0.945641	0.893494	0.945356	0.937703	0.953322	0.946986	0.93121	0.959028	0.944119	0.937808	0.734318	0.944938	0.942856	0.951262	0.917632	0.943227	0.949764	0.827748	0.926971	0.935588	0.946665	0.893334	0.931305	0.925971	0.942065	0.937157	0.94171	0.954421	0.954634	0.952462	0.909239	0.906128	0.938165	0.943698	0.937866	0.909091	0.933544	0.93519	0.928429	0.937458	0.747393	0.736926	0.953491	0.957031
cg00019366	ENSG00000250208	FZD10-AS1	processed_transcript	0.951441	0.944092	0.881971	0.930246	0.952779	0.962545	0.957065	0.955681	0.936872	0.94681	0.943609	0.947469	0.969857	0.961092	0.960762	0.961588	0.964844	0.961063	0.966152	0.954479	0.954712	0.952652	0.819963	0.943582	0.948972	0.948823	0.960303	0.963322	0.942079	0.954978	0.954937	0.954584	0.939891	0.929148	0.935488	0.93763	0.951195	0.937084	0.951721	0.943879	0.934032	0.936814	0.938023	0.951184	0.952471	0.954909
cg00019759	ENSG00000228067	RP11-61J19.3	lincRNA	0.764242	0.625484	0.469426	0.536	0.463246	0.588803	0.859146	0.315617	0.561734	0.558365	0.76414	0.577868	0.787274	0.54406	0.885727	0.852991	0.551346	0.856448	0.628317	0.560124	0.526074	0.633124	0.655753	0.484266	0.692854	0.494322	0.763007	0.588099	0.442052	0.584278	0.907418	0.903003	0.783836	0.387209	0.487137	0.445821	0.785465	0.158964	0.731832	0.801295	0.699858	0.204028	0.627998	0.486791	0.239092	0.372593
cg00019826	ENSG00000272783	RP13-1016M1.2	lincRNA	0.832568	0.596696	0.835787	0.819029	0.836624	0.848487	0.880197	0.910319	0.824376	0.849283	0.867278	0.857212	0.484826	0.849977	0.892622	0.888498	0.668107	0.850986	0.872128	0.847869	0.866145	0.679497	0.85513	0.837345	0.825097	0.857074	0.900365	0.8626	0.849893	0.891197	0.891891	0.891409	0.773762	0.83912	0.848881	0.828977	0.570804	0.722992	0.781225	0.848214	0.796342	0.825445	0.875523	0.71605	0.855994	0.541611
cg00019877	ENSG00000228623	ZNF883	lincRNA	0.684534	0.544524	0.891747	0.937757	0.924502	0.918932	0.792126	0.949217	0.68417	0.645754	0.943362	0.904619	0.936853	0.909588	0.926637	0.941251	0.935644	0.673594	0.958043	0.909264	0.843089	0.744381	0.786842	0.878284	0.933311	0.886085	0.909944	0.942722	0.845673	0.901844	0.947218	0.915264	0.882184	0.913544	0.584321	0.925736	0.903045	0.335322	0.595552	0.412881	0.625682	0.305055	0.707162	0.823424	0.671455	0.735955
cg00020474	ENSG00000238290	RP11-431K24.1	lincRNA	0.423913	0.861486	0.284144	0.630231	0.745965	0.877252	0.637194	0.301535	0.68603	0.57239	0.851484	0.664124	0.419208	0.898074	0.397924	0.250298	0.25227	0.697479	0.332971	0.685486	0.448577	0.77835	0.34825	0.524998	0.814954	0.239004	0.487495	0.149154	0.502947	0.851691	0.666536	0.586887	0.285796	0.559343	0.844023	0.466609	0.367884	0.118743	0.826824	0.906809	0.836416	0.185749	0.700667	0.854371	0.182918	0.449827
cg00020622	ENSG00000232377	AC016910.1	antisense	0.315038	0.552326	0.0558578	0.0552953	0.540079	0.378047	0.0794983	0.0587477	0.844959	0.151631	0.144293	0.261874	0.0341094	0.404182	0.447016	0.385877	0.0491214	0.857505	0.103194	0.134807	0.228744	0.7034	0.0360634	0.0627881	0.301618	0.0346552	0.130295	0.698816	0.0910974	0.436727	0.0289317	0.331734	0.0343667	0.0382892	0.122376	0.0407572	0.0532461	0.0476482	0.0674068	0.400078	0.0792577	0.0512206	0.142496	0.196377	0.0489172	0.0955528
cg00021044	ENSG00000250781	RP11-63A11.1	antisense	0.50889	0.531732	0.464916	0.414747	0.487047	0.535496	0.505339	0.508769	0.516104	0.487549	0.522038	0.551838	0.514388	0.478138	0.567215	0.466667	0.473818	0.560494	0.547901	0.423764	0.572945	0.509105	0.472936	0.497894	0.494567	0.507244	0.470307	0.481431	0.5026	0.583387	0.539028	0.498033	0.393262	0.382469	0.42991	0.368504	0.437203	0.387369	0.480648	0.544783	0.471401	0.455881	0.499017	0.511361	0.392547	0.401571
cg00021123	ENSG00000215908	CROCCP2	lincRNA	0.951596	0.913848	0.950582	0.94088	0.958933	0.935288	0.967838	0.970371	0.935105	0.93211	0.963311	0.964615	0.948706	0.963562	0.95853	0.957745	0.947643	0.948865	0.961366	0.951815	0.949749	0.957463	0.964662	0.94918	0.922055	0.930341	0.964694	0.918867	0.945407	0.964698	0.96072	0.947802	0.925751	0.936815	0.946136	0.958503	0.9346	0.939884	0.955636	0.958323	0.956083	0.945009	0.949377	0.935621	0.955912	0.936874
cg00021325	ENSG00000258884	CTD-3035D6.2	lincRNA	0.103061	0.314956	0.854453	0.541083	0.343224	0.137293	0.265291	0.736463	0.179495	0.545356	0.0908585	0.129053	0.109258	0.419677	0.454928	0.183525	0.404129	0.122601	0.137244	0.149122	0.188689	0.516134	0.86053	0.406007	0.167985	0.146269	0.15232	0.136877	0.48764	0.141246	0.132281	0.610329	0.0977693	0.138542	0.492057	0.103794	0.0942782	0.0975542	0.158503	0.143844	0.160109	0.0694943	0.130852	0.48588	0.0888166	0.16406
cg00021558	ENSG00000259887	RP11-923I11.5	lincRNA	0.175818	0.106292	0.124261	0.155553	0.126538	0.124537	0.129619	0.131817	0.139917	0.132837	0.134449	0.172009	0.117356	0.132796	0.105707	0.131101	0.143242	0.136174	0.141784	0.138251	0.176511	0.165559	0.158672	0.151427	0.118776	0.143552	0.120923	0.13596	0.108826	0.133529	0.150382	0.170866	0.0869095	0.0834095	0.0914572	0.100897	0.0948836	0.122015	0.110334	0.105832	0.0992546	0.109528	0.121713	0.105199	0.105042	0.319337
cg00021576	ENSG00000226828	RP11-278H7.1	lincRNA	0.182099	0.125663	0.10221	0.0846704	0.0885304	0.094463	0.110891	0.0884842	0.169244	0.0946524	0.131993	0.0930601	0.0631089	0.116655	0.0795579	0.119477	0.106433	0.145724	0.113179	0.122407	0.164535	0.164342	0.116299	0.0884503	0.101684	0.0989592	0.123391	0.144517	0.106729	0.143344	0.102298	0.106634	0.0665763	0.0643878	0.103113	0.082152	0.092969	0.0681854	0.0779479	0.149664	0.0671589	0.0560489	0.0349937	0.113642	0.0885601	0.153747
cg00021762	ENSG00000227880	RP11-46E17.6	lincRNA	0.942263	0.91952	0.937871	0.932877	0.967604	0.946972	0.959882	0.951567	0.941274	0.94932	0.93747	0.951577	0.951979	0.935735	0.94581	0.940568	0.949532	0.941331	0.950891	0.91475	0.940349	0.940617	0.941196	0.882616	0.920485	0.947824	0.946571	0.660239	0.941637	0.952329	0.949836	0.941257	0.940084	0.931847	0.949447	0.951856	0.946291	0.923815	0.916671	0.932869	0.909354	0.939692	0.933968	0.936365	0.948677	0.931589
cg00021933	ENSG00000230285	RP11-290M5.2	lincRNA	0.928568	0.936138	0.934121	0.947206	0.937059	0.935713	0.950349	0.939602	0.958598	0.933784	0.921921	0.930428	0.945466	0.921607	0.939298	0.93191	0.940226	0.94172	0.949306	0.92085	0.92637	0.944484	0.9497	0.91041	0.921972	0.947288	0.947956	0.939377	0.944382	0.94551	0.94479	0.949635	0.944346	0.94067	0.920489	0.9295	0.929878	0.910789	0.845381	0.92075	0.824976	0.925361	0.909681	0.901742	0.937539	0.939723
cg00022024	ENSG00000238058	RP11-432J22.2	antisense	0.846235	0.621455	0.853625	0.224695	0.879353	0.892082	0.925058	0.889865	0.888368	0.910725	0.862714	0.901346	0.885188	0.857204	0.909477	0.888819	0.88476	0.87947	0.913127	0.80685	0.805369	0.754402	0.885777	0.496552	0.79576	0.865991	0.921865	0.901164	0.841295	0.903339	0.901378	0.902838	0.883698	0.799417	0.668018	0.890185	0.842817	0.756231	0.417975	0.858337	0.415952	0.875584	0.759028	0.867544	0.8731	0.797989
cg00022054	ENSG00000227947	RP11-543D5.1	lincRNA	0.82715	0.428447	0.840079	0.289747	0.258022	0.574569	0.847313	0.61679	0.759304	0.863221	0.864748	0.835094	0.668171	0.309999	0.614707	0.625629	0.504332	0.801412	0.64306	0.647236	0.78514	0.433634	0.725162	0.377811	0.59229	0.619196	0.386164	0.305542	0.800536	0.62089	0.502155	0.586636	0.485808	0.527153	0.544699	0.198277	0.180425	0.451309	0.797657	0.252756	0.835003	0.153723	0.332927	0.529855	0.132872	0.438519
cg00022262	ENSG00000255916	RP13-895J2.7	antisense	0.661658	0.71246	0.688733	0.707275	0.718261	0.677002	0.73839	0.679404	0.760813	0.650035	0.690593	0.663704	0.674723	0.665956	0.647583	0.698371	0.619277	0.749846	0.744359	0.618454	0.658003	0.674064	0.702367	0.625452	0.650374	0.631673	0.654233	0.697552	0.620372	0.652586	0.685078	0.690628	0.556351	0.604347	0.560292	0.640943	0.602971	0.590075	0.573802	0.597327	0.596819	0.600692	0.697683	0.656241	0.612352	0.625886
cg00023185	ENSG00000254102	RP11-21C4.1	antisense	0.0874484	0.628968	0.203941	0.0631703	0.469687	0.531782	0.690286	0.391477	0.759287	0.542382	0.564455	0.23349	0.182818	0.552214	0.69704	0.737087	0.10302	0.824805	0.229144	0.445117	0.162179	0.668094	0.537089	0.344885	0.443449	0.189909	0.229261	0.560673	0.410282	0.346127	0.374613	0.82967	0.28281	0.0841546	0.558952	0.626892	0.218937	0.183804	0.546125	0.655558	0.516316	0.12613	0.386914	0.416358	0.0360345	0.407134
cg00023673	ENSG00000261175	CTD-2015G9.2	lincRNA	0.946567	0.740355	0.950089	0.954243	0.943048	0.950692	0.984404	0.942918	0.952581	0.942731	0.940258	0.786829	0.961007	0.934909	0.946896	0.955799	0.941576	0.943576	0.948581	0.931185	0.932227	0.954873	0.951001	0.926191	0.941119	0.936339	0.951825	0.917489	0.941404	0.677821	0.951247	0.946149	0.937081	0.916322	0.938013	0.935522	0.916303	0.916342	0.928671	0.932568	0.927865	0.945452	0.922672	0.924795	0.927021	0.937132
cg00023750	ENSG00000260517	RP11-426C22.5	lincRNA	0.925452	0.926452	0.942857	0.908281	0.94418	0.852099	0.943863	0.958058	0.943549	0.868997	0.863069	0.775969	0.942376	0.930365	0.928889	0.931666	0.787613	0.945477	0.953978	0.819199	0.931925	0.9394	0.938513	0.884445	0.930713	0.924032	0.949372	0.880334	0.827653	0.824995	0.957722	0.934025	0.919411	0.906867	0.944137	0.946694	0.915797	0.825339	0.930604	0.953538	0.923422	0.949062	0.701203	0.923233	0.952655	0.708887
cg00024086	ENSG00000243479	MNX1-AS1	antisense	0.787902	0.793078	0.753019	0.31025	0.478094	0.77049	0.856495	0.678031	0.667448	0.636118	0.77493	0.793404	0.324101	0.796576	0.582818	0.875664	0.705955	0.91106	0.745529	0.685746	0.666971	0.856336	0.899051	0.302937	0.690644	0.843992	0.691086	0.859651	0.630376	0.883476	0.292485	0.590955	0.570046	0.502861	0.854396	0.566328	0.347071	0.714573	0.778679	0.825115	0.816578	0.310414	0.679278	0.649745	0.20404	0.63689
cg00024247	ENSG00000232849	LINC00363	lincRNA	0.912305	0.893568	0.902356	0.859699	0.898636	0.914957	0.922278	0.917424	0.897903	0.914961	0.890025	0.926345	0.909979	0.90248	0.90388	0.903438	0.918841	0.921034	0.919767	0.888145	0.917381	0.92453	0.94	0.902232	0.905449	0.898713	0.898638	0.870414	0.922534	0.926575	0.922143	0.893649	0.887255	0.905887	0.911235	0.8994	0.903024	0.888864	0.879739	0.890802	0.894193	0.883863	0.784999	0.91799	0.892802	0.857625
cg00024280	ENSG00000269720	CTD-2521M24.5	lincRNA	0.100917	0.14867	0.127696	0.106369	0.111762	0.0891811	0.142099	0.0904171	0.0982006	0.126252	0.107534	0.119956	0.103767	0.105938	0.128214	0.319687	0.10138	0.0984225	0.116076	0.114916	0.0998822	0.615777	0.0840524	0.0990213	0.0958529	0.119919	0.111571	0.273374	0.0920902	0.114596	0.111585	0.120801	0.0899441	0.104289	0.277138	0.102951	0.105069	0.0995107	0.102069	0.174826	0.0872058	0.0905858	0.098459	0.1257	0.0799281	0.296021
cg00024494	ENSG00000271009	RP11-346C20.3	lincRNA	0.0733012	0.167529	0.137449	0.0797818	0.0647022	0.106559	0.326016	0.130929	0.164021	0.124656	0.354303	0.129172	0.0825539	0.183787	0.21315	0.179699	0.108889	0.0990845	0.17816	0.471853	0.166054	0.284049	0.113942	0.152921	0.177821	0.089501	0.128381	0.106312	0.131684	0.129488	0.113532	0.15109	0.0576013	0.0781198	0.132315	0.0982256	0.0785208	0.104734	0.126739	0.109011	0.134368	0.0680161	0.0959327	0.122204	0.082876	0.121006
cg00025643	ENSG00000233621	LINC01137	antisense	0.28195	0.752008	0.854434	0.285745	0.895517	0.850677	0.481886	0.650541	0.237524	0.757111	0.306393	0.838322	0.45657	0.819032	0.780228	0.879547	0.851542	0.128026	0.148687	0.567868	0.695883	0.54621	0.887704	0.54047	0.664776	0.834772	0.856584	0.216583	0.544873	0.903139	0.556786	0.794524	0.167438	0.843509	0.588265	0.859818	0.802289	0.561895	0.850064	0.904608	0.850282	0.512266	0.64163	0.579291	0.683043	0.485635
cg00025647	ENSG00000243620	RP11-649A16.1	antisense	0.162756	0.114056	0.268813	0.116518	0.756169	0.612838	0.318126	0.421796	0.566063	0.175224	0.322936	0.724783	0.100516	0.633643	0.186458	0.780435	0.174163	0.702687	0.30829	0.26232	0.144301	0.411835	0.286632	0.180256	0.4687	0.201961	0.473496	0.46879	0.133459	0.604954	0.466566	0.661132	0.162202	0.162214	0.731492	0.244802	0.151687	0.278269	0.34979	0.686867	0.299207	0.0864853	0.139284	0.381208	0.0647907	0.352866
cg00025680	ENSG00000225156	AC012354.6	lincRNA	0.14609	0.26943	0.53369	0.0825758	0.594579	0.420686	0.601959	0.562222	0.680299	0.937532	0.821098	0.184614	0.15158	0.500596	0.585285	0.556297	0.178483	0.614708	0.221294	0.601607	0.311011	0.263675	0.52667	0.211987	0.488569	0.163317	0.537803	0.230685	0.639608	0.562294	0.159827	0.60569	0.154751	0.458887	0.868374	0.510007	0.863971	0.533438	0.184102	0.473177	0.185278	0.147893	0.201349	0.190346	0.139468	0.235299
cg00026030	ENSG00000238197	PAXBP1-AS1	antisense	0.114626	0.0999737	0.106611	0.139232	0.121513	0.130904	0.113486	0.122295	0.146983	0.154585	0.120434	0.148234	0.115096	0.133423	0.113896	0.122962	0.122695	0.127469	0.143857	0.152593	0.145978	0.136656	0.131641	0.1046	0.119734	0.151607	0.14326	0.129748	0.122342	0.128047	0.193803	0.167353	0.11159	0.074369	0.105252	0.150921	0.112919	0.120982	0.105368	0.104407	0.128769	0.0995669	0.153096	0.132479	0.135275	0.119883
cg00026186	ENSG00000224292	AF196972.9	antisense	0.0281188	0.0298516	0.503606	0.0222922	0.0189808	0.0237337	0.471934	0.0257545	0.0330913	0.038537	0.022015	0.0407908	0.548787	0.348583	0.0281561	0.494248	0.0224593	0.024952	0.0264373	0.0287797	0.0182006	0.0298951	0.553138	0.466174	0.0241025	0.0313295	0.00518228	0.0367908	0.0201292	0.0258883	0.572067	0.0290303	0.439132	0.435849	0.014777	0.46782	0.0240315	0.443868	0.442942	0.0193326	0.461105	0.113695	0.0257196	0.0224743	0.154574	0.446355
cg00026346	ENSG00000246740	CTD-2382E5.1	antisense	0.912012	0.903408	0.931272	0.832387	0.743626	0.79154	0.81161	0.953809	0.945882	0.943081	0.849652	0.947806	0.968276	0.947425	0.94777	0.737383	0.924965	0.952222	0.72204	0.922154	0.914683	0.958848	0.942095	0.865315	0.931791	0.976002	0.943711	0.764178	0.920342	0.771819	0.941743	0.936774	0.663615	0.911091	0.859995	0.918996	0.903479	0.911788	0.929415	0.894896	0.953543	0.93388	0.902623	0.717026	0.934279	0.845934
cg00026362	ENSG00000223469	RP11-344J7.2	lincRNA	0.866413	0.439512	0.635091	0.427305	0.890885	0.544188	0.789805	0.820943	0.320089	0.906462	0.662155	0.634356	0.710394	0.652149	0.873723	0.916354	0.649283	0.187873	0.685972	0.613227	0.751634	0.736947	0.70184	0.42084	0.582298	0.856434	0.390691	0.880684	0.800229	0.645284	0.613775	0.86439	0.51336	0.547561	0.352148	0.594476	0.884391	0.573632	0.448328	0.589843	0.499449	0.69268	0.355256	0.292319	0.531268	0.531946
cg00026375	ENSG00000270604	HCG17	lincRNA	0.080664	0.491893	0.178999	0.104002	0.210409	0.570542	0.126585	0.117573	0.248391	0.110437	0.47302	0.147919	0.0995865	0.145479	0.183799	0.131277	0.135874	0.163232	0.101834	0.177528	0.0994049	0.363862	0.334819	0.0845701	0.556267	0.451948	0.12096	0.351042	0.0900904	0.107521	0.109893	0.144671	0.0820681	0.0710616	0.0596726	0.0702318	0.0956297	0.0775542	0.0894745	0.0812748	0.0651243	0.0922321	0.0736516	0.103823	0.106837	0.439334
cg00026474	ENSG00000261220	RP11-629O1.2	lincRNA	0.14141	0.0751748	0.0899907	0.157859	0.139901	0.129401	0.122038	0.0961892	0.0954523	0.327441	0.110688	0.117118	0.106856	0.302704	0.117171	0.0972229	0.085094	0.0900833	0.125381	0.179448	0.270238	0.150591	0.087378	0.142116	0.182016	0.0969388	0.0820124	0.0945499	0.242034	0.121859	0.117977	0.100078	0.0971122	0.103479	0.0786541	0.0753279	0.152378	0.0942847	0.298839	0.0934314	0.279385	0.085789	0.143301	0.131253	0.0991078	0.157697
cg00026853	ENSG00000260852	FBXL19-AS1	antisense	0.0577809	0.0479321	0.0557514	0.0548043	0.0622617	0.0552085	0.0522309	0.0511594	0.054527	0.057531	0.0567712	0.0623288	0.0489331	0.0494106	0.0632863	0.0565498	0.060415	0.0560851	0.0687558	0.0620237	0.0489061	0.0627122	0.0481887	0.0581998	0.0576812	0.0739757	0.0468202	0.0649737	0.0612624	0.0584093	0.0713119	0.0656578	0.0290148	0.0413663	0.0308422	0.0573863	0.0482	0.0600466	0.061143	0.0478728	0.0490028	0.0485565	0.0506194	0.0610235	0.0645361	0.0532634
cg00027114	ENSG00000238284	AC027269.2	lincRNA	0.934946	0.931548	0.948093	0.911011	0.944455	0.927226	0.952409	0.933991	0.934619	0.939802	0.93498	0.949822	0.938423	0.924526	0.941403	0.943583	0.93995	0.946068	0.950616	0.901429	0.916855	0.904481	0.951842	0.905236	0.904734	0.923677	0.931249	0.949679	0.935425	0.954566	0.948857	0.949635	0.916644	0.926448	0.937152	0.91166	0.924919	0.925553	0.928946	0.93831	0.932733	0.935042	0.935199	0.929944	0.934654	0.919921
cg00027499	ENSG00000260899	RP11-2C24.4	lincRNA	0.0570214	0.0452432	0.0692586	0.0580749	0.0563964	0.0602052	0.0363636	0.0530047	0.0705266	0.0683578	0.0649995	0.0548254	0.0502379	0.0501464	0.0559134	0.0708805	0.0652601	0.0493502	0.0493931	0.0584055	0.0671843	0.053222	0.0526695	0.0558525	0.0493077	0.0584215	0.0537454	0.049457	0.060749	0.0540671	0.0677924	0.069752	0.0358464	0.0349826	0.0261261	0.0467059	0.0446957	0.0483554	0.0427325	0.0439628	0.0381811	0.0423076	0.045568	0.0628986	0.0415241	0.0303677
cg00027586	ENSG00000265644	RP11-451L19.1	lincRNA	0.91259	0.890779	0.818437	0.921747	0.941237	0.887506	0.946131	0.937982	0.925846	0.927404	0.916181	0.899611	0.912437	0.914817	0.866664	0.921038	0.910762	0.887582	0.929292	0.867253	0.900309	0.922371	0.844719	0.867603	0.889956	0.911733	0.912237	0.909166	0.905437	0.881774	0.923133	0.87851	0.898795	0.891277	0.888737	0.916857	0.881579	0.63208	0.840019	0.90932	0.836568	0.917294	0.880588	0.848897	0.878498	0.637026
cg00028232	ENSG00000272783	RP13-1016M1.2	lincRNA	0.71526	0.653562	0.722887	0.528893	0.721204	0.67802	0.743538	0.679205	0.687931	0.629261	0.739757	0.690983	0.654968	0.648788	0.681982	0.70713	0.676592	0.649743	0.668422	0.666172	0.688584	0.592438	0.70479	0.600011	0.591642	0.667069	0.66852	0.677034	0.62729	0.682691	0.708452	0.681115	0.577697	0.571875	0.61638	0.64185	0.601722	0.626858	0.637196	0.591087	0.599984	0.615621	0.571579	0.609979	0.612328	0.57782
cg00028299	ENSG00000253281	RP11-716D16.1	processed_transcript	0.72891	0.862762	0.426174	0.838739	0.890795	0.929583	0.93297	0.952381	0.515356	0.935105	0.8664	0.923978	0.949222	0.938104	0.966977	0.94805	0.941176	0.558229	0.960033	0.946261	0.895184	0.775239	0.300647	0.891481	0.938825	0.929951	0.967455	0.914692	0.941665	0.928787	0.938959	0.95129	0.909399	0.932859	0.94206	0.934383	0.913635	0.899285	0.929241	0.916851	0.939308	0.920785	0.934756	0.860951	0.950006	0.956865
cg00028429	ENSG00000259579	RP11-66B24.5	lincRNA	0.249232	0.584959	0.449107	0.196023	0.330344	0.21396	0.677613	0.246911	0.921675	0.307735	0.392821	0.568541	0.342607	0.632655	0.316476	0.849082	0.215747	0.835698	0.268706	0.315852	0.303742	0.390178	0.237503	0.247327	0.445394	0.206478	0.183795	0.255735	0.258156	0.57464	0.414007	0.826737	0.125076	0.18945	0.594909	0.157206	0.85431	0.133885	0.451469	0.201557	0.473649	0.864518	0.456506	0.248506	0.856745	0.421966
cg00028515	ENSG00000224049	RP11-30O15.1	lincRNA	0.934585	0.905272	0.941727	0.935384	0.934897	0.913562	0.932084	0.91072	0.921363	0.59754	0.939375	0.916349	0.919757	0.91849	0.924524	0.903283	0.916708	0.92757	0.925539	0.894259	0.899706	0.923178	0.929553	0.885169	0.906593	0.904227	0.917709	0.930981	0.74908	0.931661	0.92983	0.912208	0.915744	0.887591	0.913366	0.90437	0.915674	0.909445	0.913781	0.904855	0.914794	0.90541	0.913515	0.920136	0.930955	0.905007
cg00028829	ENSG00000245768	RP11-410D17.2	lincRNA	0.0714846	0.0818454	0.120196	0.0694102	0.0971185	0.0789891	0.158203	0.0960023	0.137824	0.1272	0.0925519	0.13785	0.109126	0.146313	0.1065	0.124017	0.514938	0.130159	0.120882	0.129028	0.113619	0.112672	0.134142	0.105303	0.104572	0.240688	0.112613	0.1295	0.104804	0.171988	0.128995	0.133915	0.0667006	0.0920291	0.105956	0.101811	0.127453	0.171477	0.141202	0.137135	0.105149	0.105138	0.123497	0.118869	0.0975333	0.0992224
cg00028870	ENSG00000244578	RP11-548O1.3	lincRNA	0.0712819	0.0658769	0.077742	0.0675467	0.0919957	0.0694502	0.0725768	0.0770313	0.1166	0.0673922	0.126378	0.0828495	0.0677933	0.0776821	0.0698167	0.0764502	0.0709842	0.0622043	0.0832167	0.0869692	0.115288	0.0815093	0.0937414	0.0900898	0.0633126	0.0637879	0.079819	0.078901	0.0577389	0.0886878	0.0797736	0.0845743	0.0766543	0.0647154	0.0608023	0.0895343	0.101458	0.0760184	0.0514075	0.0658904	0.0788454	0.0677295	0.0897446	0.0669892	0.0894611	0.0700438
cg00028918	ENSG00000253311	AC011343.1	lincRNA	0.113814	0.116432	0.121533	0.102114	0.12847	0.156116	0.187509	0.161955	0.134277	0.136001	0.145742	0.170164	0.167876	0.127415	0.132728	0.130436	0.13929	0.103773	0.148016	0.149759	0.152535	0.138032	0.15065	0.154853	0.11955	0.126165	0.131293	0.134525	0.118543	0.152431	0.158156	0.17559	0.0770071	0.076908	0.0886578	0.119835	0.102234	0.0867749	0.0979592	0.111357	0.0985398	0.0965967	0.0948445	0.130732	0.111407	0.0866092
cg00029353	ENSG00000259887	RP11-923I11.5	lincRNA	0.095241	0.087102	0.0703269	0.0444093	0.0678995	0.160381	0.0677745	0.078953	0.0595274	0.0723294	0.0688373	0.104705	0.047764	0.0731889	0.0705045	0.0756034	0.0495127	0.0582315	0.0609616	0.0474945	0.0873362	0.0682339	0.0813852	0.0705213	0.294882	0.060131	0.0801982	0.0519178	0.0611748	0.110244	0.0812335	0.0740846	0.0488188	0.0532919	0.0649616	0.0549496	0.0690432	0.0554756	0.0764682	0.0640811	0.0607254	0.0540827	0.0598074	0.0500217	0.0412966	0.167153
cg00029821	ENSG00000233452	STXBP5-AS1	antisense	0.901732	0.911159	0.938642	0.903976	0.940856	0.934957	0.95318	0.948052	0.937506	0.946849	0.918125	0.946196	0.961334	0.936714	0.956683	0.959306	0.956044	0.956895	0.959045	0.949667	0.953776	0.960319	0.951503	0.940239	0.938466	0.949902	0.940097	0.92788	0.934774	0.967497	0.953057	0.94083	0.953929	0.911927	0.944021	0.928097	0.942288	0.919917	0.938615	0.955525	0.951072	0.93271	0.945218	0.948204	0.950432	0.954589
cg00029822	ENSG00000260269	CTD-2323K18.1	processed_transcript	0.0605961	0.0530985	0.0591145	0.0464918	0.0622772	0.0459877	0.0638244	0.0653065	0.0630101	0.0571793	0.0658841	0.0464454	0.0354067	0.0445126	0.0454935	0.0513045	0.0420918	0.0409098	0.0326898	0.0595862	0.0604933	0.0553803	0.0518522	0.0506712	0.042191	0.0419718	0.0623577	0.0442535	0.039975	0.0438271	0.0535335	0.0613184	0.0352473	0.0436538	0.0401805	0.037886	0.0593349	0.0388928	0.050166	0.0509891	0.0408406	0.0300312	0.0424137	0.0512832	0.0505177	0.064685
cg00029979	ENSG00000251665	RP11-700H6.2	lincRNA	0.822495	0.849572	0.866684	0.636217	0.881633	0.850381	0.884926	0.834337	0.856554	0.892912	0.879242	0.894915	0.651552	0.882108	0.874163	0.884777	0.847418	0.865803	0.880955	0.889028	0.854839	0.798739	0.881846	0.758981	0.854649	0.635122	0.668532	0.878911	0.872913	0.904006	0.66164	0.881571	0.77297	0.799124	0.828981	0.83757	0.831349	0.777056	0.831367	0.831732	0.849993	0.823018	0.84589	0.626055	0.806866	0.796713
cg00030427	ENSG00000223485	RP11-417E7.1	lincRNA	0.937939	0.896477	0.941239	0.8928	0.9338	0.928325	0.920871	0.946281	0.941567	0.947254	0.938939	0.940717	0.931913	0.940799	0.935706	0.944541	0.937642	0.942133	0.947813	0.907666	0.915148	0.925424	0.939022	0.863659	0.879873	0.924347	0.938964	0.939403	0.907215	0.943642	0.933594	0.938977	0.931474	0.906575	0.916783	0.929723	0.919047	0.89432	0.882335	0.936837	0.891125	0.928095	0.86336	0.947938	0.925934	0.912934
cg00030523	ENSG00000255794	RMST	processed_transcript	0.887104	0.877171	0.902852	0.88915	0.902102	0.935652	0.931656	0.941406	0.898206	0.932651	0.880006	0.943817	0.940605	0.935957	0.956961	0.923221	0.938228	0.933673	0.948656	0.924691	0.933507	0.940113	0.938071	0.917713	0.92492	0.900214	0.957945	0.917752	0.94643	0.950392	0.93721	0.909269	0.917696	0.902135	0.880885	0.908049	0.908312	0.915088	0.916278	0.921955	0.94024	0.906528	0.905751	0.917798	0.957624	0.924848
cg00030588	ENSG00000261363	RP11-134D3.2	lincRNA	0.882202	0.532772	0.894126	0.833393	0.847401	0.868186	0.899805	0.605441	0.790279	0.873412	0.812241	0.64256	0.890085	0.822775	0.870026	0.904608	0.826797	0.605071	0.571712	0.855328	0.857564	0.742954	0.827107	0.635097	0.815224	0.840305	0.760344	0.883192	0.874613	0.833535	0.911299	0.898009	0.842432	0.820806	0.844841	0.682143	0.467791	0.60718	0.839844	0.504352	0.838951	0.770743	0.576114	0.583631	0.587447	0.71542
cg00030816	ENSG00000234222	RP11-315I20.1	antisense	0.154558	0.114407	0.144413	0.136791	0.184017	0.0932686	0.164003	0.111532	0.162281	0.100816	0.147813	0.122412	0.0910161	0.0832056	0.112685	0.127269	0.0850104	0.123481	0.116461	0.104735	0.12482	0.106891	0.0934172	0.0918868	0.0915585	0.105272	0.0883424	0.118602	0.10139	0.11446	0.106158	0.12486	0.0898646	0.0592918	0.0905304	0.0667092	0.0823393	0.0856641	0.102696	0.0895707	0.0880939	0.082314	0.107811	0.0728158	0.0857493	0.0776585
cg00031187	ENSG00000256232	RP11-771K4.1	lincRNA	0.907138	0.900626	0.934347	0.923082	0.935854	0.887874	0.939201	0.903728	0.928234	0.905436	0.929971	0.922821	0.896314	0.879159	0.890493	0.908636	0.891537	0.91327	0.902806	0.903611	0.888864	0.904156	0.901302	0.897485	0.902264	0.879712	0.889824	0.891828	0.890111	0.905674	0.935701	0.915002	0.873134	0.895945	0.896582	0.899161	0.898697	0.879995	0.897635	0.914158	0.897812	0.917655	0.911323	0.8879	0.914214	0.901794
cg00031303	ENSG00000260261	RP11-480A16.1	lincRNA	0.0402325	0.0616783	0.125245	0.037108	0.0389794	0.112368	0.0608723	0.0570172	0.0427061	0.0962564	0.0308746	0.0466138	0.0542394	0.0495325	0.0528028	0.058317	0.0601315	0.0739716	0.0401734	0.0468397	0.0548777	0.0672261	0.100043	0.0626006	0.0705596	0.0580443	0.0359625	0.0612709	0.0476311	0.0402579	0.0700202	0.047183	0.0509202	0.0351424	0.0327518	0.0532611	0.0330283	0.0445979	0.0690783	0.0437248	0.0398383	0.0340607	0.029073	0.0459643	0.0393089	0.0329647
cg00031722	ENSG00000254254	RP11-17A4.2	antisense	0.86942	0.898408	0.83713	0.846463	0.868212	0.933433	0.890224	0.903364	0.914229	0.907119	0.891622	0.937253	0.935411	0.92989	0.942058	0.929928	0.807528	0.92924	0.928634	0.900418	0.934995	0.886347	0.927784	0.924468	0.921178	0.912871	0.932491	0.89774	0.939334	0.926701	0.928412	0.927559	0.894	0.916958	0.8478	0.885629	0.910387	0.908034	0.898958	0.867429	0.904011	0.915316	0.886801	0.90865	0.903634	0.92832
cg00031896	ENSG00000256742	RP13-941N14.1	lincRNA	0.181021	0.198622	0.375866	0.23482	0.207706	0.221433	0.238905	0.182741	0.183074	0.235841	0.241163	0.196415	0.186195	0.273997	0.207047	0.183842	0.165339	0.168031	0.213837	0.214695	0.209552	0.182322	0.18768	0.196486	0.223171	0.188899	0.218396	0.174656	0.193688	0.191271	0.201132	0.207615	0.206504	0.207314	0.183221	0.214078	0.206333	0.204318	0.175433	0.203601	0.204335	0.207304	0.22828	0.214543	0.195861	0.229952
cg00032610	ENSG00000237647	ERICH1-AS1	antisense	0.950363	0.927072	0.969323	0.892764	0.962424	0.953738	0.950135	0.953285	0.956896	0.963007	0.954715	0.961015	0.959728	0.964519	0.963616	0.954372	0.958978	0.954671	0.955852	0.959996	0.957022	0.96278	0.96736	0.946875	0.95319	0.945081	0.961365	0.951651	0.964823	0.961276	0.969787	0.949468	0.936381	0.93401	0.943293	0.938921	0.934199	0.916075	0.940499	0.941191	0.948027	0.951057	0.929731	0.960222	0.930518	0.948273
cg00033165	ENSG00000251445	RP11-483A20.3	antisense	0.941113	0.927164	0.950466	0.95379	0.936655	0.952115	0.94083	0.969143	0.957443	0.950167	0.946406	0.968835	0.969286	0.944495	0.964663	0.95934	0.726739	0.957569	0.602785	0.944919	0.942349	0.949769	0.9517	0.910525	0.942192	0.727021	0.950656	0.485521	0.944756	0.960765	0.968101	0.958692	0.659509	0.951966	0.948683	0.951206	0.930391	0.953789	0.940116	0.959698	0.946085	0.945494	0.792581	0.956006	0.966995	0.957982
cg00033371	ENSG00000034063	UHRF1	processed_transcript	0.983684	0.981308	0.985927	0.956603	0.985261	0.987105	0.984911	0.985195	0.934461	0.985137	0.988584	0.983331	0.983283	0.984571	0.982194	0.984275	0.981451	0.921125	0.982219	0.983476	0.982799	0.983696	0.985261	0.970488	0.973901	0.968784	0.983484	0.976531	0.976796	0.985134	0.985645	0.980345	0.982149	0.991235	0.977426	0.986132	0.984926	0.966838	0.966886	0.976702	0.978912	0.981986	0.972457	0.976276	0.980617	0.981287
cg00034336	ENSG00000231435	AC011747.3	lincRNA	0.0880913	0.0468123	0.227315	0.114676	0.122895	0.586154	0.0609002	0.103306	0.0392788	0.0695579	0.0830844	0.0530368	0.0646417	0.119769	0.0658287	0.0340711	0.0703838	0.0577386	0.040212	0.11922	0.0869528	0.0495483	0.12368	0.100365	0.431165	0.0851805	0.0415367	0.0784698	0.0533659	0.0622129	0.0329478	0.112284	0.0236944	0.081727	0.472738	0.057555	0.037776	0.135564	0.0497879	0.0704047	0.0521637	0.0784389	0.423945	0.35163	0.0720093	0.141074
cg00034556	ENSG00000230021	RP5-857K21.4	lincRNA	0.35023	0.313432	0.353296	0.356472	0.349509	0.379122	0.402508	0.370669	0.408783	0.312156	0.371795	0.370464	0.383555	0.309558	0.360032	0.369174	0.395088	0.383639	0.335938	0.370831	0.401866	0.364981	0.376253	0.35043	0.35386	0.35148	0.374641	0.335238	0.309761	0.370753	0.384316	0.357837	0.292609	0.300682	0.279459	0.264009	0.308514	0.676736	0.332021	0.281057	0.304365	0.295413	0.322701	0.326888	0.36034	0.31027
cg00034611	ENSG00000180422	LINC00304	lincRNA	0.910382	0.909704	0.922837	0.868357	0.917123	0.848199	0.934342	0.937238	0.930152	0.933226	0.908386	0.640026	0.940758	0.926022	0.94665	0.926876	0.936862	0.850272	0.943614	0.909151	0.926426	0.917473	0.955217	0.904668	0.896654	0.917281	0.925811	0.926862	0.920917	0.807132	0.943212	0.937478	0.925657	0.589679	0.936395	0.906105	0.909993	0.887463	0.932942	0.915822	0.92552	0.930929	0.918109	0.92147	0.919225	0.903334
cg00035268	ENSG00000198221	MLLT4-AS1	processed_transcript	0.934383	0.946503	0.951205	0.925458	0.957542	0.957036	0.957484	0.969842	0.951297	0.964063	0.95495	0.972941	0.963675	0.954871	0.961876	0.963294	0.974619	0.961345	0.960583	0.96087	0.956498	0.96724	0.982759	0.96096	0.966392	0.965211	0.969497	0.962526	0.959769	0.963197	0.967746	0.952509	0.93628	0.967059	0.968196	0.971236	0.962572	0.952012	0.957066	0.949063	0.942052	0.944823	0.94118	0.955795	0.955268	0.973687
cg00035316	ENSG00000237380	HOXD-AS2	antisense	0.112005	0.183455	0.162381	0.202509	0.509838	0.762183	0.177527	0.443611	0.873746	0.651272	0.702554	0.105746	0.0515845	0.76261	0.0629144	0.116536	0.494967	0.867216	0.103905	0.552449	0.139665	0.626517	0.0967044	0.141063	0.590243	0.434322	0.744287	0.113072	0.437471	0.0855919	0.0705574	0.0825522	0.0689433	0.352424	0.176322	0.278623	0.0691725	0.104355	0.152368	0.523198	0.16051	0.337446	0.106736	0.0858036	0.0513237	0.376609
cg00035449	ENSG00000223485	RP11-417E7.1	lincRNA	0.927571	0.919522	0.494591	0.92007	0.569728	0.918793	0.924323	0.913303	0.889864	0.940886	0.87873	0.894396	0.519368	0.558964	0.572548	0.910604	0.529271	0.900316	0.928078	0.70632	0.919257	0.929902	0.552321	0.721364	0.88221	0.515061	0.900689	0.896736	0.917343	0.877583	0.602581	0.566981	0.895634	0.89342	0.901626	0.53496	0.535695	0.0457248	0.897004	0.516275	0.894678	0.101822	0.530579	0.903664	0.0776956	0.798114
cg00035453	ENSG00000273015	LINC00938	lincRNA	0.147087	0.106176	0.168539	0.108599	0.121246	0.080091	0.145001	0.111111	0.174448	0.122197	0.179451	0.115482	0.0944015	0.0955698	0.108081	0.100978	0.112822	0.128747	0.0968012	0.111445	0.103525	0.115968	0.118022	0.104475	0.0855252	0.0941002	0.112517	0.105768	0.0876709	0.104854	0.102381	0.146214	0.0559398	0.0507031	0.0690423	0.0674955	0.064104	0.0937853	0.0676393	0.0474535	0.0822024	0.0832691	0.0741372	0.0726843	0.0756105	0.0529133
cg00035608	ENSG00000267254	CTD-2162K18.5	antisense	0.129412	0.423188	0.121447	0.121467	0.163284	0.122032	0.136701	0.108514	0.17037	0.108622	0.123217	0.1466	0.108013	0.105311	0.104996	0.191805	0.11164	0.13792	0.53323	0.105247	0.105128	0.0982771	0.125551	0.108788	0.465914	0.106455	0.106873	0.535693	0.108062	0.516767	0.133074	0.135479	0.216992	0.0836884	0.156765	0.103385	0.127683	0.106391	0.403788	0.102742	0.389812	0.091682	0.103649	0.105349	0.103624	0.0880249
cg00035636	ENSG00000224429	LINC00422	lincRNA	0.860315	0.892329	0.763056	0.763665	0.921151	0.899043	0.852623	0.95116	0.92254	0.952339	0.829604	0.968309	0.538648	0.884964	0.93557	0.887107	0.894197	0.948249	0.975342	0.688845	0.666934	0.866838	0.919977	0.790853	0.884028	0.861646	0.951525	0.938952	0.695255	0.960738	0.534145	0.937524	0.440043	0.788616	0.903904	0.877075	0.798499	0.200102	0.495795	0.800272	0.506088	0.90055	0.670483	0.900212	0.920233	0.698926
cg00035864	ENSG00000233699	TTTY18	lincRNA	0.19011	0.132236	0.488741	0.180314	0.165169	0.12119	0.488266	0.594093	0.0985927	0.276563	0.284433	0.177672	0.482587	0.262406	0.20054	0.517695	0.126821	0.110719	0.215202	0.286998	0.377104	0.141436	0.459834	0.194133	0.20703	0.149398	0.18689	0.11721	0.276285	0.548131	0.489512	0.220763	0.593817	0.611498	0.169821	0.266446	0.130896	0.759604	0.241754	0.149011	0.234829	0.540404	0.224762	0.105488	0.414176	0.174061
cg00036585	ENSG00000260422	RP1-155D22.2	lincRNA	0.901898	0.77795	0.854827	0.882733	0.887805	0.897204	0.916343	0.867999	0.746126	0.913563	0.912848	0.863059	0.794459	0.883201	0.731319	0.927462	0.868088	0.637476	0.863248	0.86801	0.892771	0.809211	0.735955	0.867223	0.868022	0.860818	0.876889	0.857712	0.90287	0.850255	0.880368	0.590552	0.848339	0.866651	0.826361	0.885565	0.78147	0.663529	0.84541	0.867921	0.860732	0.899036	0.884105	0.67182	0.835165	0.733605
cg00036614	ENSG00000229192	AC004870.3	lincRNA	0.951546	0.899983	0.929568	0.934051	0.955141	0.938063	0.960084	0.966311	0.873233	0.958377	0.938063	0.945059	0.816	0.949933	0.953267	0.959473	0.933769	0.83797	0.955683	0.943061	0.957492	0.915372	0.937117	0.897861	0.924571	0.920468	0.956755	0.946584	0.954489	0.664395	0.941464	0.946513	0.948529	0.933732	0.951953	0.944976	0.732535	0.851398	0.927522	0.592142	0.947617	0.938439	0.929603	0.900074	0.945635	0.950159
cg00037153	ENSG00000244300	RP11-475N22.4	antisense	0.0844394	0.0760162	0.0860569	0.0731543	0.0939514	0.0763333	0.0974949	0.0799317	0.0835683	0.0888811	0.0765768	0.0829355	0.0661535	0.0684755	0.0723771	0.112112	0.0772939	0.0802266	0.099197	0.0881717	0.0831335	0.0908821	0.0787196	0.0760085	0.0666667	0.076132	0.0671232	0.101522	0.0943918	0.0954886	0.0890918	0.0765276	0.0612295	0.0661716	0.0747389	0.0701267	0.0763095	0.0823008	0.0746547	0.0751363	0.0685285	0.0763175	0.101603	0.0669327	0.0757954	0.0587783
cg00039147	ENSG00000255509	RP11-445F12.1	antisense	0.831181	0.873889	0.876279	0.842726	0.87896	0.865555	0.86463	0.893381	0.903764	0.91964	0.857297	0.611295	0.693531	0.866572	0.590508	0.890516	0.886949	0.802852	0.902891	0.811919	0.779883	0.887843	0.894241	0.78965	0.812205	0.870326	0.86885	0.860782	0.827137	0.616333	0.585598	0.610862	0.537013	0.488235	0.511559	0.867972	0.82534	0.511743	0.872519	0.844057	0.876385	0.874961	0.562734	0.583478	0.845798	0.771588
cg00039627	ENSG00000225057	AC096574.4	processed_transcript	0.408273	0.133044	0.0942168	0.147449	0.148895	0.104519	0.558643	0.318389	0.694442	0.117559	0.250782	0.127487	0.0816737	0.420285	0.43567	0.111486	0.144605	0.735516	0.160876	0.116504	0.309754	0.325394	0.114739	0.141697	0.117026	0.145808	0.388471	0.116912	0.102341	0.131904	0.140755	0.446789	0.101894	0.0854777	0.521025	0.0907807	0.108505	0.109648	0.13659	0.28796	0.119297	0.0769354	0.0746617	0.78871	0.0909284	0.406472
cg00040013	ENSG00000227237	AL672294.1	antisense	0.15597	0.162991	0.228142	0.139708	0.253968	0.141408	0.211147	0.20264	0.165714	0.174625	0.263979	0.218401	0.144012	0.115087	0.139354	0.144977	0.152813	0.144592	0.1215	0.153487	0.138393	0.160882	0.212419	0.203934	0.0662205	0.154081	0.179823	0.139233	0.141292	0.14966	0.156765	0.208609	0.127032	0.14577	0.14454	0.141953	0.121515	0.0762533	0.158854	0.115101	0.121591	0.139711	0.175235	0.136606	0.154591	0.199399
cg00040322	ENSG00000145063	AC062028.1	lincRNA	0.951161	0.927846	0.935739	0.950346	0.961829	0.943955	0.960382	0.946975	0.95491	0.941218	0.956225	0.940019	0.955199	0.923893	0.948246	0.942051	0.93471	0.91667	0.951252	0.904168	0.936891	0.935627	0.93584	0.885007	0.914205	0.93021	0.950605	0.945684	0.929557	0.925419	0.950976	0.952475	0.934991	0.933624	0.941218	0.938293	0.929893	0.874011	0.925324	0.935164	0.954561	0.925078	0.913566	0.826752	0.94567	0.9457
cg00040411	ENSG00000260422	RP1-155D22.2	lincRNA	0.82508	0.622472	0.776551	0.849812	0.862684	0.683036	0.86262	0.878315	0.766024	0.886094	0.845625	0.763086	0.84457	0.868227	0.889106	0.893572	0.507198	0.844879	0.903944	0.84537	0.871079	0.859952	0.714846	0.829847	0.844536	0.449948	0.873701	0.811177	0.855649	0.686104	0.887264	0.864849	0.580342	0.588791	0.580558	0.820658	0.626273	0.790556	0.585585	0.844402	0.579334	0.840472	0.663828	0.795707	0.726313	0.756369
cg00040423	ENSG00000231074	HCG18	antisense	0.135314	0.138395	0.179409	0.155563	0.146524	0.147275	0.257335	0.140004	0.160687	0.139311	0.182423	0.158205	0.130947	0.143991	0.139561	0.13941	0.148566	0.169823	0.14741	0.148699	0.137654	0.140955	0.157645	0.133553	0.132853	0.143569	0.140317	0.127433	0.151386	0.156672	0.152171	0.151268	0.121328	0.125003	0.126046	0.140006	0.132365	0.143105	0.126913	0.150206	0.133308	0.131013	0.151105	0.147039	0.14437	0.131777
cg00040486	ENSG00000272384	RP11-44N11.2	lincRNA	0.930021	0.920998	0.893913	0.85034	0.904601	0.933931	0.937636	0.946684	0.928059	0.940608	0.952761	0.937059	0.975042	0.924295	0.965264	0.932718	0.937916	0.956405	0.968306	0.950054	0.959077	0.934024	0.969663	0.960387	0.933072	0.950174	0.941886	0.958181	0.956666	0.955629	0.953351	0.93526	0.963787	0.92788	0.933545	0.949541	0.918851	0.926492	0.944576	0.911036	0.940184	0.865787	0.845544	0.91526	0.946327	0.972314
cg00040530	ENSG00000233806	AC131097.3	antisense	0.925049	0.945972	0.950115	0.918895	0.936713	0.932756	0.94096	0.948139	0.942447	0.951164	0.919938	0.947069	0.942763	0.946204	0.954616	0.950353	0.947336	0.948488	0.964446	0.935812	0.93602	0.949488	0.954919	0.917946	0.950421	0.955493	0.953225	0.935163	0.937782	0.949054	0.964336	0.956386	0.932558	0.922628	0.919944	0.937698	0.923954	0.948564	0.932311	0.930893	0.944904	0.932563	0.904128	0.93491	0.941486	0.949014
cg00040945	ENSG00000259805	RP11-382A20.5	antisense	0.0288721	0.0229695	0.0369184	0.0290598	0.0221015	0.0509093	0.033642	0.0296843	0.0483175	0.0234825	0.0468892	0.0402782	0.0198741	0.0276826	0.0434609	0.0374276	0.034597	0.0427787	0.0352433	0.0359913	0.0386012	0.0396873	0.0494842	0.0364192	0.0256675	0.0280029	0.031395	0.0355399	0.042654	0.0309183	0.0418788	0.0516739	0.0257659	0.0267724	0.024739	0.0324716	0.0402577	0.0367665	0.033828	0.031555	0.0358493	0.0387265	0.0336523	0.0371873	0.018403	0.0283696
cg00041401	ENSG00000226167	AP4B1-AS1	antisense	0.0503174	0.0468591	0.0598905	0.0688394	0.0682863	0.0637389	0.0758616	0.0610604	0.0713018	0.0688103	0.089945	0.0554389	0.0575258	0.0676169	0.0552202	0.0665272	0.0607566	0.0484083	0.0568937	0.0573724	0.0714848	0.0626014	0.0650033	0.0862529	0.0462484	0.0551592	0.0637588	0.0629351	0.0553941	0.0593933	0.0742894	0.0803601	0.0502133	0.0431859	0.04319	0.0543737	0.0603652	0.059839	0.0587154	0.0518758	0.0524506	0.051049	0.0583961	0.0447873	0.0561026	0.0451372
cg00042156	ENSG00000185904	LINC00839	lincRNA	0.924009	0.931941	0.70072	0.939516	0.939232	0.863818	0.748455	0.946291	0.669879	0.926694	0.952139	0.909476	0.641259	0.852854	0.916383	0.932547	0.904101	0.655788	0.950342	0.906038	0.876724	0.693909	0.344264	0.861562	0.860294	0.638285	0.934499	0.918506	0.910641	0.927997	0.940128	0.90189	0.908581	0.920333	0.910092	0.929656	0.90251	0.811654	0.949921	0.934726	0.94917	0.910899	0.633486	0.711577	0.865727	0.61698
cg00042263	ENSG00000238207	AC009312.1	antisense	0.745633	0.920566	0.856375	0.727719	0.957034	0.9319	0.965441	0.948044	0.700935	0.952342	0.464413	0.503782	0.928323	0.933044	0.877134	0.956199	0.924923	0.60305	0.843756	0.620419	0.802219	0.913304	0.854711	0.769326	0.895573	0.653996	0.937709	0.95359	0.920764	0.673687	0.943962	0.955207	0.927388	0.897968	0.605464	0.939053	0.59999	0.896821	0.919025	0.601846	0.940668	0.929678	0.899783	0.600719	0.909342	0.876739
cg00042568	ENSG00000225733	FGD5-AS1	antisense	0.0980169	0.0986144	0.158562	0.187757	0.172898	0.156273	0.152828	0.129333	0.144504	0.150426	0.19779	0.122377	0.0990187	0.561512	0.121334	0.0927267	0.30354	0.104979	0.11289	0.156175	0.124889	0.145796	0.160878	0.116247	0.18363	0.103458	0.114273	0.111084	0.113535	0.143385	0.164635	0.130399	0.0501933	0.0996422	0.140852	0.533089	0.0744615	0.128064	0.0738692	0.114781	0.0984862	0.0686485	0.0922505	0.114803	0.0837776	0.10327
cg00042914	ENSG00000260372	AQP4-AS1	antisense	0.871839	0.593728	0.571719	0.774452	0.892796	0.881917	0.858335	0.719749	0.586551	0.884984	0.863445	0.812115	0.698386	0.878725	0.888141	0.90147	0.667855	0.56936	0.831552	0.867188	0.901741	0.701024	0.727518	0.82842	0.877641	0.805543	0.696004	0.767258	0.873332	0.798934	0.702792	0.905403	0.877209	0.783746	0.873255	0.833168	0.797006	0.696515	0.811204	0.900746	0.81899	0.864959	0.86186	0.833617	0.863769	0.833673
cg00043371	ENSG00000264860	RP11-143K11.5	processed_transcript	0.0456892	0.051408	0.0519374	0.0534958	0.0583718	0.0465059	0.0524926	0.0541506	0.0449641	0.052532	0.061665	0.0602218	0.0363046	0.0504347	0.0428947	0.0506965	0.0483822	0.0431412	0.0597558	0.0420007	0.054366	0.0545704	0.0499167	0.0627992	0.053143	0.0565007	0.051319	0.0479913	0.0468135	0.0586808	0.0591313	0.0592678	0.0468142	0.0319554	0.0431874	0.0564216	0.0574431	0.0435437	0.0419203	0.0515932	0.0462058	0.0363313	0.0468531	0.0581319	0.0408072	0.0387542
cg00043792	ENSG00000226304	RP11-435M3.2	antisense	0.592516	0.365969	0.376088	0.811837	0.648014	0.927913	0.716579	0.328256	0.717712	0.524038	0.909619	0.916748	0.669576	0.617498	0.942447	0.452567	0.30965	0.740366	0.947117	0.86757	0.782493	0.492135	0.409121	0.86957	0.897092	0.374297	0.235321	0.613076	0.770637	0.949458	0.771613	0.950832	0.64447	0.510405	0.284205	0.201354	0.188979	0.184865	0.693188	0.681645	0.695851	0.191865	0.884747	0.444083	0.70137	0.5095
cg00045190	ENSG00000232940	HCG25	antisense	0.0166445	0.0186679	0.0151959	0.016397	0.0198441	0.0208751	0.0213495	0.0210418	0.0157061	0.020391	0.0217801	0.0253783	0.0159322	0.0285004	0.0227622	0.0383026	0.0208942	0.0229584	0.0224953	0.02131	0.0282187	0.0218527	0.0169909	0.0166506	0.0301389	0.0169371	0.0180878	0.018846	0.0194464	0.0238067	0.0374381	0.024538	0.0145902	0.00672582	0.00974109	0.0249196	0.0455975	0.0190419	0.0249006	0.0215796	0.0193535	0.0117758	0.0122213	0.025684	0.0151894	0.0175187
cg00046560	ENSG00000259172	RP11-299G20.2	antisense	0.110765	0.108849	0.105441	0.152064	0.130233	0.110138	0.137302	0.12934	0.130022	0.12466	0.13033	0.126373	0.105693	0.109665	0.117223	0.11779	0.125191	0.149216	0.126291	0.122584	0.112221	0.125648	0.114042	0.102889	0.0831828	0.120815	0.116353	0.108102	0.118007	0.133859	0.119256	0.130271	0.0858901	0.0963687	0.0913643	0.108151	0.142552	0.101458	0.103034	0.102136	0.0988395	0.0972728	0.125496	0.122235	0.103383	0.0979202
cg00046899	ENSG00000233124	LINC00456	lincRNA	0.899271	0.71868	0.909871	0.856416	0.900126	0.40634	0.919632	0.916999	0.931129	0.935861	0.880213	0.935805	0.665689	0.836392	0.791899	0.923941	0.903128	0.92581	0.292672	0.767095	0.775411	0.848908	0.909173	0.777032	0.730407	0.8986	0.916596	0.375666	0.799633	0.932124	0.740904	0.934015	0.872092	0.786794	0.909131	0.87441	0.886875	0.865398	0.936441	0.884253	0.919853	0.910121	0.789286	0.855611	0.907831	0.754795
cg00047052	ENSG00000249378	LINC01060	lincRNA	0.93614	0.907554	0.925382	0.871902	0.936211	0.933488	0.942599	0.954292	0.926087	0.964539	0.916326	0.726265	0.96551	0.945687	0.961201	0.958102	0.955934	0.928571	0.957066	0.939626	0.938624	0.950208	0.952264	0.905474	0.923588	0.951648	0.953385	0.962714	0.926202	0.76564	0.952008	0.949162	0.921623	0.926595	0.930979	0.934616	0.915011	0.886754	0.950416	0.942727	0.955384	0.923859	0.917166	0.591842	0.953164	0.935415
cg00047683	ENSG00000187008	PKD1L3	processed_transcript	0.95394	0.9393	0.950219	0.955104	0.948613	0.961339	0.94897	0.948353	0.944943	0.746028	0.943349	0.944413	0.954271	0.940335	0.95593	0.954411	0.965989	0.948374	0.965609	0.938547	0.936952	0.947348	0.951675	0.921495	0.912518	0.938723	0.960627	0.946471	0.942312	0.953219	0.945784	0.949012	0.921087	0.93028	0.930635	0.648633	0.930135	0.932894	0.932381	0.937097	0.941256	0.92723	0.918267	0.928364	0.953284	0.955301
cg00047694	ENSG00000168367	LINC00917	lincRNA	0.579122	0.785726	0.848011	0.605198	0.608131	0.799856	0.562357	0.67725	0.899849	0.904767	0.68069	0.448069	0.258493	0.702463	0.61882	0.876565	0.650795	0.876619	0.667745	0.525769	0.495616	0.59617	0.666264	0.484885	0.6694	0.544187	0.855316	0.823797	0.677112	0.293281	0.234291	0.674611	0.270597	0.340785	0.661889	0.30252	0.259946	0.476881	0.593961	0.820725	0.602827	0.455073	0.480272	0.789553	0.442443	0.57354
cg00048370	ENSG00000260422	RP1-155D22.2	lincRNA	0.901387	0.730925	0.315487	0.626178	0.322378	0.693431	0.937869	0.705804	0.248665	0.235699	0.917574	0.736412	0.950367	0.61078	0.693958	0.947097	0.585411	0.55533	0.931288	0.833788	0.755699	0.94536	0.410241	0.713455	0.872201	0.664586	0.712411	0.944063	0.520004	0.783426	0.970158	0.711535	0.928615	0.588907	0.24021	0.678471	0.658692	0.568754	0.961175	0.929183	0.947675	0.243251	0.87201	0.712548	0.171763	0.810836
cg00048705	ENSG00000230960	RP5-1086L22.1	antisense	0.946964	0.906415	0.932596	0.92564	0.953821	0.945086	0.939342	0.951415	0.951229	0.944067	0.934173	0.952351	0.957321	0.937743	0.930755	0.961987	0.951313	0.929522	0.960465	0.940699	0.940599	0.94072	0.951139	0.920473	0.939867	0.938687	0.952116	0.931376	0.961991	0.955043	0.940009	0.940286	0.940112	0.909794	0.92448	0.926474	0.913165	0.925695	0.912487	0.926868	0.933071	0.924141	0.933008	0.921787	0.93321	0.936835
cg00049382	ENSG00000230490	RP11-141M1.3	lincRNA	0.135012	0.429331	0.168474	0.152802	0.422392	0.116667	0.129482	0.0916606	0.204022	0.125362	0.247484	0.146126	0.0544289	0.146637	0.0884883	0.0872862	0.07622	0.106525	0.123797	0.119686	0.0848808	0.288476	0.178904	0.117031	0.136932	0.137509	0.0792588	0.0681506	0.114074	0.137577	0.112282	0.133553	0.0440095	0.069758	0.051446	0.0851384	0.148886	0.329581	0.0585095	0.100413	0.0581761	0.0741884	0.0741123	0.248465	0.105562	0.0687974
cg00049868	ENSG00000145063	AC062028.1	lincRNA	0.959212	0.932485	0.913053	0.954534	0.948757	0.967793	0.963405	0.972111	0.95121	0.951244	0.930634	0.935146	0.960151	0.957826	0.955684	0.95718	0.947094	0.941805	0.956245	0.948162	0.950891	0.964925	0.971397	0.935289	0.946486	0.948994	0.954126	0.943376	0.954371	0.834098	0.953163	0.967158	0.977773	0.94971	0.948628	0.934298	0.939792	0.941191	0.94637	0.957255	0.938673	0.973363	0.947889	0.940056	0.968051	0.95463
cg00049883	ENSG00000260411	RP11-420N3.2	processed_transcript	0.14968	0.15897	0.219461	0.197924	0.124648	0.217825	0.422203	0.183316	0.222937	0.2988	0.334093	0.188727	0.195367	0.218027	0.19675	0.160556	0.184888	0.169346	0.461556	0.295106	0.422934	0.231658	0.200293	0.251244	0.258369	0.194474	0.127271	0.313179	0.279609	0.166205	0.176145	0.214143	0.0971167	0.152786	0.252345	0.206877	0.27527	0.133809	0.249046	0.194028	0.252269	0.256231	0.360803	0.18838	0.169003	0.27774
cg00050247	ENSG00000232940	HCG25	antisense	0.16427	0.160407	0.180213	0.169002	0.16503	0.168785	0.190909	0.192202	0.207469	0.186695	0.225799	0.183323	0.160707	0.172348	0.182276	0.177588	0.163542	0.232141	0.184273	0.204182	0.229009	0.206446	0.227332	0.213012	0.144349	0.153589	0.182425	0.161239	0.180698	0.19653	0.220511	0.206934	0.0933373	0.0863269	0.0985713	0.119101	0.141173	0.119248	0.117159	0.113969	0.102427	0.0945072	0.100381	0.121745	0.111011	0.108337
cg00050496	ENSG00000255650	FAM222A-AS1	antisense	0.11791	0.163651	0.181181	0.378388	0.591348	0.418587	0.186136	0.311962	0.142533	0.506976	0.213971	0.169533	0.102628	0.190164	0.438784	0.163954	0.130475	0.112905	0.421739	0.252964	0.38836	0.187846	0.186415	0.230012	0.443729	0.560496	0.174572	0.193897	0.454306	0.582148	0.12417	0.476004	0.0805687	0.0642292	0.148507	0.0533215	0.110738	0.431443	0.162328	0.0981649	0.182457	0.0640704	0.141611	0.15913	0.0828971	0.13847
cg00050654	ENSG00000247708	STX18-AS1	antisense	0.943872	0.961544	0.755578	0.727458	0.936054	0.717349	0.864142	0.635419	0.521891	0.648112	0.82972	0.940826	0.601286	0.955262	0.881876	0.945621	0.594548	0.479794	0.966349	0.802723	0.938507	0.956029	0.371446	0.742348	0.788902	0.636066	0.614959	0.9619	0.773776	0.960249	0.944898	0.937913	0.215352	0.925718	0.954869	0.95102	0.931391	0.879094	0.917418	0.553418	0.947067	0.865645	0.940712	0.924587	0.802517	0.963452
cg00050872	ENSG00000273184	RP11-212P7.3	processed_transcript	0.323925	0.533469	0.562679	0.374049	0.672305	0.571582	0.742987	0.658129	0.42987	0.502963	0.624094	0.448993	0.692779	0.611772	0.74011	0.760721	0.435188	0.408478	0.315422	0.606137	0.502172	0.65478	0.671345	0.490699	0.431275	0.40284	0.69476	0.634656	0.487994	0.410498	0.489334	0.747085	0.25732	0.445481	0.307233	0.333643	0.548645	0.548177	0.587151	0.591787	0.547878	0.673421	0.385259	0.422297	0.590686	0.313801
cg00050873	ENSG00000234803	FAM197Y2	antisense	0.877139	0.865377	0.546763	0.880969	0.898875	0.883685	0.671362	0.884493	0.846282	0.887674	0.883533	0.887357	0.612676	0.910222	0.879054	0.45974	0.861906	0.827696	0.902447	0.862078	0.837379	0.857668	0.465051	0.900258	0.862505	0.873616	0.869691	0.891887	0.849341	0.885526	0.563937	0.897279	0.499329	0.481271	0.893196	0.645221	0.842137	0.645484	0.632727	0.834473	0.597479	0.58806	0.84978	0.834762	0.457659	0.853137
cg00051068	ENSG00000270792	RP11-103J8.1	antisense	0.120208	0.552131	0.22912	0.047965	0.129278	0.459744	0.575529	0.612189	0.604141	0.369217	0.606039	0.626422	0.115736	0.540263	0.271573	0.359432	0.207452	0.606209	0.0774881	0.446511	0.099326	0.57324	0.234248	0.0904643	0.59444	0.821848	0.525488	0.559375	0.196214	0.609044	0.182197	0.330367	0.0888009	0.111601	0.85841	0.144276	0.18404	0.444247	0.461702	0.52345	0.430495	0.0699724	0.155043	0.133381	0.126117	0.421888
cg00051154	ENSG00000233611	AC079135.1	antisense	0.594641	0.675779	0.792698	0.119112	0.250682	0.682538	0.819892	0.253233	0.233648	0.615083	0.703143	0.367191	0.0475501	0.801588	0.142857	0.958927	0.639355	0.336079	0.213009	0.429775	0.61995	0.891822	0.584566	0.242289	0.212008	0.645743	0.222139	0.18507	0.390774	0.364385	0.0740352	0.178087	0.498901	0.507294	0.896502	0.895727	0.0623591	0.973827	0.0520276	0.521008	0.0641104	0.0878364	0.422859	0.133308	0.0429613	0.0747994
cg00051307	ENSG00000249743	RP11-60A8.1	lincRNA	0.646468	0.775398	0.909299	0.935601	0.943562	0.938562	0.949374	0.947651	0.944728	0.943002	0.949076	0.931264	0.945837	0.924499	0.946108	0.957968	0.928527	0.937405	0.950194	0.924241	0.821724	0.92879	0.895047	0.921518	0.910683	0.926637	0.945884	0.939242	0.939696	0.937324	0.940992	0.954354	0.918823	0.902451	0.923963	0.94389	0.904296	0.899053	0.919046	0.605909	0.932556	0.932681	0.900583	0.633905	0.920492	0.937453
cg00051818	ENSG00000273142	RP11-458F8.4	lincRNA	0.909985	0.913707	0.908143	0.909765	0.903253	0.913132	0.913706	0.922217	0.906535	0.91551	0.910343	0.932037	0.922822	0.911646	0.923811	0.913066	0.646365	0.916155	0.927541	0.925115	0.915873	0.918793	0.91784	0.912822	0.922	0.618045	0.906407	0.918099	0.92231	0.919814	0.936638	0.928093	0.91478	0.896568	0.886618	0.896437	0.892482	0.922757	0.904433	0.90607	0.946615	0.889595	0.914746	0.919466	0.893189	0.906906
cg00052853	ENSG00000240423	LINC00636	lincRNA	0.921796	0.904584	0.922294	0.918872	0.925196	0.907314	0.925895	0.923335	0.929065	0.913801	0.910463	0.916534	0.914775	0.918475	0.916052	0.91576	0.915543	0.925455	0.925905	0.896955	0.905958	0.903314	0.931744	0.865025	0.904736	0.908776	0.922212	0.905567	0.893775	0.916394	0.924978	0.922683	0.899875	0.895492	0.874732	0.902249	0.885256	0.888014	0.883549	0.885194	0.89348	0.882656	0.869777	0.888498	0.921392	0.902535
cg00053393	ENSG00000177822	AC108142.1	antisense	0.610583	0.771057	0.700852	0.660109	0.827571	0.541335	0.841504	0.785929	0.867948	0.812907	0.79176	0.770172	0.389505	0.781813	0.594654	0.841785	0.741349	0.876772	0.776651	0.720389	0.582974	0.840088	0.794154	0.680521	0.698747	0.725024	0.838148	0.800634	0.710533	0.795552	0.376219	0.610763	0.664293	0.582577	0.782231	0.774622	0.403235	0.272937	0.714242	0.799922	0.712769	0.674138	0.659238	0.665091	0.655521	0.634475
cg00053755	ENSG00000253965	CTC-329D1.3	antisense	0.964504	0.929226	0.96853	0.848168	0.831976	0.945373	0.960806	0.956708	0.964964	0.955951	0.943517	0.955609	0.962697	0.948734	0.971004	0.947188	0.939653	0.962384	0.953936	0.937009	0.940462	0.947965	0.952298	0.898516	0.922882	0.95059	0.955242	0.963136	0.944707	0.966094	0.94889	0.964309	0.952515	0.937267	0.950625	0.943969	0.933284	0.956312	0.963763	0.954771	0.97205	0.941316	0.780359	0.950432	0.94774	0.956914
cg00053769	ENSG00000245768	RP11-410D17.2	lincRNA	0.915959	0.802149	0.915643	0.910122	0.9316	0.940297	0.941924	0.935555	0.938616	0.931754	0.940268	0.938271	0.929599	0.923799	0.947422	0.941284	0.922703	0.949919	0.951218	0.93159	0.939505	0.937119	0.940175	0.934026	0.91761	0.923149	0.932203	0.925358	0.945008	0.938154	0.935979	0.935059	0.919957	0.911622	0.922574	0.910689	0.916042	0.917317	0.926938	0.938873	0.91185	0.949149	0.929827	0.932931	0.921933	0.924129
cg00053851	ENSG00000225518	RP11-396C23.2	lincRNA	0.92165	0.947302	0.941345	0.893355	0.935612	0.916258	0.887328	0.71954	0.921375	0.949548	0.941891	0.959354	0.908905	0.890125	0.93879	0.953015	0.874444	0.948757	0.940642	0.927661	0.899498	0.939934	0.951083	0.918566	0.902329	0.677103	0.876595	0.93828	0.943884	0.94642	0.905739	0.956121	0.655467	0.875339	0.930424	0.922972	0.911137	0.920774	0.93705	0.946229	0.943413	0.937508	0.723852	0.938174	0.926566	0.915333
cg00053916	ENSG00000254290	RP11-150O12.3	lincRNA	0.898994	0.935405	0.700765	0.936972	0.937464	0.886204	0.934665	0.934222	0.936297	0.944267	0.925098	0.944504	0.948208	0.93833	0.928006	0.946705	0.940396	0.939523	0.937388	0.896116	0.808752	0.929784	0.748733	0.879425	0.870262	0.925675	0.910778	0.925586	0.863143	0.941746	0.947071	0.956161	0.915923	0.898914	0.917395	0.930636	0.932316	0.848148	0.926445	0.933197	0.928812	0.923988	0.885871	0.919214	0.934989	0.848642
cg00054702	ENSG00000271824	AC009014.3	lincRNA	0.313542	0.451825	0.403342	0.154549	0.260934	0.737251	0.746716	0.279617	0.449798	0.259033	0.363394	0.297305	0.148264	0.483717	0.377983	0.870361	0.321372	0.607252	0.348878	0.311299	0.388997	0.606197	0.437909	0.187118	0.651848	0.534382	0.317125	0.417949	0.533921	0.879917	0.145522	0.609492	0.32012	0.197496	0.529435	0.284996	0.232006	0.194208	0.446469	0.836082	0.443104	0.172489	0.419275	0.570803	0.141477	0.43886
cg00055341	ENSG00000238217	AC093590.1	lincRNA	0.743091	0.188834	0.222873	0.184578	0.446986	0.294556	0.443995	0.166988	0.179254	0.24019	0.649416	0.546472	0.489558	0.353569	0.599343	0.530843	0.510215	0.174757	0.168369	0.479591	0.473394	0.189647	0.206122	0.37469	0.407887	0.474864	0.181855	0.149972	0.276149	0.545878	0.560721	0.754393	0.150454	0.433522	0.231817	0.811498	0.252206	0.375465	0.505773	0.203638	0.505578	0.375787	0.465715	0.477305	0.546846	0.302936
cg00055555	ENSG00000236716	RP11-478H13.1	lincRNA	0.23983	0.315243	0.181436	0.134979	0.520283	0.527205	0.495915	0.629077	0.54413	0.145854	0.606975	0.51073	0.154	0.565831	0.265856	0.625799	0.392171	0.488602	0.184375	0.52892	0.205747	0.591424	0.246615	0.199564	0.550471	0.229433	0.558726	0.175514	0.162825	0.533243	0.172601	0.169129	0.0952884	0.199756	0.261203	0.466761	0.120899	0.217531	0.371908	0.72336	0.385803	0.196946	0.14209	0.306186	0.140435	0.342269
cg00055603	ENSG00000226133	RP4-683M8.2	lincRNA	0.694931	0.757473	0.72795	0.490741	0.900797	0.675858	0.748588	0.207024	0.493489	0.873795	0.928626	0.74178	0.865376	0.708201	0.818828	0.721667	0.380666	0.238863	0.905463	0.875735	0.854888	0.290127	0.721933	0.590452	0.62098	0.336268	0.217262	0.517975	0.892505	0.752486	0.679122	0.91061	0.636688	0.876066	0.595794	0.8639	0.656597	0.697763	0.632274	0.405988	0.64708	0.928629	0.692474	0.578085	0.878276	0.762095
cg00055679	ENSG00000234377	RNF219-AS1	antisense	0.302333	0.520479	0.202182	0.268288	0.528098	0.714824	0.491683	0.639973	0.199489	0.392481	0.690042	0.587814	0.237905	0.490445	0.190118	0.520402	0.215214	0.244777	0.379045	0.53331	0.355552	0.700819	0.145825	0.47065	0.566716	0.555328	0.727396	0.477078	0.412086	0.577854	0.157066	0.142068	0.105105	0.176719	0.569327	0.447544	0.131307	0.196681	0.286737	0.473382	0.281191	0.0837138	0.544424	0.145779	0.0997604	0.374406
cg00055986	ENSG00000259757	RP11-129I19.2	lincRNA	0.128379	0.821838	0.375762	0.203505	0.660869	0.84573	0.405053	0.588029	0.11091	0.465763	0.215028	0.222366	0.2435	0.196461	0.52612	0.574773	0.385113	0.132597	0.106749	0.324648	0.309593	0.852999	0.316385	0.210977	0.730828	0.585215	0.520237	0.120166	0.486399	0.163512	0.306137	0.552848	0.0779956	0.253503	0.469162	0.134538	0.101588	0.28574	0.604852	0.207875	0.58932	0.182799	0.468212	0.0966003	0.508639	0.586373
cg00056497	ENSG00000240707	LINC01168	lincRNA	0.881166	0.61798	0.910646	0.357801	0.344958	0.582339	0.651381	0.707512	0.921247	0.872609	0.861246	0.627232	0.485232	0.613685	0.719321	0.800886	0.784261	0.91592	0.620968	0.813167	0.797897	0.652956	0.948209	0.403167	0.608001	0.865913	0.618884	0.592607	0.829229	0.653029	0.674378	0.62685	0.864179	0.785619	0.604588	0.572704	0.537834	0.910547	0.217334	0.888114	0.228033	0.319936	0.767905	0.872109	0.283766	0.39195
cg00056624	ENSG00000235257	AC093415.2	processed_transcript	0.0813257	0.0681221	0.0768874	0.0681652	0.0872827	0.101589	0.0689412	0.0721914	0.0725279	0.0743124	0.0916107	0.0700106	0.0648376	0.0756479	0.0809552	0.0767625	0.0649764	0.0803457	0.0908161	0.100942	0.0913374	0.097954	0.0774059	0.0666837	0.0733839	0.0748974	0.0820667	0.122735	0.0697582	0.0771663	0.0755385	0.0745291	0.0483671	0.047089	0.0474571	0.0641396	0.062697	0.0718323	0.0531189	0.0729491	0.0635414	0.0540974	0.0675945	0.046566	0.0702799	0.0645907
cg00057393	ENSG00000259275	RP11-522B15.3	lincRNA	0.109346	0.420385	0.266717	0.0996945	0.120144	0.385647	0.448259	0.403632	0.814201	0.142808	0.540523	0.18949	0.100956	0.245694	0.106436	0.658372	0.113175	0.838062	0.524409	0.473834	0.0981563	0.731515	0.350741	0.126622	0.448237	0.122275	0.307972	0.597012	0.0958812	0.511259	0.131317	0.1253	0.289693	0.0905174	0.272408	0.139703	0.105344	0.143108	0.334937	0.671978	0.350743	0.156002	0.0955455	0.295751	0.114184	0.445812
cg00057517	ENSG00000237489	LINC00959	lincRNA	0.919166	0.932017	0.86991	0.865014	0.894261	0.869487	0.947946	0.947408	0.917842	0.922282	0.83777	0.932059	0.960681	0.923211	0.940318	0.944173	0.957899	0.960757	0.950644	0.938836	0.942161	0.933759	0.958427	0.901068	0.913365	0.951046	0.937892	0.93366	0.953259	0.948201	0.938967	0.921753	0.931055	0.938579	0.939565	0.916644	0.913618	0.925416	0.682396	0.715211	0.763464	0.918017	0.940085	0.90508	0.938307	0.932781
cg00057966	ENSG00000265148	BZRAP1-AS1	antisense	0.063298	0.0534558	0.0601802	0.0532731	0.107728	0.0658147	0.0721891	0.0671336	0.0569817	0.0696185	0.0764311	0.0776162	0.0615297	0.0659233	0.0575215	0.0565404	0.0802055	0.0692314	0.0595303	0.0704199	0.0762681	0.0630419	0.0858403	0.0767131	0.0403623	0.0628926	0.0579973	0.0575111	0.0736506	0.0591224	0.0708838	0.0762159	0.0555723	0.0562193	0.0474721	0.0380525	0.061667	0.0608947	0.0405924	0.0556835	0.0566323	0.0535746	0.0722093	0.0554342	0.073249	0.0685261
cg00059034	ENSG00000225206	MIR137HG	lincRNA	0.109236	0.133821	0.340218	0.157963	0.179421	0.159107	0.149583	0.1131	0.48824	0.159966	0.223138	0.225616	0.182148	0.0798292	0.157952	0.135305	0.100844	0.13913	0.254135	0.179535	0.108789	0.125296	0.168129	0.137078	0.242028	0.114033	0.15751	0.194066	0.0998117	0.158273	0.239969	0.451152	0.047876	0.0782642	0.0731431	0.0782609	0.062216	0.147055	0.0997127	0.115815	0.0952196	0.234056	0.0360422	0.187168	0.0871488	0.0564482
cg00059374	ENSG00000272780	RP11-822E23.8	processed_transcript	0.729178	0.734115	0.81805	0.436455	0.883137	0.733176	0.888968	0.891151	0.890953	0.962178	0.790592	0.587251	0.406743	0.845468	0.905864	0.880513	0.720835	0.917523	0.947667	0.637739	0.635255	0.821697	0.914342	0.535093	0.691743	0.782863	0.915788	0.8716	0.645121	0.861601	0.239057	0.919549	0.844934	0.657049	0.858393	0.821962	0.824805	0.600417	0.848011	0.80702	0.890608	0.866656	0.614848	0.742042	0.830475	0.581003
cg00059399	ENSG00000249731	RP11-259O2.3	lincRNA	0.390564	0.571768	0.280494	0.539314	0.332579	0.811065	0.331851	0.839796	0.810719	0.605949	0.813612	0.866248	0.625048	0.723901	0.526178	0.4151	0.382174	0.839117	0.705033	0.758453	0.63767	0.635492	0.711107	0.687367	0.783289	0.520549	0.810749	0.690963	0.614897	0.865144	0.642355	0.507751	0.744046	0.682327	0.631171	0.725026	0.153155	0.43465	0.464731	0.765525	0.460493	0.550852	0.718867	0.768487	0.276673	0.662875
cg00059652	ENSG00000227517	AC003051.1	lincRNA	0.207368	0.533567	0.228837	0.569604	0.296108	0.33998	0.371737	0.674212	0.692416	0.946815	0.890396	0.943236	0.441899	0.877698	0.663181	0.209633	0.593224	0.0989325	0.892195	0.709413	0.490625	0.210666	0.243571	0.501111	0.420172	0.19363	0.700289	0.209949	0.796178	0.947049	0.310364	0.714125	0.556976	0.614481	0.929169	0.655892	0.654511	0.487618	0.235139	0.138036	0.209331	0.901465	0.325466	0.237504	0.933911	0.647607
cg00059707	ENSG00000237500	RP11-526P5.1	lincRNA	0.931052	0.767608	0.936302	0.933311	0.74428	0.944385	0.953826	0.955184	0.951287	0.962255	0.948404	0.955854	0.956016	0.705917	0.344382	0.960449	0.952284	0.952017	0.96684	0.938424	0.909563	0.940672	0.967309	0.927654	0.941506	0.951439	0.961749	0.949161	0.93875	0.958865	0.958882	0.275933	0.927406	0.941905	0.9404	0.932127	0.933164	0.923478	0.946954	0.944858	0.94097	0.939917	0.757845	0.956741	0.951022	0.931884
cg00059782	ENSG00000245614	DDX11-AS1	antisense	0.0603746	0.0452045	0.0420469	0.171602	0.0476938	0.05349	0.0510526	0.0469744	0.0595088	0.0372346	0.0526533	0.0471306	0.0472357	0.0521739	0.0377016	0.0428455	0.0606242	0.0502902	0.042526	0.0512732	0.056027	0.0512524	0.0538731	0.193206	0.041611	0.0576171	0.0402732	0.0496408	0.0448694	0.0438646	0.0618716	0.0573472	0.0313535	0.0344566	0.0302785	0.0419542	0.0361733	0.0463211	0.0360503	0.0409016	0.0364063	0.0809204	0.0432403	0.0410565	0.0530425	0.0400338
cg00060605	ENSG00000249637	CTC-329D1.2	antisense	0.892785	0.866291	0.91108	0.886217	0.896354	0.937483	0.916236	0.935742	0.902278	0.940908	0.893534	0.922013	0.947972	0.937094	0.94264	0.92301	0.928164	0.943551	0.96303	0.943869	0.932369	0.933332	0.943672	0.939473	0.928465	0.930265	0.929312	0.944342	0.943298	0.957869	0.930707	0.932107	0.918111	0.902127	0.908882	0.933511	0.902924	0.893693	0.919319	0.935148	0.923587	0.910838	0.896283	0.916055	0.902695	0.896743
cg00060641	ENSG00000223477	LINC00842	lincRNA	0.603633	0.603077	0.733368	0.584809	0.912382	0.52915	0.70742	0.80223	0.77406	0.695773	0.906283	0.473265	0.599641	0.853416	0.535224	0.59963	0.917743	0.748663	0.596426	0.859667	0.773417	0.488936	0.713759	0.499081	0.715754	0.779864	0.756278	0.495123	0.765934	0.248628	0.509512	0.586473	0.475424	0.641321	0.774671	0.610262	0.710819	0.826399	0.575015	0.717134	0.592513	0.901538	0.647739	0.579987	0.888001	0.778519
cg00060649	ENSG00000203585	RP11-542B15.1	lincRNA	0.944362	0.951356	0.949819	0.948156	0.94385	0.94491	0.953891	0.963476	0.944043	0.95263	0.950141	0.954984	0.952822	0.960893	0.95304	0.952824	0.95306	0.947423	0.969901	0.921601	0.941399	0.949831	0.954907	0.901466	0.932042	0.955112	0.955853	0.950987	0.934494	0.949415	0.965455	0.960635	0.938418	0.948445	0.957834	0.954464	0.943994	0.941287	0.949188	0.942859	0.954996	0.950615	0.937937	0.946837	0.959571	0.954346
cg00060836	ENSG00000245910	SNHG6	processed_transcript	0.892045	0.910694	0.933647	0.836658	0.92587	0.426231	0.757679	0.918323	0.932803	0.946194	0.695667	0.801529	0.892829	0.909836	0.938298	0.773481	0.662211	0.945072	0.957998	0.661074	0.856758	0.88731	0.925837	0.756103	0.499642	0.704282	0.70009	0.789254	0.909881	0.760331	0.962049	0.943349	0.911537	0.888497	0.890166	0.903533	0.912126	0.935506	0.794766	0.866907	0.812424	0.934158	0.856855	0.933954	0.939249	0.906964
cg00061811	ENSG00000232197	RP11-302L19.1	antisense	0.882209	0.675737	0.921201	0.904988	0.942128	0.916017	0.930836	0.907755	0.947448	0.945814	0.899563	0.931561	0.920055	0.922346	0.928125	0.915441	0.852848	0.923385	0.933318	0.881673	0.870413	0.323107	0.89485	0.835417	0.858992	0.906164	0.895628	0.894788	0.884636	0.923023	0.920884	0.943803	0.551174	0.853757	0.882107	0.852437	0.873453	0.822994	0.910147	0.324561	0.894381	0.924261	0.852276	0.745467	0.888391	0.890431
cg00062285	ENSG00000243296	RP11-779P15.1	lincRNA	0.90572	0.890621	0.877707	0.882098	0.911207	0.946509	0.931719	0.954353	0.947453	0.925747	0.881002	0.937806	0.952567	0.949009	0.965501	0.944267	0.959239	0.940193	0.95654	0.950707	0.948906	0.927188	0.934827	0.916002	0.938133	0.937895	0.944322	0.935508	0.960217	0.952727	0.95741	0.948913	0.896124	0.96996	0.927809	0.939019	0.939369	0.91684	0.934338	0.942078	0.936004	0.94448	0.918531	0.9233	0.939827	0.951947
cg00062592	ENSG00000268575	RP1-283E3.8	processed_transcript	0.0912285	0.062366	0.0931831	0.0868259	0.116221	0.0752448	0.0872551	0.0835235	0.107001	0.0947795	0.114398	0.100498	0.0739108	0.097681	0.0960578	0.0838534	0.117103	0.0986292	0.0967664	0.0812872	0.101826	0.0936308	0.0861062	0.101017	0.0817649	0.0714763	0.0979714	0.0829532	0.0891889	0.0949641	0.107683	0.110927	0.0764684	0.084143	0.0764166	0.0904713	0.0875252	0.0972912	0.113915	0.0880978	0.095083	0.0851216	0.0886191	0.0888416	0.0949363	0.0680545
cg00062873	ENSG00000224897	POT1-AS1	antisense	0.915881	0.939907	0.93331	0.873359	0.896404	0.943281	0.940977	0.963356	0.93753	0.924831	0.941444	0.953849	0.958046	0.962404	0.96756	0.987386	0.983339	0.948931	0.974448	0.969688	0.996262	0.962793	0.937566	0.973275	0.962594	0.947148	0.969016	0.971106	0.979304	0.973415	0.972164	0.953521	0.912256	0.942103	0.922209	0.956973	0.926027	0.917753	0.93056	0.945466	0.964493	0.928002	0.935213	0.94812	0.958418	0.964026
cg00063369	ENSG00000273118	AC079610.1	sense_overlapping	0.359544	0.935372	0.722559	0.908093	0.946134	0.93241	0.933263	0.957665	0.712246	0.95384	0.952967	0.951901	0.959855	0.946293	0.960711	0.954234	0.895409	0.708599	0.95702	0.933072	0.747538	0.947752	0.783518	0.929417	0.938741	0.902893	0.950271	0.937249	0.944158	0.959664	0.961374	0.954347	0.950184	0.896658	0.945492	0.942186	0.944816	0.875404	0.941075	0.94673	0.931502	0.928977	0.948554	0.864477	0.92585	0.958967
cg00063703	ENSG00000256879	RP11-284H19.1	antisense	0.46119	0.358277	0.680305	0.136702	0.171223	0.256976	0.79732	0.360918	0.821251	0.695165	0.635089	0.169877	0.281558	0.331057	0.628586	0.771441	0.503018	0.819416	0.259123	0.478037	0.365294	0.248908	0.731431	0.172938	0.143612	0.348071	0.163792	0.143487	0.535214	0.214927	0.484264	0.815992	0.677346	0.306204	0.411803	0.14069	0.359801	0.404886	0.676949	0.723319	0.675149	0.213664	0.14858	0.580815	0.350564	0.4828
cg00063979	ENSG00000249526	CTB-35F21.1	lincRNA	0.915275	0.909859	0.906976	0.879627	0.9298	0.919734	0.937976	0.925753	0.931116	0.930481	0.919598	0.940729	0.945908	0.937872	0.946073	0.935194	0.93451	0.936336	0.949365	0.927169	0.93524	0.927317	0.957421	0.931441	0.924201	0.935593	0.941817	0.929409	0.934914	0.93092	0.945686	0.941395	0.906936	0.907575	0.929075	0.914346	0.911362	0.9128	0.901407	0.911583	0.916273	0.912825	0.893089	0.94023	0.920037	0.922093
cg00064080	ENSG00000227165	WDR11-AS1	antisense	0.931756	0.904688	0.749868	0.918943	0.936381	0.921407	0.940926	0.961423	0.931118	0.933738	0.928806	0.937097	0.946419	0.940005	0.941138	0.94522	0.921707	0.939747	0.952303	0.904414	0.924801	0.930753	0.879595	0.904219	0.927902	0.91529	0.939903	0.931086	0.906545	0.932747	0.933861	0.93528	0.92919	0.917986	0.924723	0.914395	0.910265	0.780063	0.929747	0.91588	0.912701	0.89863	0.927098	0.576329	0.882265	0.898707
cg00064235	ENSG00000227128	LBX1-AS1	antisense	0.19339	0.286071	0.178499	0.474556	0.183408	0.417806	0.287912	0.807518	0.53598	0.212186	0.193169	0.226339	0.147068	0.243333	0.53203	0.297019	0.233463	0.493787	0.27826	0.177296	0.232137	0.521074	0.161241	0.424382	0.637301	0.207572	0.529009	0.683898	0.19302	0.55357	0.157293	0.517962	0.168526	0.13186	0.185471	0.198283	0.185139	0.198752	0.182499	0.249569	0.177923	0.132976	0.175833	0.216088	0.118841	0.387425
cg00064296	ENSG00000253500	AF121898.3	antisense	0.901898	0.813356	0.730127	0.774308	0.924285	0.884369	0.948525	0.953105	0.710788	0.914135	0.94024	0.930266	0.857844	0.93217	0.919028	0.950334	0.926674	0.597381	0.944751	0.950144	0.929607	0.826523	0.705331	0.83536	0.901977	0.918358	0.824671	0.931684	0.941732	0.945768	0.937672	0.935599	0.930209	0.927576	0.960508	0.94488	0.308973	0.811378	0.830295	0.746975	0.815513	0.923024	0.931185	0.71873	0.936155	0.8392
cg00064336	ENSG00000205037	RP11-863P13.4	lincRNA	0.966955	0.941325	0.976635	0.932399	0.963065	0.965802	0.968751	0.957462	0.957899	0.928167	0.956441	0.952637	0.895288	0.957652	0.933412	0.947961	0.958556	0.956285	0.946548	0.934373	0.938802	0.950974	0.963711	0.884389	0.95339	0.934613	0.956771	0.950554	0.937662	0.948414	0.418405	0.94005	0.913109	0.934605	0.938365	0.93773	0.927264	0.945083	0.943787	0.935468	0.93998	0.936319	0.921735	0.949522	0.92563	0.935678
cg00064531	ENSG00000233479	AC017074.1	lincRNA	0.921078	0.908223	0.919356	0.915448	0.9384	0.92759	0.93141	0.944371	0.936954	0.933225	0.943644	0.941019	0.835534	0.934296	0.930559	0.925669	0.91947	0.933077	0.933694	0.923977	0.940616	0.924666	0.933595	0.909637	0.918717	0.921439	0.927832	0.928536	0.931508	0.929976	0.933065	0.913766	0.844653	0.8844	0.899284	0.886771	0.881588	0.896648	0.89004	0.873993	0.887352	0.890012	0.893967	0.905268	0.891622	0.881394
cg00065226	ENSG00000215374	FAM66B	lincRNA	0.893197	0.897992	0.888143	0.862401	0.892226	0.930022	0.884663	0.928555	0.92182	0.930658	0.919454	0.936723	0.935459	0.911746	0.923088	0.914959	0.920594	0.927818	0.822072	0.905928	0.920734	0.931205	0.92618	0.916184	0.875177	0.905956	0.913026	0.904762	0.899726	0.915157	0.93583	0.903809	0.865295	0.889485	0.869309	0.845048	0.899611	0.880263	0.89958	0.885505	0.900049	0.893215	0.884048	0.889688	0.869436	0.884805
cg00065998	ENSG00000249618	RP11-422J15.1	lincRNA	0.851213	0.827377	0.885238	0.846578	0.883455	0.874556	0.900561	0.87548	0.877122	0.93494	0.857539	0.880678	0.884146	0.895352	0.871657	0.866704	0.846515	0.888123	0.8666	0.825907	0.838879	0.862675	0.909714	0.80311	0.853477	0.888069	0.852371	0.876886	0.827591	0.880801	0.891747	0.911782	0.79519	0.804603	0.83975	0.849322	0.805208	0.802737	0.856667	0.876517	0.866662	0.793827	0.777445	0.856797	0.840775	0.792354
cg00066351	ENSG00000242258	LINC00996	lincRNA	0.554175	0.099608	0.908277	0.855298	0.42977	0.787562	0.535859	0.211132	0.71565	0.783382	0.861991	0.632993	0.720373	0.61682	0.739829	0.318761	0.488146	0.659235	0.928846	0.769599	0.603988	0.26917	0.920647	0.761129	0.662085	0.269475	0.195872	0.819065	0.722795	0.537814	0.296389	0.432261	0.190433	0.296838	0.469489	0.4574	0.579475	0.816441	0.895908	0.219817	0.895706	0.557104	0.602543	0.860469	0.668411	0.811912
cg00066805	ENSG00000223485	RP11-417E7.1	lincRNA	0.925424	0.936412	0.926098	0.922092	0.946476	0.937678	0.943469	0.948304	0.95104	0.941231	0.931299	0.945173	0.934153	0.965617	0.923599	0.951657	0.956527	0.947287	0.953143	0.917553	0.896771	0.944664	0.939397	0.906814	0.922664	0.9421	0.951152	0.94844	0.931679	0.952825	0.929342	0.925833	0.880995	0.930663	0.95039	0.934957	0.939853	0.921055	0.917482	0.917836	0.937383	0.953043	0.923753	0.936345	0.934921	0.925168
cg00066816	ENSG00000249738	AC008697.1	lincRNA	0.162862	0.533391	0.27291	0.150394	0.127574	0.837923	0.299059	0.159345	0.108271	0.612391	0.230848	0.136105	0.823874	0.254219	0.185745	0.136313	0.132681	0.110312	0.155391	0.30033	0.327513	0.485079	0.656036	0.265687	0.60169	0.169142	0.141306	0.156849	0.510806	0.160977	0.485092	0.366371	0.0974669	0.166162	0.465579	0.125201	0.127734	0.0841218	0.517874	0.132699	0.504951	0.0998816	0.186786	0.156184	0.0943434	0.537943
cg00066919	ENSG00000229774	AC018866.1	lincRNA	0.888439	0.873501	0.878876	0.896819	0.889499	0.882208	0.871572	0.91991	0.248723	0.908748	0.889751	0.794121	0.780504	0.875915	0.642955	0.869698	0.811514	0.248513	0.90908	0.889286	0.872437	0.890328	0.914513	0.824635	0.882193	0.878804	0.910233	0.913202	0.885985	0.927868	0.692062	0.668596	0.894909	0.887227	0.850201	0.890562	0.882047	0.903275	0.895212	0.53124	0.900601	0.907748	0.672868	0.651062	0.881444	0.882834
cg00067018	ENSG00000257319	RP11-478B9.1	antisense	0.509489	0.677804	0.386747	0.332986	0.772677	0.514437	0.623826	0.553433	0.852532	0.507322	0.76135	0.600206	0.291	0.742182	0.870416	0.843381	0.566125	0.892551	0.536812	0.536906	0.42388	0.78337	0.803533	0.40182	0.466533	0.509037	0.749226	0.798034	0.433719	0.612152	0.298728	0.890784	0.786985	0.307658	0.750175	0.307238	0.506219	0.271143	0.670309	0.774548	0.681156	0.371573	0.574228	0.534674	0.454423	0.407351
cg00067538	ENSG00000238062	SPATA3-AS1	lincRNA	0.653529	0.933357	0.907892	0.736104	0.950801	0.938045	0.95982	0.948259	0.928737	0.938678	0.911062	0.935611	0.742156	0.947497	0.934442	0.943208	0.93656	0.945094	0.892933	0.930642	0.82837	0.942442	0.940276	0.871707	0.919638	0.938903	0.950386	0.943373	0.934641	0.944765	0.93391	0.948702	0.896005	0.92006	0.925904	0.796859	0.939295	0.925228	0.9382	0.936403	0.942476	0.933152	0.909526	0.920281	0.940544	0.937742
cg00067588	ENSG00000270111	RP11-271F18.4	lincRNA	0.757959	0.9252	0.86736	0.93191	0.947352	0.948742	0.958816	0.947894	0.757129	0.947604	0.67324	0.940919	0.707638	0.946339	0.946505	0.956668	0.929559	0.7809	0.762723	0.853612	0.858635	0.915165	0.876061	0.913956	0.945014	0.942719	0.951865	0.918624	0.929176	0.949345	0.739913	0.95691	0.932669	0.921059	0.929758	0.927234	0.916444	0.641295	0.729281	0.926349	0.783176	0.921134	0.93666	0.452532	0.913798	0.859883
cg00067600	ENSG00000226320	AC018359.1	lincRNA	0.917234	0.936086	0.940379	0.661328	0.927428	0.939741	0.956598	0.923428	0.950008	0.942552	0.934984	0.934752	0.934559	0.931648	0.922387	0.92295	0.767703	0.93436	0.937191	0.917571	0.931901	0.924632	0.944358	0.577429	0.90415	0.879614	0.907749	0.897028	0.936348	0.913679	0.946798	0.950441	0.882737	0.914872	0.918646	0.899236	0.902378	0.912086	0.923392	0.907125	0.929396	0.916515	0.906891	0.922208	0.935877	0.932167
cg00068316	ENSG00000230013	RP11-217B7.3	lincRNA	0.940364	0.956901	0.94135	0.943748	0.943774	0.949207	0.95178	0.945142	0.944948	0.954084	0.942523	0.950846	0.950927	0.951721	0.955626	0.954657	0.950168	0.943546	0.949956	0.949135	0.945606	0.950999	0.952865	0.929961	0.950307	0.93322	0.945743	0.9618	0.954519	0.950954	0.952224	0.957791	0.925975	0.908265	0.919529	0.945952	0.933505	0.915149	0.929385	0.937151	0.934125	0.931783	0.923799	0.928161	0.95283	0.953934
cg00068428	ENSG00000253608	RP11-770E5.1	antisense	0.606458	0.766941	0.623239	0.644881	0.62208	0.810623	0.462008	0.881864	0.519562	0.799389	0.846103	0.829208	0.708773	0.689495	0.909599	0.895551	0.7499	0.4071	0.724201	0.759977	0.690696	0.567774	0.709963	0.654868	0.794784	0.811648	0.84067	0.663329	0.759304	0.63813	0.911023	0.93005	0.765798	0.718976	0.388994	0.86635	0.731949	0.505141	0.849577	0.803998	0.824568	0.537788	0.703893	0.71776	0.308061	0.494003
cg00068622	ENSG00000249042	CTD-2015H6.3	antisense	0.0839588	0.210484	0.0844215	0.0577945	0.0674377	0.0578598	0.0645029	0.0527334	0.0797408	0.0644927	0.105832	0.0450778	0.0785736	0.0629502	0.0631436	0.072553	0.0371795	0.0888422	0.0714286	0.0650188	0.0918282	0.117413	0.0999882	0.0516574	0.0588811	0.0645204	0.065199	0.0630189	0.045799	0.0769713	0.0733015	0.088222	0.055738	0.0365992	0.0408199	0.0730885	0.0567321	0.0562173	0.0333305	0.0663957	0.0351132	0.0243221	0.0629508	0.0495915	0.0712529	0.0571324
cg00068779	ENSG00000250024	RP11-818C3.1	lincRNA	0.921215	0.936736	0.886296	0.936093	0.93618	0.938181	0.96753	0.957985	0.756448	0.959681	0.942134	0.934131	0.952922	0.934866	0.943072	0.953023	0.92861	0.467999	0.956904	0.91106	0.925143	0.9472	0.904308	0.897737	0.908131	0.897596	0.952369	0.955844	0.937178	0.960066	0.967798	0.963122	0.914638	0.935457	0.959161	0.93614	0.916111	0.611731	0.934431	0.954172	0.925274	0.923919	0.919379	0.60898	0.852937	0.933274
cg00069815	ENSG00000237647	ERICH1-AS1	antisense	0.975242	0.957926	0.945897	0.95414	0.961833	0.962641	0.966178	0.963696	0.965578	0.94013	0.933742	0.948019	0.959651	0.960208	0.960969	0.959053	0.967963	0.957167	0.956855	0.964559	0.957299	0.9662	0.952902	0.934442	0.972261	0.980913	0.965675	0.951488	0.960198	0.961087	0.956635	0.957982	0.950213	0.959367	0.975474	0.957633	0.95471	0.928894	0.954532	0.947477	0.958479	0.961136	0.959285	0.930776	0.982286	0.975403
cg00070181	ENSG00000250903	GMDS-AS1	lincRNA	0.933755	0.924703	0.94661	0.919123	0.955385	0.947734	0.947573	0.937459	0.942454	0.948846	0.915794	0.939021	0.947876	0.951771	0.954201	0.94912	0.95	0.946957	0.965928	0.950649	0.955554	0.949119	0.93841	0.923707	0.937968	0.743258	0.94882	0.969822	0.946675	0.959464	0.955366	0.923927	0.945645	0.924464	0.970667	0.928828	0.928394	0.882762	0.941862	0.958329	0.937251	0.936488	0.911368	0.904892	0.938686	0.947394
cg00070912	ENSG00000236874	RP1-66N13.1	lincRNA	0.872319	0.716962	0.728186	0.854825	0.884383	0.893839	0.908158	0.903267	0.894001	0.910194	0.872708	0.916743	0.894633	0.866442	0.912901	0.886154	0.759292	0.907483	0.902671	0.865075	0.867286	0.875106	0.69711	0.807932	0.867979	0.769418	0.897784	0.879072	0.880264	0.896965	0.900321	0.890211	0.838054	0.836952	0.858507	0.860112	0.863142	0.770843	0.750283	0.863691	0.735454	0.865089	0.841384	0.856072	0.877846	0.83203
cg00071241	ENSG00000224017	AC005022.1	lincRNA	0.916442	0.856224	0.329975	0.908384	0.9508	0.932566	0.87883	0.923191	0.746218	0.938353	0.920057	0.873926	0.836505	0.809423	0.962467	0.573868	0.90357	0.613948	0.963858	0.926644	0.924116	0.912221	0.380093	0.910533	0.916243	0.589382	0.866522	0.902042	0.93063	0.658293	0.941976	0.944099	0.939573	0.884029	0.929238	0.88499	0.907365	0.755859	0.916031	0.263814	0.927524	0.936757	0.911844	0.584283	0.914265	0.921943
cg00071391	ENSG00000250149	RP11-399F2.2	lincRNA	0.692985	0.915121	0.927708	0.877784	0.931713	0.933596	0.930328	0.929209	0.928263	0.94699	0.92973	0.94361	0.941995	0.957806	0.939458	0.933639	0.9321	0.961854	0.956581	0.928172	0.867305	0.918503	0.955504	0.908568	0.926015	0.942999	0.939814	0.929481	0.937109	0.943928	0.962503	0.944118	0.932258	0.929373	0.894647	0.915987	0.935956	0.923509	0.923855	0.920875	0.925991	0.928477	0.921574	0.929906	0.916207	0.927886
cg00071442	ENSG00000214770	RP11-544I20.2	antisense	0.0713527	0.0633454	0.0671856	0.0591448	0.0680744	0.0692077	0.0965869	0.0711565	0.105192	0.0844832	0.0958121	0.0931691	0.0647447	0.0818535	0.0724239	0.0960882	0.0682365	0.0839622	0.0881294	0.0956814	0.0860932	0.0773633	0.075836	0.0710797	0.0661633	0.081595	0.0656417	0.0680856	0.0613934	0.089031	0.0815986	0.0860883	0.0902162	0.0535476	0.063272	0.0654595	0.0943188	0.0766897	0.0552174	0.0590455	0.0607803	0.0632005	0.0603769	0.093414	0.0730981	0.0613123
cg00073543	ENSG00000238063	RP11-329N22.1	lincRNA	0.525052	0.325851	0.138906	0.13457	0.199661	0.328464	0.550869	0.276786	0.897712	0.262566	0.290055	0.21386	0.260501	0.60292	0.246224	0.872129	0.257233	0.922356	0.251622	0.423809	0.382013	0.774265	0.175468	0.121844	0.384784	0.245937	0.342056	0.269925	0.421112	0.553835	0.211024	0.24573	0.427532	0.209203	0.36966	0.174159	0.156168	0.37331	0.253217	0.525513	0.256298	0.309546	0.105909	0.538088	0.185847	0.382898
cg00073549	ENSG00000269935	RP11-482M8.3	antisense	0.328577	0.56255	0.872867	0.490914	0.58377	0.868569	0.895559	0.62028	0.857002	0.644695	0.893289	0.910837	0.554358	0.723135	0.884806	0.915301	0.500317	0.918197	0.911151	0.801689	0.651415	0.616838	0.87186	0.633404	0.813569	0.588936	0.577223	0.607423	0.663895	0.874459	0.624085	0.672036	0.210831	0.804995	0.891645	0.876757	0.508069	0.866	0.868486	0.860707	0.87085	0.302402	0.774515	0.540867	0.272318	0.777627
cg00073837	ENSG00000267034	RP11-384O8.1	lincRNA	0.584229	0.8648	0.850857	0.475249	0.680634	0.816937	0.826312	0.882892	0.910342	0.683812	0.845014	0.721236	0.486899	0.815629	0.494953	0.886372	0.370437	0.940806	0.683165	0.649996	0.520715	0.866069	0.8819	0.582286	0.63245	0.594506	0.845705	0.67629	0.668913	0.635907	0.275638	0.823711	0.856084	0.318852	0.726694	0.493444	0.570252	0.627525	0.623002	0.850753	0.629674	0.24551	0.479853	0.588081	0.141013	0.639324
cg00074244	ENSG00000258603	RP3-414A15.10	antisense	0.207042	0.0903162	0.0863198	0.0924418	0.111642	0.307515	0.0962134	0.12155	0.152284	0.140377	0.13085	0.147572	0.123957	0.127509	0.104408	0.112865	0.11616	0.162575	0.143105	0.12093	0.176775	0.119026	0.113544	0.0993689	0.121357	0.114973	0.119215	0.119537	0.110221	0.131037	0.122614	0.17183	0.0892487	0.0978134	0.100195	0.128448	0.11379	0.111494	0.114132	0.125775	0.118072	0.0912033	0.105468	0.118482	0.119915	0.109634
cg00074415	ENSG00000260917	RP11-57H14.4	sense_overlapping	0.935267	0.948968	0.938351	0.892179	0.942354	0.929634	0.953712	0.946684	0.939422	0.952282	0.897518	0.930342	0.939315	0.95318	0.941474	0.951326	0.930645	0.930858	0.956475	0.922395	0.916266	0.937533	0.94685	0.904318	0.926243	0.944056	0.958127	0.917793	0.915293	0.946018	0.943908	0.944003	0.903799	0.914696	0.93203	0.583992	0.941781	0.912646	0.918996	0.926017	0.929905	0.927674	0.911794	0.922502	0.948223	0.902787
cg00074746	ENSG00000244158	RP1-93H18.6	antisense	0.707425	0.886319	0.924621	0.878881	0.903218	0.932895	0.911458	0.749788	0.888628	0.924557	0.893456	0.912543	0.936242	0.92424	0.938855	0.915678	0.915587	0.932486	0.928532	0.904565	0.840886	0.931984	0.936245	0.895024	0.924761	0.910691	0.923442	0.921807	0.949535	0.923839	0.946385	0.914301	0.892113	0.878359	0.894619	0.887562	0.866352	0.806955	0.857842	0.874838	0.891206	0.869749	0.868411	0.87796	0.910452	0.912134
cg00075103	ENSG00000223715	RP11-71G7.1	lincRNA	0.63137	0.213976	0.417479	0.731707	0.749499	0.400451	0.922324	0.658166	0.720153	0.770046	0.367079	0.646647	0.642683	0.698485	0.867103	0.960717	0.877051	0.269995	0.920007	0.594092	0.772517	0.661983	0.757838	0.655401	0.558982	0.834232	0.641173	0.770772	0.744973	0.184592	0.910433	0.928143	0.565519	0.903395	0.947127	0.892703	0.904761	0.62079	0.404055	0.669314	0.364496	0.912725	0.872583	0.229495	0.803042	0.491988
cg00076325	ENSG00000236651	AC104801.1	lincRNA	0.400926	0.841834	0.183123	0.214189	0.181773	0.4117	0.419197	0.237514	0.157035	0.183731	0.764802	0.154264	0.133413	0.248175	0.20787	0.340124	0.542331	0.164902	0.142335	0.576727	0.275863	0.82199	0.188088	0.241969	0.524406	0.509316	0.292251	0.184492	0.202941	0.228011	0.150995	0.218599	0.79622	0.241251	0.186068	0.486012	0.149484	0.150784	0.42873	0.464681	0.434043	0.232831	0.415058	0.167329	0.169814	0.287453
cg00076487	ENSG00000230803	AC097532.2	lincRNA	0.7293	0.713575	0.688345	0.73498	0.795699	0.712692	0.835288	0.696485	0.71545	0.750084	0.786352	0.690523	0.738881	0.77201	0.740285	0.791425	0.699409	0.6688	0.794078	0.755017	0.753746	0.7335	0.720554	0.708559	0.696265	0.666983	0.667538	0.734504	0.733988	0.76214	0.710226	0.770049	0.740127	0.676002	0.698332	0.697335	0.693704	0.704415	0.686256	0.709936	0.672891	0.727408	0.728572	0.653649	0.782238	0.714795
cg00076543	ENSG00000270604	HCG17	lincRNA	0.0950949	0.217256	0.148364	0.189611	0.165199	0.48997	0.12772	0.112153	0.168574	0.120037	0.258784	0.144871	0.169073	0.1873	0.312885	0.0916549	0.16742	0.199053	0.120168	0.163765	0.135647	0.334233	0.140301	0.19796	0.526799	0.19641	0.197883	0.225875	0.144724	0.148881	0.161128	0.168204	0.0838698	0.0904314	0.0890331	0.111665	0.141684	0.106771	0.11175	0.119636	0.117235	0.164447	0.109149	0.121169	0.174652	0.218963
cg00077297	ENSG00000259234	RP11-17L5.4	lincRNA	0.219939	0.86046	0.927305	0.717298	0.951311	0.932379	0.962208	0.946921	0.942446	0.957871	0.936056	0.674997	0.790052	0.929078	0.650865	0.961761	0.939541	0.924468	0.953312	0.89529	0.678326	0.680481	0.935183	0.703342	0.912088	0.942736	0.948372	0.944025	0.910872	0.668999	0.957342	0.949228	0.940164	0.924715	0.952685	0.950145	0.92015	0.806551	0.942686	0.935862	0.937271	0.949259	0.666443	0.62954	0.851828	0.595093
cg00077477	ENSG00000253311	AC011343.1	lincRNA	0.948187	0.928598	0.962233	0.916727	0.966278	0.951274	0.963294	0.961428	0.946909	0.965354	0.948931	0.956787	0.967081	0.952574	0.959813	0.964904	0.944219	0.960413	0.975211	0.9585	0.957766	0.958959	0.962806	0.940704	0.959374	0.963961	0.978118	0.962518	0.960922	0.963537	0.964602	0.968136	0.948626	0.955102	0.974079	0.957527	0.940846	0.944144	0.958284	0.957284	0.946598	0.94653	0.945153	0.967258	0.968889	0.960015
cg00077904	ENSG00000249035	CTB-113P19.1	antisense	0.897708	0.904702	0.921081	0.878602	0.920439	0.884951	0.942847	0.880051	0.930311	0.927473	0.928484	0.926513	0.729132	0.929264	0.915404	0.914408	0.933171	0.333775	0.940479	0.877039	0.88754	0.896809	0.916469	0.838255	0.866046	0.925308	0.641089	0.855258	0.89391	0.927054	0.855429	0.941052	0.866598	0.896001	0.906077	0.909396	0.884902	0.891662	0.588467	0.891389	0.568818	0.89668	0.658273	0.907019	0.914259	0.936303
cg00078025	ENSG00000235119	RP11-9M16.2	lincRNA	0.171957	0.189317	0.179261	0.128774	0.143799	0.14331	0.116791	0.195325	0.114257	0.133215	0.174602	0.153372	0.0996568	0.213204	0.162764	0.130004	0.152285	0.125558	0.160388	0.167553	0.305984	0.201224	0.16131	0.21307	0.163346	0.1605	0.18851	0.16805	0.275778	0.172332	0.147598	0.155401	0.160244	0.365721	0.122251	0.296405	0.132825	0.139522	0.127527	0.152282	0.1252	0.160749	0.200637	0.168859	0.153551	0.24482
cg00078513	ENSG00000224078	SNHG14	processed_transcript	0.534877	0.568084	0.457747	0.655905	0.67662	0.670777	0.686332	0.732531	0.343472	0.678847	0.663206	0.456022	0.52595	0.674442	0.504468	0.880732	0.427618	0.28626	0.562002	0.702363	0.613181	0.683521	0.335689	0.530493	0.661786	0.321707	0.520646	0.729684	0.564101	0.529433	0.748365	0.605387	0.717937	0.468361	0.489374	0.321555	0.450168	0.408734	0.671506	0.338478	0.649879	0.322518	0.646792	0.355608	0.420368	0.551027
cg00078857	ENSG00000253140	RP11-567J20.3	lincRNA	0.883159	0.718975	0.811217	0.911618	0.641147	0.90322	0.827918	0.932165	0.657971	0.939173	0.929286	0.940997	0.946828	0.653579	0.942788	0.601589	0.912737	0.46248	0.923704	0.885279	0.869194	0.46496	0.635486	0.887518	0.891551	0.585599	0.89818	0.926222	0.887481	0.942218	0.947982	0.947677	0.906303	0.893365	0.884814	0.911775	0.880133	0.829875	0.916118	0.540618	0.900318	0.920831	0.885711	0.605927	0.913259	0.70355
cg00079219	ENSG00000228630	HOTAIR	antisense	0.126867	0.525471	0.246963	0.646343	0.202387	0.57479	0.507112	0.643037	0.784958	0.183299	0.835099	0.410447	0.265433	0.613003	0.445913	0.658979	0.134061	0.907403	0.276638	0.608486	0.204955	0.892172	0.682362	0.499476	0.525122	0.532262	0.628746	0.418776	0.251427	0.303061	0.232566	0.395136	0.0629136	0.0885382	0.359485	0.650104	0.572085	0.562534	0.847999	0.605853	0.847131	0.0755887	0.12353	0.133078	0.133035	0.49513
cg00080068	ENSG00000233806	AC131097.3	antisense	0.911506	0.926788	0.931043	0.922705	0.943812	0.93399	0.940971	0.948874	0.943772	0.93884	0.928628	0.94363	0.936961	0.947003	0.94817	0.933248	0.961811	0.950986	0.959588	0.93336	0.928148	0.934566	0.937411	0.934302	0.924055	0.936426	0.947079	0.938591	0.922626	0.949217	0.94789	0.940047	0.924724	0.8991	0.908186	0.941292	0.913204	0.893401	0.904573	0.910861	0.91372	0.919455	0.927867	0.933527	0.938867	0.922551
cg00080312	ENSG00000230530	LIMD1-AS1	antisense	0.108621	0.0799572	0.0982948	0.0805525	0.112413	0.105651	0.0951826	0.110442	0.11966	0.112922	0.122019	0.122933	0.0822302	0.119595	0.109028	0.124891	0.112278	0.106116	0.109553	0.098583	0.10785	0.122552	0.106435	0.103721	0.0865668	0.101457	0.108734	0.0937187	0.0952094	0.106581	0.121207	0.126141	0.0832782	0.078508	0.0855171	0.0989211	0.113067	0.111443	0.0939403	0.102351	0.0992056	0.0952532	0.0992946	0.105466	0.0905657	0.0846178
cg00080423	ENSG00000249201	CTD-3080P12.3	antisense	0.872792	0.914276	0.905503	0.902873	0.926128	0.927146	0.928462	0.928348	0.942963	0.944115	0.92702	0.936478	0.926891	0.91693	0.941162	0.933637	0.927362	0.942259	0.924032	0.912814	0.913187	0.918313	0.916986	0.898697	0.922732	0.911057	0.928698	0.908985	0.919302	0.948559	0.938182	0.924075	0.911616	0.901419	0.909948	0.923622	0.905967	0.888021	0.917688	0.930007	0.915344	0.907263	0.912988	0.91348	0.936295	0.931298
cg00080682	ENSG00000225929	AC000036.4	antisense	0.922761	0.878634	0.735557	0.758346	0.940082	0.718365	0.895301	0.890765	0.689437	0.618502	0.509896	0.942691	0.579615	0.933145	0.643285	0.927184	0.908385	0.630236	0.939754	0.730136	0.900681	0.776825	0.602934	0.682949	0.860408	0.920722	0.650946	0.614353	0.911826	0.278119	0.612747	0.278426	0.874588	0.889162	0.844518	0.895931	0.934816	0.867562	0.903222	0.234797	0.909649	0.887894	0.639924	0.624152	0.910555	0.906846
cg00080706	ENSG00000258520	RP11-363J20.2	lincRNA	0.744388	0.936083	0.953039	0.956552	0.941827	0.949851	0.967321	0.952526	0.953612	0.940663	0.933854	0.939034	0.949757	0.938968	0.942162	0.945357	0.940671	0.950285	0.950211	0.927034	0.862517	0.943642	0.949443	0.929986	0.940825	0.941748	0.955384	0.93957	0.938121	0.955985	0.94793	0.945672	0.926986	0.920217	0.933381	0.928675	0.911229	0.926829	0.923201	0.916837	0.932015	0.928092	0.90866	0.940777	0.93996	0.919777
cg00081105	ENSG00000240354	RP11-774I5.1	lincRNA	0.850416	0.640637	0.78928	0.854837	0.893843	0.862139	0.868471	0.900346	0.819986	0.888121	0.853091	0.7668	0.869093	0.849972	0.86762	0.88943	0.911263	0.687773	0.894802	0.830731	0.880278	0.875691	0.813091	0.864491	0.827576	0.865804	0.8786	0.87196	0.892295	0.756121	0.897548	0.878415	0.764198	0.593993	0.567877	0.244234	0.79596	0.78326	0.827651	0.796673	0.808835	0.266996	0.843029	0.851614	0.601054	0.782177
cg00081417	ENSG00000236013	RP3-332B22.1	lincRNA	0.775769	0.897514	0.928058	0.824663	0.898666	0.449496	0.927799	0.932601	0.924135	0.936303	0.892241	0.922304	0.935986	0.938382	0.928994	0.918981	0.929125	0.941859	0.953359	0.89123	0.903326	0.882401	0.934899	0.938333	0.696537	0.921357	0.941966	0.942062	0.98143	0.354309	0.942216	0.931999	0.921041	0.902528	0.946085	0.923098	0.922127	0.916035	0.914446	0.926935	0.926337	0.755306	0.952571	0.730462	0.947063	0.943352
cg00081465	ENSG00000267409	RP11-567M16.2	lincRNA	0.807695	0.813775	0.747229	0.71465	0.659847	0.769136	0.815303	0.72234	0.804601	0.832446	0.753652	0.786934	0.620289	0.697694	0.655632	0.769366	0.664032	0.78182	0.839987	0.762246	0.802029	0.806163	0.790882	0.751758	0.77059	0.759127	0.676958	0.759126	0.80562	0.780511	0.667852	0.65853	0.702614	0.610415	0.753537	0.683785	0.58891	0.707592	0.724397	0.662236	0.780056	0.698169	0.727418	0.653816	0.723465	0.632245
cg00081852	ENSG00000272168	CASC15	lincRNA	0.976056	0.964342	0.984695	0.98355	0.977715	0.980387	0.975541	0.985449	0.979399	0.975934	0.979214	0.980412	0.980634	0.980975	0.985503	0.981679	0.983503	0.994853	0.988886	0.985071	0.979272	0.990389	0.985243	0.975024	0.984245	0.984617	0.985126	0.977564	0.979779	0.987519	0.971734	0.979258	0.968386	0.958628	0.987722	0.97121	0.969968	0.976016	0.96801	0.979624	0.996125	0.978729	0.970139	0.946006	0.984287	0.997066
cg00081919	ENSG00000224739	AC016735.1	lincRNA	0.270169	0.509011	0.428494	0.325624	0.375476	0.471604	0.819187	0.42704	0.236665	0.541143	0.379717	0.246001	0.526506	0.734407	0.551692	0.555379	0.416149	0.186749	0.259353	0.473339	0.563511	0.419287	0.318155	0.434069	0.358281	0.282718	0.517246	0.262213	0.590722	0.316868	0.671005	0.573705	0.218697	0.460402	0.287697	0.430601	0.779581	0.208996	0.494085	0.230663	0.475393	0.214727	0.349034	0.341254	0.236672	0.463503
cg00082713	ENSG00000271192	RP4-555D20.3	lincRNA	0.265183	0.293012	0.115034	0.0734533	0.634442	0.289779	0.520256	0.211357	0.679287	0.112418	0.456899	0.176553	0.0808071	0.538633	0.107779	0.826632	0.228054	0.613639	0.106725	0.447819	0.236122	0.620395	0.137142	0.097032	0.355165	0.172414	0.293069	0.164057	0.0832401	0.336752	0.088161	0.113418	0.133091	0.147589	0.202884	0.212486	0.11485	0.258878	0.207808	0.546357	0.189285	0.100681	0.10015	0.339685	0.109602	0.32864
cg00082939	ENSG00000237149	ZNF503-AS2	processed_transcript	0.865546	0.868783	0.849216	0.830028	0.866565	0.857196	0.891239	0.884351	0.888139	0.919515	0.845045	0.830499	0.922932	0.835571	0.877836	0.894145	0.903206	0.911139	0.269761	0.798412	0.6926	0.875121	0.91489	0.807026	0.797651	0.891416	0.828814	0.298029	0.771914	0.892422	0.938972	0.924419	0.884634	0.809042	0.871908	0.853941	0.878407	0.877833	0.883049	0.870103	0.884306	0.898246	0.752951	0.870793	0.886944	0.676835
cg00083790	ENSG00000255916	RP13-895J2.7	antisense	0.912916	0.912724	0.939494	0.936983	0.925654	0.929267	0.90138	0.93861	0.930061	0.936748	0.930351	0.927237	0.948987	0.939083	0.943115	0.928832	0.93493	0.932993	0.930775	0.912637	0.836599	0.924733	0.945721	0.88325	0.903676	0.919057	0.932605	0.933066	0.861948	0.929943	0.958657	0.933225	0.896475	0.908216	0.929342	0.931949	0.926146	0.918129	0.900302	0.926112	0.89026	0.910696	0.861282	0.939343	0.938414	0.81191
cg00084019	ENSG00000239715	AC093627.11	lincRNA	0.925951	0.672039	0.889575	0.827149	0.713044	0.913584	0.912506	0.907697	0.864773	0.685234	0.911461	0.901013	0.91563	0.912678	0.803569	0.934594	0.881571	0.888925	0.932966	0.905249	0.932612	0.634921	0.879511	0.885445	0.901645	0.915838	0.921426	0.929231	0.835243	0.867334	0.91359	0.938389	0.335638	0.871798	0.913028	0.903992	0.860872	0.871401	0.743928	0.919075	0.786867	0.913456	0.880022	0.890144	0.905327	0.675666
cg00084720	ENSG00000246662	LINC00535	antisense	0.26924	0.922342	0.35279	0.482452	0.685908	0.70317	0.869613	0.207285	0.203205	0.575887	0.361865	0.261589	0.716862	0.437268	0.57791	0.927948	0.762993	0.144934	0.687318	0.5226	0.748092	0.87717	0.282231	0.567914	0.875029	0.572769	0.172214	0.221647	0.630067	0.19062	0.868186	0.251336	0.554616	0.265701	0.132054	0.173244	0.529786	0.154619	0.8813	0.225199	0.885461	0.667533	0.469446	0.288657	0.53721	0.527147
cg00085123	ENSG00000236008	AC011747.4	lincRNA	0.137834	0.085889	0.175915	0.102522	0.137307	0.13836	0.101111	0.0988792	0.131989	0.121274	0.152312	0.10518	0.0927207	0.171966	0.0815127	0.11309	0.0936441	0.149458	0.0940498	0.1928	0.133303	0.128144	0.150324	0.131689	0.197709	0.098775	0.113391	0.110928	0.0864014	0.116946	0.10126	0.104577	0.0792374	0.155017	0.0802922	0.0935281	0.110853	0.0875976	0.064925	0.0776699	0.0792302	0.0815828	0.0950397	0.116871	0.0890211	0.133286
cg00085370	ENSG00000250417	CTD-2194D22.2	lincRNA	0.87938	0.881405	0.865473	0.622851	0.909796	0.869391	0.723905	0.655001	0.922861	0.78301	0.887235	0.909062	0.888629	0.874353	0.641544	0.90176	0.887935	0.910639	0.903177	0.784753	0.753649	0.885361	0.866981	0.737697	0.831221	0.642004	0.838024	0.848273	0.661635	0.899214	0.894114	0.628045	0.860844	0.784621	0.871179	0.894862	0.566547	0.519318	0.546632	0.903571	0.519384	0.874105	0.799142	0.858819	0.901914	0.803406
cg00085493	ENSG00000203709	C1orf132	processed_transcript	0.241533	0.353783	0.124731	0.338568	0.27285	0.200637	0.11773	0.217243	0.173169	0.392274	0.34033	0.127898	0.778439	0.817806	0.214616	0.315144	0.185676	0.123282	0.349756	0.177529	0.23201	0.527367	0.147345	0.192949	0.250166	0.221119	0.275101	0.520896	0.398177	0.146479	0.194454	0.208741	0.0782435	0.285914	0.436391	0.340771	0.118408	0.292648	0.106614	0.224765	0.0996046	0.245338	0.189847	0.455897	0.301388	0.225495
cg00085889	ENSG00000232746	RP11-767C1.1	lincRNA	0.65555	0.66664	0.644697	0.695873	0.730541	0.691406	0.746698	0.717423	0.7138	0.731949	0.73297	0.704225	0.725828	0.688397	0.720402	0.690125	0.699482	0.708548	0.720538	0.704243	0.749278	0.679684	0.698004	0.672212	0.639681	0.696123	0.655034	0.661765	0.673032	0.70136	0.710167	0.716572	0.617612	0.607287	0.62991	0.652235	0.637403	0.607919	0.64066	0.474334	0.651952	0.66066	0.720873	0.665825	0.599597	0.544781
cg00087073	ENSG00000228384	AC007040.6	antisense	0.682047	0.88314	0.876825	0.483179	0.869919	0.912088	0.857781	0.907252	0.277411	0.912706	0.868549	0.879331	0.868098	0.914904	0.896685	0.708977	0.889364	0.259006	0.89944	0.885981	0.85458	0.892064	0.917183	0.652859	0.880192	0.885895	0.937492	0.692235	0.917423	0.922007	0.928873	0.915828	0.59287	0.873515	0.871831	0.83401	0.617444	0.836945	0.900599	0.872018	0.837506	0.807848	0.892022	0.699777	0.855847	0.597122
cg00087244	ENSG00000273069	RP5-1186P10.2	lincRNA	0.413297	0.864053	0.861346	0.583487	0.891537	0.890052	0.905562	0.912674	0.701407	0.913286	0.531964	0.829666	0.858413	0.885078	0.914339	0.911726	0.841917	0.693979	0.668214	0.641509	0.738732	0.862625	0.815087	0.711387	0.871518	0.443281	0.91177	0.896781	0.907469	0.877928	0.907288	0.883816	0.834914	0.835714	0.887878	0.868143	0.892254	0.862846	0.90238	0.876339	0.908371	0.750197	0.483887	0.893	0.841263	0.843747
cg00087601	ENSG00000225555	AP000320.6	antisense	0.919924	0.91337	0.914894	0.88992	0.912948	0.888801	0.914914	0.942651	0.927622	0.948026	0.935978	0.934776	0.936451	0.911888	0.925403	0.928261	0.919703	0.918508	0.957079	0.881317	0.895574	0.920211	0.935439	0.887211	0.882494	0.897871	0.943805	0.915761	0.856099	0.93279	0.938979	0.941335	0.903094	0.91161	0.897781	0.890099	0.912795	0.916658	0.895662	0.900238	0.917115	0.898722	0.882888	0.892333	0.914099	0.804378
cg00087645	ENSG00000271265	RP11-230C9.4	lincRNA	0.925437	0.864449	0.905948	0.850986	0.924332	0.797079	0.897966	0.911784	0.930241	0.936047	0.936955	0.927604	0.938842	0.935374	0.933808	0.927765	0.937025	0.94129	0.947757	0.939455	0.939053	0.656522	0.940484	0.92647	0.848153	0.936508	0.943179	0.944184	0.933833	0.934327	0.929996	0.941489	0.895385	0.916191	0.927823	0.918969	0.895631	0.921401	0.891957	0.92864	0.883403	0.917716	0.925133	0.932594	0.922522	0.93869
cg00087746	ENSG00000249753	RP11-415I12.3	antisense	0.804283	0.69079	0.809393	0.700759	0.712182	0.853994	0.847945	0.186223	0.691212	0.734779	0.833002	0.845556	0.134048	0.671361	0.838768	0.873395	0.819171	0.667917	0.829107	0.786328	0.843692	0.713781	0.821545	0.752339	0.800013	0.798788	0.231268	0.813869	0.697722	0.836416	0.167309	0.857679	0.77143	0.605363	0.122177	0.67296	0.688511	0.732516	0.157487	0.660731	0.134253	0.799579	0.793451	0.801665	0.767872	0.660383
cg00087792	ENSG00000262185	RP11-462G12.1	sense_overlapping	0.934456	0.931	0.943843	0.953823	0.967665	0.96086	0.975949	0.96995	0.940578	0.967335	0.945526	0.954623	0.976574	0.975419	0.969167	0.966762	0.963774	0.973012	0.965512	0.962726	0.968112	0.967078	0.974002	0.960521	0.950727	0.968339	0.966299	0.97316	0.968342	0.972383	0.989527	0.969037	0.956654	0.962595	0.942709	0.971252	0.963987	0.9338	0.965247	0.949451	0.961262	0.950084	0.969051	0.94454	0.995853	0.973405
cg00088428	ENSG00000226440	RP11-506B6.6	antisense	0.826694	0.844894	0.887834	0.800569	0.852811	0.932332	0.896739	0.892104	0.865057	0.896785	0.791536	0.932944	0.913821	0.927341	0.928701	0.924181	0.933407	0.927053	0.925867	0.915505	0.941129	0.910511	0.942435	0.90505	0.930183	0.908941	0.919164	0.890867	0.92791	0.924503	0.936432	0.910336	0.890958	0.911768	0.840628	0.894516	0.864817	0.908577	0.856198	0.904563	0.866706	0.871389	0.849815	0.898251	0.926564	0.94419
cg00088972	ENSG00000234148	RP11-395L14.3	lincRNA	0.91608	0.912643	0.922118	0.914424	0.923244	0.891542	0.935317	0.899413	0.925268	0.902584	0.778843	0.923812	0.925985	0.892058	0.894903	0.896076	0.830304	0.931168	0.897116	0.869036	0.896401	0.884897	0.912991	0.864735	0.909872	0.884133	0.876854	0.904876	0.867299	0.906484	0.913223	0.91177	0.911304	0.735916	0.560676	0.874974	0.856788	0.910681	0.859482	0.839249	0.867505	0.855973	0.837106	0.884527	0.845869	0.825253
cg00089451	ENSG00000237126	AC073254.1	antisense	0.727896	0.926389	0.942672	0.913804	0.937848	0.93242	0.949053	0.709755	0.697347	0.95393	0.897568	0.951038	0.944951	0.920703	0.953262	0.938283	0.837102	0.683018	0.718635	0.905901	0.86804	0.93558	0.945313	0.885112	0.895865	0.725857	0.64885	0.613393	0.935915	0.948759	0.966996	0.948304	0.913523	0.884837	0.927065	0.611142	0.944641	0.913562	0.926354	0.938569	0.941832	0.653888	0.912786	0.681633	0.953074	0.923533
cg00089464	ENSG00000214922	HLA-F-AS1	processed_transcript	0.40792	0.255672	0.317223	0.119864	0.478956	0.225997	0.187189	0.152415	0.344052	0.150237	0.0763604	0.0970593	0.130803	0.472614	0.17473	0.161698	0.0910373	0.374781	0.486185	0.119165	0.308054	0.334331	0.196343	0.094407	0.362557	0.0929585	0.448507	0.331346	0.152114	0.103095	0.144823	0.131861	0.326053	0.105386	0.0973058	0.450695	0.122272	0.1124	0.0764246	0.170815	0.0777495	0.075949	0.101555	0.203641	0.107826	0.15432
cg00089528	ENSG00000248473	CTC-338M12.2	lincRNA	0.565181	0.586902	0.112136	0.163366	0.605523	0.404792	0.772183	0.177859	0.0972154	0.110389	0.265738	0.479859	0.488016	0.594632	0.473606	0.556247	0.201188	0.12215	0.509101	0.477711	0.510176	0.477661	0.147578	0.337253	0.595364	0.51673	0.169134	0.460355	0.329192	0.515272	0.126304	0.138554	0.123991	0.173082	0.128779	0.136652	0.158297	0.655853	0.4719	0.130378	0.451409	0.856785	0.471134	0.449523	0.920805	0.306376
cg00089823	ENSG00000248994	RP11-259O2.1	lincRNA	0.0914498	0.0900282	0.179483	0.176768	0.111753	0.0890503	0.0725988	0.133741	0.572011	0.0648711	0.170435	0.087839	0.0655551	0.111615	0.0719293	0.083263	0.125235	0.475169	0.0804239	0.13748	0.106614	0.0790761	0.209386	0.108102	0.111041	0.249237	0.0792939	0.0625222	0.061374	0.100275	0.103221	0.0705263	0.0584697	0.0613619	0.352026	0.0517545	0.0697131	0.130249	0.177662	0.0885014	0.179428	0.0842441	0.105624	0.187403	0.0762527	0.0725657
cg00090091	ENSG00000233532	LINC00460	lincRNA	0.942689	0.921312	0.93945	0.941953	0.946911	0.957871	0.955884	0.951525	0.939383	0.954676	0.938656	0.953256	0.956852	0.958124	0.956833	0.943575	0.949943	0.958436	0.958803	0.944532	0.941456	0.950206	0.965653	0.939216	0.945914	0.946497	0.967022	0.960734	0.950346	0.963056	0.957813	0.940848	0.948068	0.952592	0.936901	0.941446	0.927729	0.935184	0.941591	0.943937	0.953475	0.949357	0.933998	0.942856	0.955683	0.957548
cg00090309	ENSG00000236102	RP4-639J15.1	lincRNA	0.624876	0.882682	0.50921	0.935898	0.869577	0.81829	0.870701	0.931324	0.63566	0.892184	0.905993	0.88492	0.8384	0.863501	0.890321	0.918646	0.872123	0.665083	0.929852	0.674438	0.689908	0.714981	0.477971	0.536482	0.758607	0.843019	0.883417	0.845693	0.778188	0.655245	0.622625	0.91513	0.770901	0.678761	0.897937	0.899311	0.877509	0.713584	0.904155	0.4817	0.897762	0.896537	0.73333	0.742002	0.874	0.755715
cg00090452	ENSG00000257268	RP1-74B13.2	lincRNA	0.673372	0.897749	0.920606	0.895848	0.925726	0.888734	0.917644	0.908748	0.911271	0.920458	0.91701	0.89091	0.912484	0.894658	0.916667	0.902495	0.909011	0.930298	0.912953	0.867129	0.793027	0.904704	0.887311	0.854246	0.879752	0.904102	0.901344	0.914364	0.893411	0.921414	0.924767	0.926876	0.889418	0.861097	0.923974	0.897226	0.870284	0.73858	0.899373	0.884639	0.894457	0.912727	0.853745	0.89786	0.891925	0.685334
cg00090521	ENSG00000258853	RP11-30G8.1	lincRNA	0.587759	0.812608	0.805585	0.506578	0.90291	0.489109	0.520604	0.601621	0.627098	0.591473	0.731112	0.597237	0.794241	0.831842	0.639243	0.585461	0.807886	0.818612	0.895609	0.642696	0.645445	0.833476	0.713204	0.647172	0.752316	0.820771	0.590659	0.892953	0.625783	0.619204	0.58079	0.647236	0.499526	0.789098	0.524311	0.856304	0.566346	0.301582	0.888073	0.871607	0.874897	0.888553	0.769844	0.398377	0.84222	0.662207
cg00090782	ENSG00000259869	AL022344.7	lincRNA	0.506735	0.841895	0.483167	0.460085	0.582195	0.837322	0.662084	0.47509	0.683192	0.6941	0.716616	0.479057	0.498529	0.845557	0.53646	0.809435	0.665685	0.81976	0.779651	0.642392	0.569405	0.869549	0.661884	0.465894	0.75274	0.863131	0.655032	0.807617	0.668673	0.631159	0.584072	0.706004	0.630551	0.444639	0.598934	0.506163	0.634834	0.341068	0.71452	0.721263	0.697402	0.477923	0.579028	0.487982	0.510512	0.640315
cg00091146	ENSG00000237647	ERICH1-AS1	antisense	0.907068	0.898497	0.91457	0.443416	0.717919	0.936162	0.851898	0.716874	0.828951	0.693126	0.912716	0.921306	0.765483	0.850902	0.472093	0.696019	0.369378	0.819083	0.942391	0.932063	0.939181	0.905728	0.941454	0.632036	0.917907	0.405845	0.52519	0.871454	0.816908	0.950457	0.217184	0.234526	0.156192	0.391943	0.390883	0.615656	0.179325	0.893916	0.518646	0.645279	0.477427	0.856112	0.530307	0.693974	0.910606	0.936738
cg00091285	ENSG00000225206	MIR137HG	lincRNA	0.360461	0.181659	0.31145	0.483086	0.0581449	0.492842	0.629009	0.230155	0.497701	0.314622	0.552882	0.452845	0.094666	0.473868	0.44355	0.405955	0.0794547	0.489178	0.568343	0.41907	0.390246	0.489398	0.449975	0.489788	0.472159	0.160761	0.155035	0.620633	0.317079	0.444503	0.207954	0.49583	0.132023	0.15343	0.336446	0.23615	0.168097	0.126022	0.413119	0.604342	0.408346	0.0988809	0.366927	0.331046	0.0587664	0.416214
cg00091302	ENSG00000261185	RP11-317P15.5	lincRNA	0.237306	0.182813	0.913299	0.553259	0.279254	0.327703	0.160346	0.204248	0.234295	0.117785	0.299996	0.705615	0.157876	0.295697	0.18412	0.156764	0.194843	0.154889	0.168881	0.396419	0.349554	0.199182	0.876359	0.616103	0.36218	0.232748	0.210299	0.19749	0.319695	0.862904	0.140211	0.163383	0.121739	0.264027	0.339109	0.204432	0.171897	0.147034	0.101943	0.218545	0.122921	0.145126	0.351093	0.25527	0.156627	0.367731
cg00091569	ENSG00000223797	ENTPD3-AS1	antisense	0.7691	0.504962	0.255056	0.512086	0.585801	0.656042	0.724138	0.426125	0.765666	0.592375	0.434462	0.864087	0.327107	0.673549	0.83563	0.856652	0.669424	0.836769	0.610533	0.44751	0.565214	0.609245	0.323479	0.497514	0.624633	0.592224	0.53376	0.584783	0.515254	0.799216	0.336057	0.885691	0.26783	0.479242	0.54515	0.789914	0.302408	0.316027	0.35457	0.789247	0.351271	0.848458	0.624535	0.583222	0.80554	0.58288
cg00092235	ENSG00000234899	SOX9-AS1	processed_transcript	0.942647	0.934206	0.954885	0.924396	0.968746	0.917747	0.901977	0.963216	0.952803	0.919992	0.936671	0.735268	0.954454	0.952088	0.95303	0.961289	0.673145	0.966533	0.779949	0.844234	0.769543	0.863813	0.9493	0.878637	0.840524	0.668473	0.957602	0.946089	0.839936	0.95988	0.963136	0.951346	0.938972	0.906401	0.948291	0.656892	0.931532	0.590745	0.944597	0.938279	0.94002	0.935404	0.852065	0.927944	0.953713	0.86051
cg00092383	ENSG00000229660	RP5-1142J19.1	lincRNA	0.969963	0.974829	0.944892	0.975891	0.975725	0.971969	0.98535	0.972032	0.977182	0.968329	0.968369	0.972814	0.969813	0.977123	0.966921	0.976737	0.962933	0.97464	0.979047	0.966567	0.976463	0.971282	0.971412	0.951827	0.9662	0.970375	0.962115	0.979549	0.971442	0.980942	0.986961	0.979682	0.971644	0.966394	0.987206	0.976053	0.965021	0.944275	0.974663	0.974668	0.968953	0.982711	0.951059	0.977422	0.98217	0.964495
cg00092443	ENSG00000234967	RP11-347D21.1	lincRNA	0.594334	0.233947	0.648305	0.577544	0.844057	0.360965	0.334956	0.728922	0.270094	0.61322	0.823454	0.859828	0.543817	0.646914	0.530978	0.255864	0.440281	0.23696	0.637598	0.683321	0.60061	0.51522	0.713776	0.487967	0.455184	0.319153	0.593981	0.485028	0.63908	0.864032	0.291628	0.578965	0.142179	0.550582	0.776858	0.724832	0.763473	0.208395	0.315687	0.203022	0.291294	0.218918	0.769412	0.627529	0.257766	0.506869
cg00092565	ENSG00000227438	AP001471.1	antisense	0.957263	0.941744	0.958935	0.954536	0.960936	0.950683	0.970952	0.950799	0.97369	0.955044	0.797436	0.955806	0.967866	0.961723	0.962996	0.962047	0.970229	0.974235	0.958938	0.790848	0.960351	0.967698	0.969742	0.944645	0.949606	0.954085	0.96231	0.962583	0.960775	0.964183	0.95944	0.947683	0.953696	0.954946	0.955667	0.960724	0.942252	0.93733	0.967733	0.927275	0.952247	0.946311	0.950471	0.94558	0.964955	0.959737
cg00093220	ENSG00000261595	RP11-426L16.9	antisense	0.0819312	0.0663605	0.106633	0.109122	0.0959206	0.066731	0.105916	0.100987	0.105556	0.101802	0.100131	0.098236	0.0681568	0.0830479	0.086576	0.0876091	0.0840924	0.103836	0.098002	0.0857495	0.113187	0.0958123	0.108912	0.149473	0.0714413	0.082655	0.106292	0.0850189	0.0729998	0.0905539	0.0872437	0.108265	0.0616243	0.0698487	0.0700423	0.0848256	0.0914998	0.076707	0.0843113	0.0794906	0.0700835	0.0777872	0.101238	0.0906497	0.0869354	0.0445424
cg00093433	ENSG00000268804	RP11-542M13.3	lincRNA	0.211593	0.138839	0.157208	0.222848	0.143467	0.337779	0.321866	0.118339	0.162809	0.203486	0.32149	0.279251	0.265198	0.173386	0.535157	0.244038	0.220658	0.115049	0.117573	0.451497	0.505203	0.215578	0.231407	0.41813	0.322131	0.244982	0.107979	0.152231	0.380932	0.293317	0.227334	0.569919	0.132688	0.240859	0.240025	0.346884	0.254739	0.11573	0.14478	0.159883	0.134897	0.134104	0.309167	0.22212	0.176478	0.430252
cg00093478	ENSG00000223626	LINC01044	lincRNA	0.723509	0.812184	0.410702	0.876179	0.925707	0.89013	0.641059	0.810414	0.901338	0.758029	0.46909	0.839718	0.826677	0.878695	0.609709	0.864722	0.738216	0.882051	0.714907	0.655325	0.743492	0.578111	0.372514	0.778812	0.842763	0.733571	0.880296	0.863607	0.761309	0.932751	0.64923	0.695501	0.356128	0.530831	0.901074	0.889878	0.855384	0.880225	0.873589	0.88569	0.880318	0.86643	0.612749	0.608467	0.829346	0.799634
cg00093900	ENSG00000226330	RP11-739N20.2	antisense	0.0411284	0.0462327	0.0474438	0.0359712	0.0266182	0.039222	0.0505737	0.0517413	0.0583957	0.0768656	0.0590136	0.0542179	0.0375296	0.0372007	0.0461393	0.0444174	0.0581781	0.0507166	0.0526116	0.0705153	0.0614567	0.0489285	0.0365486	0.0660022	0.0515412	0.0645916	0.0586002	0.071055	0.0538539	0.0370118	0.0550434	0.0597069	0.0514123	0.0335722	0.0360278	0.0294793	0.064882	0.0635496	0.0321156	0.0502504	0.0494088	0.0366314	0.0393539	0.0624422	0.0411651	0.0285745
cg00093971	ENSG00000235455	IQCF5-AS1	antisense	0.918714	0.899707	0.918706	0.736351	0.922786	0.923056	0.939489	0.933043	0.605125	0.885756	0.939874	0.934427	0.937629	0.90443	0.943364	0.922836	0.915768	0.243908	0.932776	0.883603	0.885363	0.905475	0.894365	0.66535	0.877637	0.9029	0.900433	0.919764	0.890771	0.625879	0.942801	0.92813	0.903721	0.873029	0.522955	0.919638	0.53505	0.895261	0.54889	0.912568	0.538715	0.927236	0.890945	0.893099	0.925298	0.722324
cg00094255	ENSG00000235538	RP1-230L10.1	lincRNA	0.933983	0.907777	0.918826	0.916455	0.922019	0.925016	0.927899	0.944252	0.931171	0.700668	0.935975	0.932966	0.931769	0.927478	0.932127	0.938208	0.940853	0.922464	0.943124	0.917947	0.930196	0.930604	0.924481	0.899811	0.916267	0.923212	0.931588	0.932823	0.741891	0.935678	0.940307	0.933321	0.892783	0.91243	0.908575	0.919933	0.907641	0.896182	0.918754	0.912564	0.913782	0.913228	0.876169	0.91848	0.923061	0.916872
cg00094333	ENSG00000177410	ZFAS1	antisense	0.955798	0.949169	0.954249	0.939849	0.961461	0.958834	0.956331	0.964409	0.957525	0.95557	0.93989	0.948593	0.966917	0.969273	0.967389	0.955453	0.963175	0.958064	0.968876	0.952254	0.956614	0.958642	0.953421	0.945292	0.962602	0.963042	0.967361	0.960682	0.961054	0.967615	0.964382	0.959892	0.936289	0.955959	0.968406	0.950064	0.933709	0.944448	0.966368	0.940973	0.95983	0.945274	0.960964	0.938362	0.960477	0.966485
cg00094595	ENSG00000258100	RP11-121E16.1	lincRNA	0.131477	0.173414	0.285498	0.258729	0.179833	0.135813	0.195921	0.136326	0.241828	0.12814	0.331523	0.168825	0.0976671	0.155778	0.112457	0.128442	0.10948	0.142263	0.118071	0.206962	0.129964	0.132549	0.0982361	0.157341	0.200929	0.111312	0.0969024	0.146795	0.100481	0.137906	0.136432	0.209674	0.0732103	0.0722454	0.0791438	0.0901185	0.138996	0.122864	0.12158	0.11919	0.0726781	0.116846	0.136927	0.125013	0.0757476	0.0960303
cg00094734	ENSG00000228873	AC012307.2	lincRNA	0.487573	0.89134	0.872185	0.285089	0.461023	0.835225	0.896918	0.921288	0.765265	0.923969	0.735991	0.924323	0.910364	0.582368	0.916685	0.917754	0.910587	0.900338	0.928267	0.85314	0.768042	0.910153	0.906696	0.492338	0.819941	0.900813	0.869653	0.225111	0.92649	0.909143	0.925698	0.921477	0.30676	0.74313	0.903823	0.597904	0.870295	0.871209	0.903142	0.499747	0.88316	0.873838	0.858791	0.597407	0.862011	0.844179
cg00094735	ENSG00000248994	RP11-259O2.1	lincRNA	0.839857	0.624895	0.777072	0.445569	0.892094	0.905681	0.898162	0.911578	0.577332	0.914794	0.896217	0.936799	0.796613	0.87854	0.875026	0.90472	0.496918	0.59319	0.927955	0.836357	0.859714	0.903877	0.894608	0.509703	0.873229	0.482041	0.899629	0.890072	0.884982	0.944908	0.684978	0.906569	0.807969	0.565205	0.893275	0.902347	0.89409	0.580346	0.901753	0.873171	0.905421	0.890268	0.835036	0.850063	0.904972	0.823859
cg00094744	ENSG00000260506	RP11-648F7.1	lincRNA	0.159226	0.161127	0.479093	0.392196	0.648596	0.604181	0.598287	0.552399	0.173088	0.570369	0.170638	0.488119	0.189074	0.238544	0.192295	0.619451	0.27	0.202069	0.296343	0.422159	0.541068	0.263058	0.350881	0.363591	0.437219	0.220048	0.136503	0.277182	0.626093	0.566107	0.531354	0.185101	0.513758	0.513986	0.409605	0.154917	0.145044	0.399273	0.151299	0.160665	0.129782	0.175726	0.338524	0.258492	0.48594	0.410088
cg00094898	ENSG00000259283	RP11-26L20.3	antisense	0.317031	0.361744	0.307468	0.166549	0.828338	0.213198	0.582586	0.625566	0.698381	0.166805	0.569151	0.263572	0.0935282	0.801707	0.189366	0.875834	0.342421	0.562474	0.240773	0.549621	0.307958	0.748963	0.345885	0.272644	0.158537	0.300191	0.733484	0.245697	0.100629	0.589383	0.108028	0.220871	0.470333	0.575713	0.691867	0.533733	0.526082	0.288801	0.179553	0.808377	0.186861	0.394138	0.132355	0.773336	0.171439	0.498244
cg00095165	ENSG00000267695	RP11-1030E3.1	lincRNA	0.539032	0.587467	0.195911	0.469374	0.572697	0.528079	0.55941	0.284472	0.609533	0.574534	0.803211	0.343406	0.624989	0.791931	0.880222	0.850033	0.337618	0.689704	0.608229	0.62074	0.485706	0.833491	0.210848	0.485442	0.535752	0.548985	0.495945	0.729134	0.634858	0.428842	0.682883	0.873469	0.206055	0.520023	0.528051	0.516119	0.221561	0.262851	0.854522	0.782211	0.866149	0.838666	0.649936	0.415826	0.837747	0.550328
cg00095333	ENSG00000234899	SOX9-AS1	processed_transcript	0.921127	0.941948	0.893127	0.889431	0.94598	0.926246	0.959356	0.947369	0.933789	0.949242	0.934336	0.930549	0.949244	0.949298	0.957116	0.942904	0.950354	0.720939	0.944794	0.923795	0.932369	0.925379	0.912265	0.929159	0.928094	0.689799	0.939984	0.948003	0.946459	0.945477	0.944067	0.95126	0.922031	0.929115	0.9204	0.926125	0.920842	0.613426	0.923718	0.928171	0.934021	0.927391	0.930931	0.918283	0.930192	0.918426
cg00095431	ENSG00000224173	AC007422.1	lincRNA	0.949156	0.92347	0.933035	0.934091	0.960675	0.956129	0.96716	0.971362	0.949299	0.963682	0.927576	0.955253	0.96459	0.962858	0.95919	0.962669	0.917739	0.963265	0.969808	0.919986	0.936502	0.942804	0.916244	0.910789	0.943023	0.952689	0.971637	0.962411	0.943464	0.957045	0.953382	0.959849	0.952728	0.921876	0.960016	0.536833	0.942056	0.564949	0.940083	0.950596	0.956599	0.94429	0.65197	0.890848	0.948322	0.950071
cg00095846	ENSG00000254363	CTB-131B5.5	processed_transcript	0.908643	0.91166	0.930554	0.702723	0.919989	0.943561	0.937119	0.92218	0.931429	0.933495	0.885514	0.935618	0.928927	0.947625	0.967185	0.938646	0.938817	0.942581	0.955371	0.931099	0.946723	0.928333	0.93975	0.821899	0.940213	0.947825	0.94442	0.932776	0.928991	0.97155	0.936643	0.9336	0.677249	0.934072	0.929614	0.917741	0.923657	0.938694	0.939461	0.949929	0.936098	0.941015	0.920308	0.667721	0.943328	0.922389
cg00095859	ENSG00000233082	AC073094.4	lincRNA	0.545336	0.589225	0.752418	0.687574	0.87052	0.779185	0.806296	0.923367	0.581862	0.404511	0.838514	0.495109	0.254563	0.784074	0.0752276	0.874116	0.857269	0.584458	0.914	0.68665	0.567347	0.880997	0.830942	0.657413	0.701937	0.828675	0.845952	0.829716	0.45177	0.692142	0.167274	0.0831074	0.894964	0.59216	0.737536	0.636041	0.501352	0.28279	0.90623	0.361922	0.877464	0.89125	0.653233	0.809071	0.894711	0.641346
cg00096328	ENSG00000233919	RP11-372H2.1	lincRNA	0.159119	0.395993	0.142611	0.0916017	0.0900591	0.098326	0.77892	0.14769	0.3182	0.558448	0.498031	0.11793	0.113522	0.0867912	0.105311	0.58594	0.209774	0.445732	0.816379	0.295002	0.117839	0.189132	0.13671	0.227139	0.199723	0.168792	0.108166	0.0799354	0.39298	0.103546	0.130636	0.113008	0.0960601	0.0472066	0.0449531	0.0658453	0.110322	0.398177	0.604443	0.405401	0.563721	0.181979	0.0727589	0.19957	0.0839406	0.052629
cg00096418	ENSG00000260695	RP11-513N24.1	lincRNA	0.910795	0.93571	0.945715	0.943651	0.944692	0.951377	0.964559	0.961053	0.970763	0.952458	0.938303	0.950399	0.955997	0.949685	0.955226	0.948468	0.702397	0.961317	0.958857	0.909586	0.924835	0.956278	0.953181	0.916934	0.93712	0.726905	0.95022	0.932163	0.951569	0.966002	0.963035	0.964937	0.945836	0.936665	0.946559	0.953111	0.932262	0.937082	0.949777	0.942573	0.940358	0.947256	0.92677	0.951799	0.942998	0.944613
cg00096419	ENSG00000230082	PRRT3-AS1	antisense	0.958514	0.94757	0.952834	0.937261	0.959602	0.970786	0.962108	0.956088	0.955792	0.954189	0.951524	0.953994	0.957748	0.968866	0.955112	0.961524	0.710067	0.956793	0.962298	0.93744	0.946405	0.94606	0.955656	0.927014	0.953154	0.937217	0.956522	0.955637	0.947641	0.961274	0.955011	0.945446	0.945241	0.961375	0.949598	0.945954	0.943163	0.964583	0.94958	0.950813	0.946481	0.951341	0.938717	0.963967	0.954914	0.970842
cg00096742	ENSG00000214548	MEG3	lincRNA	0.924347	0.917419	0.911209	0.925782	0.954895	0.93664	0.950677	0.942134	0.943284	0.945283	0.869898	0.938324	0.962366	0.959281	0.963658	0.950656	0.953305	0.955934	0.960855	0.858272	0.942694	0.949848	0.96354	0.921598	0.944408	0.95279	0.962195	0.950191	0.955981	0.959718	0.96457	0.968083	0.937904	0.932809	0.945153	0.945161	0.928729	0.926824	0.945101	0.946751	0.950813	0.932666	0.920353	0.961933	0.959223	0.800144
cg00097228	ENSG00000224209	LINC00466	lincRNA	0.121077	0.190017	0.0599497	0.0569614	0.0701724	0.377111	0.186864	0.0950759	0.195391	0.0655951	0.0792441	0.127185	0.0474099	0.113569	0.0520383	0.362023	0.0739028	0.77767	0.0538989	0.0596158	0.09885	0.598633	0.0628572	0.139651	0.442114	0.141498	0.063114	0.0636271	0.0929727	0.192781	0.0474738	0.0598438	0.0530812	0.0596386	0.109223	0.0699335	0.0611379	0.0465172	0.278785	0.734099	0.271997	0.0436237	0.0736696	0.0543044	0.0633449	0.224006
cg00097550	ENSG00000228620	RP3-434P1.6	antisense	0.906309	0.889599	0.921144	0.924588	0.939156	0.930206	0.939449	0.952042	0.940013	0.948092	0.919432	0.931223	0.940153	0.930966	0.941347	0.938532	0.93313	0.943519	0.946941	0.935391	0.939641	0.92125	0.930636	0.731403	0.9222	0.917401	0.939015	0.921208	0.930329	0.943561	0.942226	0.938762	0.916693	0.919195	0.926379	0.928756	0.934199	0.897105	0.906886	0.920981	0.936929	0.918223	0.912876	0.927294	0.929402	0.912883
cg00097790	ENSG00000232527	RP11-14N7.2	lincRNA	0.579418	0.511147	0.680295	0.767971	0.749301	0.807889	0.846411	0.562473	0.534175	0.78398	0.786267	0.622316	0.594557	0.674526	0.718209	0.861058	0.59355	0.56839	0.858763	0.710593	0.671414	0.607322	0.661154	0.678015	0.742705	0.658091	0.541827	0.764627	0.715691	0.650645	0.563872	0.860496	0.662725	0.657908	0.57071	0.565339	0.48759	0.605415	0.513775	0.540289	0.525438	0.588478	0.616172	0.520463	0.536524	0.59505
cg00098029	ENSG00000250971	RP11-696F12.1	lincRNA	0.516779	0.58651	0.50713	0.508905	0.586824	0.565971	0.476819	0.612269	0.448871	0.383523	0.53133	0.508877	0.388967	0.606656	0.370746	0.516233	0.55575	0.438961	0.734678	0.479581	0.561948	0.491938	0.459541	0.476597	0.576133	0.420086	0.536248	0.64772	0.495372	0.441629	0.373025	0.387597	0.286073	0.563023	0.417804	0.505654	0.314395	0.386876	0.291135	0.439582	0.289103	0.352823	0.321067	0.417305	0.412934	0.503477
cg00098819	ENSG00000234768	RP11-503C24.1	lincRNA	0.222994	0.583179	0.49955	0.24283	0.662358	0.463531	0.562279	0.650586	0.374749	0.711503	0.174615	0.501145	0.0847575	0.616306	0.16446	0.566022	0.406264	0.381954	0.624485	0.479476	0.558943	0.430511	0.548534	0.394216	0.361323	0.58045	0.522945	0.21433	0.651786	0.474743	0.068873	0.0867595	0.103263	0.738655	0.441293	0.158493	0.159276	0.409496	0.389881	0.162249	0.358202	0.504283	0.337833	0.554588	0.677225	0.617423
cg00099383	ENSG00000228361	RP11-503C24.3	lincRNA	0.925393	0.915414	0.921022	0.936233	0.929574	0.946103	0.939605	0.958616	0.946195	0.952655	0.932299	0.952946	0.964272	0.965464	0.958532	0.946932	0.95472	0.884924	0.963353	0.939488	0.938846	0.938267	0.764766	0.931129	0.93912	0.94947	0.959133	0.960181	0.954261	0.982071	0.955519	0.955254	0.919994	0.96447	0.744562	0.952293	0.974761	0.915954	0.95588	0.941176	0.962575	0.971124	0.919272	0.969053	0.962532	0.930555
cg00099441	ENSG00000145063	AC062028.1	lincRNA	0.152473	0.236465	0.136018	0.121249	0.140591	0.359577	0.25352	0.16412	0.126689	0.0876704	0.117314	0.118241	0.0893662	0.43401	0.0862941	0.434025	0.136201	0.128611	0.116219	0.111263	0.171629	0.65282	0.113064	0.0897841	0.422599	0.368919	0.138785	0.112637	0.0886822	0.106293	0.129552	0.0989758	0.0877123	0.0817549	0.125756	0.147635	0.105365	0.283316	0.129235	0.275341	0.118833	0.139607	0.108152	0.12052	0.133101	0.277851
cg00099519	ENSG00000261434	CTD-2083E4.7	sense_overlapping	0.350713	0.937983	0.935566	0.826319	0.925491	0.875014	0.937386	0.937752	0.741708	0.944376	0.910386	0.942655	0.927192	0.920272	0.922848	0.94068	0.933833	0.672504	0.930289	0.891153	0.778228	0.922808	0.937047	0.729963	0.89146	0.923866	0.936377	0.919216	0.916951	0.944088	0.938906	0.935775	0.894248	0.873357	0.90316	0.92649	0.946192	0.915002	0.926947	0.915402	0.918044	0.907125	0.900764	0.917562	0.924468	0.921738
cg00100420	ENSG00000248373	RP11-556I14.1	lincRNA	0.145139	0.34342	0.248934	0.279486	0.570225	0.226985	0.748142	0.189438	0.280621	0.527185	0.451865	0.791336	0.706832	0.29313	0.587489	0.910755	0.160248	0.134969	0.632031	0.207997	0.196827	0.550866	0.176789	0.332643	0.306579	0.154941	0.110274	0.140864	0.673261	0.617591	0.13747	0.142181	0.072695	0.554238	0.426969	0.087402	0.81684	0.258315	0.388454	0.0873318	0.408786	0.0646434	0.745214	0.109351	0.0452787	0.136665
cg00100440	ENSG00000257165	RP11-171L9.1	lincRNA	0.636927	0.916084	0.911003	0.923361	0.930603	0.890827	0.924584	0.920911	0.928238	0.919341	0.927639	0.915244	0.888228	0.927562	0.908373	0.917053	0.907935	0.915498	0.932946	0.87079	0.823867	0.887759	0.890598	0.859359	0.869078	0.885321	0.915972	0.91969	0.871565	0.9296	0.910728	0.927284	0.898321	0.879973	0.895023	0.895995	0.901685	0.860076	0.901942	0.916745	0.904987	0.894718	0.870047	0.879246	0.8998	0.887604
cg00101260	ENSG00000262079	RP11-515O17.3	lincRNA	0.32243	0.267421	0.151402	0.112951	0.30741	0.192788	0.704123	0.59431	0.535237	0.253538	0.630648	0.419178	0.432301	0.444365	0.784948	0.191791	0.519748	0.207821	0.314797	0.384822	0.361768	0.479579	0.155109	0.215697	0.250391	0.43849	0.654881	0.164495	0.435443	0.120079	0.574685	0.838173	0.455759	0.206738	0.595754	0.552693	0.0913915	0.24705	0.445377	0.110086	0.458702	0.720241	0.524849	0.34621	0.513193	0.200887
cg00101287	ENSG00000248949	RP11-661C8.2	lincRNA	0.74285	0.923029	0.933701	0.895744	0.936037	0.948921	0.939701	0.945742	0.913088	0.830207	0.932517	0.959481	0.949656	0.960385	0.939879	0.947942	0.952896	0.927604	0.949021	0.932776	0.816237	0.934783	0.941876	0.924564	0.925906	0.933957	0.923951	0.934455	0.927477	0.948248	0.951414	0.950262	0.905743	0.680946	0.936396	0.932457	0.937904	0.922023	0.930045	0.922529	0.928515	0.909682	0.742956	0.937784	0.737929	0.912106
cg00102166	ENSG00000227533	SLC2A1-AS1	lincRNA	0.61646	0.1398	0.0852325	0.159854	0.113686	0.539347	0.170147	0.0955309	0.10095	0.620855	0.229421	0.0754368	0.0441692	0.301346	0.115684	0.0942885	0.0950629	0.0822487	0.626362	0.149135	0.437244	0.155266	0.0895547	0.174752	0.25312	0.0812069	0.0945153	0.259876	0.520064	0.0855803	0.082413	0.156747	0.0822779	0.0856116	0.0821262	0.0564842	0.0833724	0.0976323	0.0944965	0.0718522	0.0830401	0.0509238	0.0999168	0.18322	0.0871102	0.316686
cg00102266	ENSG00000224857	RP11-344P13.1	lincRNA	0.925522	0.924672	0.908401	0.923543	0.937115	0.919235	0.942033	0.910387	0.92727	0.904103	0.891479	0.901616	0.899572	0.942598	0.872554	0.931743	0.931079	0.938556	0.943738	0.8797	0.944175	0.930443	0.922018	0.91323	0.906961	0.91756	0.897803	0.938091	0.884862	0.857241	0.916944	0.889148	0.917293	0.829785	0.914256	0.917479	0.797431	0.861883	0.919068	0.890825	0.919406	0.878364	0.856877	0.795894	0.879488	0.893426
cg00102591	ENSG00000205861	C1QTNF9B-AS1	antisense	0.0588299	0.078447	0.0692651	0.0659668	0.0622949	0.0539186	0.05855	0.0550758	0.0616489	0.057614	0.0748845	0.0905682	0.0555636	0.051735	0.0462837	0.0554651	0.0482766	0.049899	0.0618707	0.061618	0.0634796	0.0515129	0.0608181	0.060524	0.0438442	0.0443813	0.0460321	0.0484768	0.0571507	0.0620018	0.0563407	0.07345	0.0452268	0.0352365	0.042122	0.0435163	0.0523017	0.0526908	0.0437772	0.0462344	0.0522436	0.0428631	0.0588009	0.061304	0.0434513	0.0444032
cg00103398	ENSG00000234741	GAS5	processed_transcript	0.871998	0.850386	0.90605	0.881446	0.915141	0.708282	0.934515	0.914539	0.921372	0.909999	0.864183	0.913245	0.912918	0.887793	0.919135	0.905862	0.919252	0.898099	0.78642	0.880463	0.927372	0.896676	0.921989	0.899648	0.753642	0.892416	0.916428	0.872564	0.913509	0.901417	0.910147	0.906357	0.796547	0.792749	0.839961	0.871058	0.811253	0.840705	0.879315	0.843294	0.871584	0.880474	0.898828	0.85994	0.770746	0.7687
cg00105628	ENSG00000225127	LINC00237	lincRNA	0.430844	0.682154	0.351478	0.495331	0.530225	0.576765	0.697475	0.797054	0.850846	0.647912	0.639603	0.778189	0.51362	0.657896	0.810582	0.571349	0.700893	0.845596	0.600583	0.480384	0.364567	0.713352	0.718303	0.522161	0.567614	0.682257	0.785625	0.752358	0.472117	0.646369	0.45028	0.854249	0.453647	0.520754	0.707935	0.704406	0.52413	0.403088	0.773352	0.695578	0.786418	0.186068	0.523027	0.620001	0.148422	0.48399
cg00106345	ENSG00000233429	HOTAIRM1	antisense	0.622444	0.859387	0.651833	0.702927	0.933664	0.786771	0.938678	0.554513	0.938767	0.958788	0.849729	0.491012	0.944065	0.907571	0.916239	0.902283	0.623136	0.936923	0.915814	0.673379	0.460829	0.749309	0.905722	0.673666	0.784922	0.858465	0.835521	0.752239	0.678737	0.673065	0.923115	0.935484	0.899233	0.803826	0.671316	0.488337	0.946709	0.353199	0.88778	0.858281	0.910795	0.844422	0.69023	0.69044	0.694776	0.430087
cg00106591	ENSG00000260854	CTD-2144E22.8	lincRNA	0.893291	0.918067	0.890719	0.910229	0.898694	0.908524	0.925951	0.922623	0.916293	0.893297	0.911516	0.905795	0.910487	0.914051	0.925918	0.92797	0.922928	0.913405	0.91937	0.897382	0.886786	0.91419	0.931627	0.886616	0.928844	0.911693	0.894791	0.911745	0.889472	0.928013	0.934847	0.916199	0.86928	0.864559	0.895671	0.900044	0.882628	0.889351	0.878878	0.883693	0.889634	0.826613	0.862724	0.899123	0.750902	0.879565
cg00106767	ENSG00000263753	LINC00667	lincRNA	0.946325	0.916286	0.952507	0.918642	0.944859	0.941318	0.932558	0.959228	0.956401	0.938106	0.907426	0.756663	0.965589	0.940389	0.946971	0.937864	0.970566	0.9541	0.952907	0.927527	0.955976	0.9433	0.952409	0.933016	0.960512	0.948182	0.956325	0.933657	0.954093	0.768843	0.950249	0.945279	0.939197	0.925944	0.960788	0.905613	0.921154	0.95748	0.912802	0.91908	0.918811	0.921451	0.96222	0.933095	0.932383	0.956862
cg00106808	ENSG00000234423	AC019118.2	lincRNA	0.861266	0.81065	0.858938	0.553159	0.888154	0.888733	0.878742	0.900111	0.861882	0.904162	0.885063	0.905016	0.849006	0.879486	0.843208	0.877501	0.867847	0.881809	0.759464	0.76086	0.886712	0.894463	0.887018	0.686204	0.816753	0.869424	0.754177	0.858763	0.8657	0.879547	0.809559	0.871415	0.796152	0.829053	0.84501	0.837643	0.823705	0.810069	0.806944	0.849595	0.822135	0.85107	0.627269	0.850298	0.827782	0.775
cg00106923	ENSG00000232358	RP5-955M13.4	antisense	0.954623	0.915993	0.912553	0.898533	0.940417	0.931925	0.932666	0.938605	0.936639	0.933241	0.917857	0.950977	0.963466	0.94292	0.953767	0.926559	0.952471	0.939641	0.950691	0.929115	0.937774	0.946062	0.94483	0.914624	0.922064	0.938757	0.959053	0.950682	0.949939	0.947686	0.945305	0.937207	0.926697	0.912112	0.942891	0.926543	0.904524	0.669578	0.917884	0.926474	0.930925	0.896211	0.916326	0.931749	0.960218	0.954755
cg00106989	ENSG00000245060	LINC00847	lincRNA	0.07275	0.0894525	0.0786218	0.0985833	0.0927192	0.094527	0.0993805	0.0831732	0.0968323	0.101748	0.0981403	0.0910834	0.0900118	0.0803449	0.0997122	0.11618	0.108903	0.103927	0.114643	0.111909	0.11874	0.111314	0.117967	0.117422	0.0789625	0.0926314	0.118654	0.0957465	0.102568	0.115235	0.128305	0.114676	0.0771401	0.0823302	0.0875261	0.0894126	0.114966	0.104227	0.0933213	0.0963079	0.0946334	0.0985429	0.0934506	0.0953509	0.105342	0.113304
cg00107241	ENSG00000225750	RP11-242O24.3	lincRNA	0.748968	0.859092	0.907917	0.366551	0.588892	0.88901	0.584085	0.633586	0.598451	0.61745	0.401446	0.923469	0.76987	0.589148	0.626223	0.599515	0.902466	0.650283	0.837339	0.525837	0.757304	0.919649	0.939024	0.519435	0.804137	0.882715	0.632639	0.923303	0.654289	0.923589	0.9362	0.61496	0.529503	0.358467	0.521352	0.552096	0.847091	0.912591	0.546269	0.535355	0.531782	0.186206	0.434273	0.835061	0.148991	0.766968
cg00107606	ENSG00000267034	RP11-384O8.1	lincRNA	0.425842	0.624663	0.446206	0.35704	0.239585	0.443736	0.129722	0.157559	0.172079	0.213351	0.20791	0.617963	0.101824	0.363569	0.152485	0.18232	0.125822	0.109755	0.140729	0.202424	0.29699	0.370418	0.427678	0.429723	0.482748	0.141996	0.23303	0.200508	0.118648	0.606798	0.114893	0.582703	0.112924	0.128333	0.182102	0.133735	0.115523	0.116861	0.256654	0.215785	0.234235	0.103938	0.0977618	0.204047	0.0896515	0.413489
cg00107631	ENSG00000260026	CTD-2015G9.1	lincRNA	0.715364	0.926417	0.919237	0.933099	0.935699	0.923749	0.936878	0.904654	0.781754	0.943253	0.927227	0.952941	0.938055	0.934168	0.930443	0.923491	0.929039	0.872112	0.940558	0.915537	0.866227	0.895781	0.906334	0.911279	0.893804	0.91953	0.701549	0.923074	0.92121	0.936751	0.932519	0.937488	0.545108	0.90449	0.907345	0.907715	0.902774	0.858436	0.928515	0.918985	0.914922	0.90985	0.892564	0.889692	0.910817	0.918305
cg00107667	ENSG00000256209	RP11-897M7.1	lincRNA	0.863417	0.886457	0.882312	0.869268	0.911	0.882185	0.933051	0.938435	0.943137	0.94031	0.836738	0.9158	0.928804	0.904524	0.932746	0.938152	0.904112	0.93999	0.94468	0.889421	0.897957	0.891823	0.930078	0.872167	0.672052	0.913	0.870982	0.924998	0.905572	0.918454	0.942198	0.943186	0.92559	0.916161	0.910961	0.89927	0.890486	0.886285	0.905526	0.927991	0.895602	0.920383	0.852462	0.915369	0.912635	0.896958
cg00107772	ENSG00000270163	RP11-1085N6.6	lincRNA	0.489524	0.476994	0.409005	0.71526	0.820491	0.741469	0.725645	0.607585	0.808927	0.585102	0.728925	0.467874	0.377595	0.775658	0.462664	0.893227	0.878093	0.906493	0.541512	0.611343	0.452472	0.845629	0.526839	0.635514	0.616406	0.571137	0.603184	0.840678	0.522107	0.865081	0.925673	0.758515	0.498267	0.696942	0.498261	0.825941	0.537209	0.473316	0.428319	0.806575	0.420302	0.383066	0.587385	0.747066	0.243021	0.446939
cg00107782	ENSG00000273481	RP11-126K1.9	lincRNA	0.687365	0.225392	0.130153	0.321284	0.496181	0.377704	0.524513	0.910187	0.247928	0.0910507	0.589506	0.324823	0.764392	0.217251	0.215173	0.452662	0.423066	0.435592	0.480566	0.409606	0.383469	0.202783	0.0759226	0.133777	0.415475	0.388465	0.883036	0.338038	0.13984	0.520811	0.4014	0.207753	0.854179	0.539381	0.882238	0.570449	0.846291	0.724699	0.0719341	0.835147	0.0913873	0.888743	0.289574	0.71128	0.804979	0.306769
cg00107916	ENSG00000249808	CTD-2029E14.1	lincRNA	0.806731	0.894554	0.939854	0.914292	0.93057	0.909028	0.941423	0.913766	0.931267	0.932139	0.922191	0.920179	0.914331	0.919492	0.922941	0.93029	0.906929	0.931224	0.945638	0.888788	0.828292	0.916644	0.935825	0.87562	0.904788	0.916485	0.907403	0.927329	0.881736	0.918786	0.933029	0.924492	0.896455	0.884812	0.886772	0.884318	0.88387	0.904571	0.878192	0.891039	0.887286	0.888152	0.88356	0.903122	0.900418	0.880668
cg00108038	ENSG00000249628	LINC00942	lincRNA	0.948158	0.683169	0.958401	0.954877	0.745343	0.956181	0.798838	0.968167	0.270231	0.945565	0.942811	0.953437	0.904009	0.930844	0.953538	0.750421	0.95586	0.311314	0.965183	0.949603	0.958652	0.932859	0.954819	0.780032	0.93659	0.954079	0.971264	0.954693	0.950771	0.710699	0.963384	0.950932	0.563949	0.943324	0.95339	0.970971	0.938858	0.944905	0.923256	0.952049	0.931387	0.943106	0.948795	0.961826	0.949833	0.959772
cg00108349	ENSG00000261498	LINC00566	lincRNA	0.859616	0.87465	0.87113	0.72325	0.896148	0.875664	0.915934	0.919648	0.911792	0.922256	0.865461	0.917928	0.734215	0.904492	0.902464	0.885733	0.906745	0.901381	0.910359	0.870852	0.835218	0.903774	0.905028	0.848734	0.84677	0.895822	0.901092	0.906423	0.863003	0.911484	0.772473	0.920751	0.873291	0.864474	0.843397	0.872964	0.897114	0.894468	0.877281	0.882931	0.875113	0.722366	0.806999	0.901499	0.384091	0.851975
cg00108351	ENSG00000268388	FENDRR	lincRNA	0.108578	0.908401	0.222611	0.055203	0.398049	0.364157	0.680596	0.654115	0.85716	0.944639	0.709969	0.666719	0.106134	0.850381	0.281156	0.713948	0.566628	0.816145	0.364507	0.582297	0.142929	0.917813	0.155211	0.159474	0.74916	0.57152	0.499324	0.461396	0.710969	0.925764	0.123975	0.770657	0.645176	0.669825	0.411462	0.10516	0.17728	0.235348	0.212979	0.735811	0.184	0.184281	0.184896	0.29559	0.0985342	0.262246
cg00108524	ENSG00000233399	RP11-111I12.1	lincRNA	0.540755	0.486765	0.297966	0.301917	0.396563	0.682612	0.672549	0.320066	0.790613	0.330904	0.674933	0.270725	0.0674489	0.720332	0.343899	0.904329	0.425788	0.75617	0.475849	0.535312	0.385883	0.761043	0.477432	0.365026	0.583301	0.776397	0.261589	0.680222	0.36281	0.713864	0.079069	0.648116	0.384137	0.202269	0.529708	0.327159	0.474111	0.224611	0.35545	0.775133	0.345565	0.161688	0.525109	0.492813	0.116598	0.577007
cg00109302	ENSG00000243620	RP11-649A16.1	antisense	0.6765	0.75681	0.660814	0.648449	0.810798	0.678809	0.760138	0.914213	0.854555	0.944812	0.641153	0.780353	0.696323	0.737881	0.798602	0.794252	0.612726	0.922337	0.853272	0.351614	0.401378	0.756178	0.723459	0.55393	0.582761	0.542829	0.910465	0.862129	0.555667	0.74969	0.843991	0.788286	0.839705	0.603058	0.878197	0.837313	0.698445	0.41793	0.766957	0.835148	0.849807	0.900289	0.615492	0.750524	0.927313	0.473222
cg00109503	ENSG00000259887	RP11-923I11.5	lincRNA	0.38071	0.179497	0.0757817	0.205147	0.0723318	0.303063	0.169238	0.0859733	0.0713061	0.127967	0.0718992	0.102406	0.0733057	0.134353	0.0987562	0.0910333	0.0955207	0.0958903	0.45375	0.0864425	0.22585	0.297495	0.0875421	0.0726376	0.337519	0.0808768	0.205997	0.083959	0.0929495	0.108717	0.0948835	0.162823	0.0796811	0.0690055	0.0720095	0.0539633	0.0688841	0.0673088	0.216078	0.255191	0.202543	0.0698541	0.0934349	0.0577263	0.0918707	0.246638
cg00109764	ENSG00000235886	RP4-672N11.1	lincRNA	0.836477	0.827262	0.850423	0.837801	0.904013	0.835273	0.80868	0.626194	0.876912	0.946512	0.826567	0.952384	0.748935	0.906443	0.886906	0.891913	0.622156	0.93945	0.958895	0.669957	0.61452	0.851365	0.894791	0.642204	0.741743	0.818849	0.695231	0.872338	0.693959	0.906886	0.640425	0.778666	0.510562	0.527057	0.751201	0.879625	0.635059	0.846963	0.801405	0.824503	0.772813	0.896173	0.532407	0.854664	0.932697	0.607375
cg00110545	ENSG00000237943	PRKCQ-AS1	lincRNA	0.241887	0.37911	0.902648	0.303624	0.30936	0.55641	0.714413	0.23445	0.190789	0.107692	0.179114	0.176102	0.18129	0.674684	0.507718	0.298201	0.102481	0.104376	0.150823	0.147482	0.500525	0.158929	0.807158	0.282567	0.322323	0.110474	0.157376	0.164008	0.267943	0.143088	0.211471	0.332653	0.0852636	0.140226	0.210147	0.0830158	0.147828	0.0554369	0.479452	0.0740975	0.470399	0.0816398	0.635239	0.139114	0.0686818	0.20843
cg00110578	ENSG00000272462	U91328.19	lincRNA	0.106899	0.107963	0.0968318	0.107853	0.0957841	0.11663	0.116301	0.100494	0.109088	0.0834812	0.091113	0.100484	0.0780645	0.095852	0.0868069	0.0806865	0.0965062	0.116231	0.109943	0.101698	0.101816	0.0996631	0.114787	0.106933	0.0729708	0.092399	0.0900058	0.0792347	0.0899129	0.0971017	0.111131	0.127698	0.0796971	0.0710778	0.0868841	0.0864328	0.0938959	0.0889158	0.0838668	0.0955581	0.0912419	0.0782215	0.0809992	0.10705	0.0846288	0.0727058
cg00110688	ENSG00000257252	RP11-486A14.2	antisense	0.0638848	0.188006	0.331303	0.0794538	0.0746113	0.0852282	0.286936	0.0843059	0.465803	0.163363	0.658936	0.229744	0.140392	0.120579	0.519777	0.444844	0.0673565	0.520961	0.0962136	0.410701	0.0921702	0.109462	0.172332	0.11379	0.147754	0.0790957	0.0928216	0.0752777	0.121074	0.217918	0.130281	0.552049	0.0557326	0.104916	0.105719	0.0594427	0.164603	0.0854867	0.450537	0.114131	0.41658	0.0873546	0.0886301	0.436867	0.0697029	0.136565
cg00111333	ENSG00000229989	MIR181A1HG	lincRNA	0.917819	0.896289	0.91258	0.90684	0.92749	0.912916	0.929124	0.934535	0.930425	0.917853	0.914353	0.930482	0.918631	0.914608	0.926147	0.90945	0.925074	0.93647	0.927646	0.921973	0.940245	0.918751	0.931717	0.895931	0.914827	0.902017	0.94152	0.916796	0.922674	0.933691	0.91393	0.909852	0.881106	0.881363	0.917784	0.882419	0.898393	0.908194	0.90083	0.908458	0.893089	0.906299	0.889459	0.892524	0.937908	0.927551
cg00111697	ENSG00000230368	FAM41C	lincRNA	0.78832	0.733763	0.830021	0.745664	0.881043	0.855082	0.721795	0.883088	0.623152	0.848772	0.870833	0.814698	0.890984	0.889536	0.811814	0.869223	0.789241	0.618339	0.810822	0.846453	0.8248	0.714645	0.806538	0.673509	0.838561	0.737137	0.868894	0.809812	0.734676	0.804278	0.897395	0.815359	0.818292	0.833483	0.7676	0.828282	0.827277	0.817029	0.773925	0.760814	0.778931	0.734941	0.856462	0.593904	0.73047	0.833594
cg00112493	ENSG00000246774	AC004051.2	lincRNA	0.610543	0.612971	0.408923	0.641517	0.333462	0.843248	0.353822	0.89833	0.25896	0.74653	0.835504	0.696676	0.672446	0.686394	0.946965	0.660246	0.903982	0.53223	0.280526	0.830387	0.645797	0.680588	0.779814	0.788674	0.8644	0.851475	0.903661	0.917422	0.631811	0.867426	0.703443	0.895762	0.597403	0.841261	0.640752	0.162475	0.844837	0.775125	0.886197	0.172414	0.898417	0.217765	0.75453	0.240682	0.122838	0.398068
cg00112588	ENSG00000224687	RASAL2-AS1	lincRNA	0.906163	0.582529	0.922827	0.925589	0.91802	0.90973	0.891299	0.906362	0.621767	0.707281	0.917332	0.901388	0.941898	0.879349	0.936572	0.891506	0.934082	0.261638	0.708478	0.865266	0.773467	0.630093	0.938756	0.823908	0.698298	0.921856	0.918262	0.720761	0.7524	0.21906	0.936697	0.935486	0.907297	0.885884	0.429796	0.922119	0.894124	0.891824	0.906191	0.886818	0.933612	0.927171	0.888793	0.751621	0.880806	0.775711
cg00112798	ENSG00000269935	RP11-482M8.3	antisense	0.919731	0.926025	0.92339	0.935699	0.969298	0.938733	0.953393	0.953627	0.940794	0.952005	0.935875	0.947934	0.81105	0.957611	0.950011	0.948824	0.896993	0.958469	0.967033	0.911848	0.924856	0.941121	0.962612	0.938927	0.939591	0.947578	0.951897	0.954332	0.933329	0.954164	0.968186	0.954982	0.947648	0.917057	0.94048	0.927508	0.938161	0.933463	0.95225	0.929387	0.958229	0.928866	0.923465	0.945269	0.937096	0.943065
cg00113369	ENSG00000177133	LINC00982	antisense	0.884617	0.824449	0.592765	0.900872	0.914641	0.881425	0.919623	0.918128	0.634026	0.90365	0.856137	0.890355	0.877891	0.881765	0.930159	0.914722	0.629206	0.557976	0.885796	0.864119	0.876696	0.882298	0.635233	0.826673	0.865693	0.894273	0.906113	0.894924	0.867743	0.826545	0.605934	0.922809	0.876672	0.831896	0.892517	0.881078	0.828079	0.813711	0.861271	0.538594	0.871224	0.873497	0.865914	0.824769	0.860666	0.8385
cg00113663	ENSG00000249430	CTD-2231H16.1	lincRNA	0.613211	0.705031	0.741389	0.335773	0.857448	0.875156	0.896855	0.89963	0.624515	0.883972	0.645778	0.584444	0.827797	0.863343	0.856173	0.880582	0.857	0.523942	0.861444	0.714436	0.777165	0.82448	0.89077	0.532663	0.844771	0.854248	0.873074	0.65023	0.862631	0.695591	0.775994	0.861604	0.518794	0.816372	0.854478	0.696263	0.820635	0.79421	0.680934	0.705854	0.68394	0.842874	0.749498	0.821072	0.792445	0.809512
cg00113951	ENSG00000256008	RP11-728G15.1	antisense	0.068681	0.261368	0.100638	0.0799004	0.200984	0.0981381	0.113818	0.0952787	0.128228	0.131107	0.125752	0.12469	0.0856645	0.114124	0.103543	0.519743	0.0818569	0.103851	0.138377	0.224099	0.119278	0.56285	0.0926091	0.0850246	0.124016	0.112939	0.090689	0.520498	0.119552	0.572261	0.08365	0.165527	0.0697145	0.0689259	0.0850288	0.0782602	0.0835396	0.0877938	0.099473	0.107155	0.0910573	0.077043	0.0651808	0.100337	0.0764159	0.065593
cg00114159	ENSG00000179219	LINC00311	lincRNA	0.937957	0.945574	0.942997	0.945533	0.938316	0.937259	0.930763	0.942549	0.951948	0.951762	0.938247	0.940614	0.943161	0.943865	0.950806	0.951007	0.954676	0.946747	0.950773	0.946463	0.938924	0.944349	0.963356	0.936538	0.952678	0.941546	0.962939	0.94533	0.950785	0.957326	0.904526	0.949807	0.924989	0.928622	0.93099	0.939132	0.920734	0.938156	0.912056	0.941569	0.902599	0.933971	0.934503	0.951112	0.949527	0.957977
cg00114784	ENSG00000259282	SPATA8-AS1	antisense	0.914811	0.842665	0.808273	0.859476	0.8993	0.85133	0.934223	0.692427	0.806873	0.888637	0.892593	0.628325	0.854543	0.879953	0.655248	0.901161	0.306783	0.626358	0.925893	0.838022	0.846026	0.766083	0.773272	0.603613	0.820361	0.322229	0.427071	0.909238	0.843868	0.879027	0.889108	0.633249	0.494658	0.805556	0.798017	0.872858	0.551042	0.669292	0.804697	0.887382	0.783077	0.783598	0.847052	0.71147	0.864532	0.719439
cg00115102	ENSG00000234630	LL22NC03-2H8.4	lincRNA	0.574599	0.554034	0.570665	0.561279	0.592599	0.608935	0.611569	0.592871	0.604021	0.635723	0.591383	0.617896	0.549861	0.579472	0.660658	0.591535	0.600351	0.605602	0.613881	0.58945	0.587363	0.589378	0.617119	0.582907	0.583642	0.568951	0.620618	0.582298	0.619723	0.638215	0.589588	0.673551	0.520392	0.457442	0.498571	0.524132	0.549181	0.508424	0.527046	0.56477	0.536011	0.481477	0.538682	0.572663	0.491352	0.549183
cg00116418	ENSG00000237647	ERICH1-AS1	antisense	0.948378	0.933068	0.943106	0.93895	0.966842	0.943137	0.884423	0.942994	0.943195	0.949926	0.936887	0.943152	0.944327	0.939721	0.679785	0.938153	0.9444	0.937522	0.948535	0.920918	0.928632	0.939794	0.948472	0.920763	0.929232	0.925566	0.944704	0.931445	0.951159	0.961554	0.950545	0.737535	0.929937	0.915605	0.934107	0.956148	0.930497	0.934968	0.919663	0.932329	0.919163	0.936166	0.92477	0.943062	0.947574	0.93409
cg00116558	ENSG00000226370	LINC00375	lincRNA	0.906781	0.899421	0.901519	0.883804	0.895704	0.908239	0.946451	0.921647	0.910201	0.904838	0.903555	0.919854	0.89144	0.892767	0.883918	0.915937	0.892097	0.900271	0.925994	0.88894	0.905378	0.904152	0.918457	0.873681	0.893342	0.894317	0.91991	0.9036	0.885932	0.914712	0.898944	0.911871	0.802513	0.808502	0.868143	0.811965	0.855746	0.807427	0.817926	0.881825	0.835564	0.842794	0.838803	0.854498	0.818573	0.799775
cg00117237	ENSG00000246145	RP11-346I3.4	lincRNA	0.898221	0.853289	0.822752	0.644356	0.928173	0.903731	0.911798	0.396772	0.878845	0.921656	0.931697	0.717271	0.911572	0.920709	0.884655	0.935072	0.906787	0.920398	0.279503	0.913196	0.930877	0.802702	0.885653	0.903806	0.944352	0.307367	0.730173	0.268134	0.934383	0.264257	0.929817	0.730656	0.906527	0.939708	0.923036	0.90851	0.632904	0.387002	0.721785	0.711595	0.693474	0.887513	0.778395	0.293811	0.859957	0.675901
cg00117599	ENSG00000266821	RP11-6N17.2	lincRNA	0.264563	0.217674	0.814941	0.236229	0.120174	0.716553	0.40666	0.115927	0.153593	0.461968	0.169713	0.155294	0.138716	0.484159	0.240392	0.451053	0.175629	0.117421	0.198424	0.345704	0.452392	0.232791	0.466963	0.329438	0.543643	0.208987	0.131015	0.15952	0.460975	0.165244	0.144926	0.207718	0.145165	0.189661	0.131486	0.133277	0.195687	0.131643	0.42758	0.177171	0.445993	0.130975	0.329521	0.220778	0.139164	0.277516
cg00118199	ENSG00000228204	RP4-724E13.2	antisense	0.94466	0.921319	0.910879	0.935288	0.91631	0.775726	0.945786	0.934662	0.937174	0.935295	0.922696	0.93299	0.889995	0.934564	0.940954	0.935187	0.95431	0.952253	0.942773	0.933076	0.942382	0.943481	0.95713	0.918735	0.882177	0.941888	0.951813	0.936126	0.95149	0.950368	0.946193	0.94951	0.93172	0.921136	0.928841	0.931152	0.927628	0.928281	0.943525	0.918918	0.926919	0.912534	0.929538	0.94649	0.938368	0.953528
cg00118317	ENSG00000227757	AP000282.2	antisense	0.135642	0.138391	0.153633	0.106003	0.124761	0.167727	0.130784	0.131944	0.136433	0.151062	0.464169	0.153652	0.15293	0.240665	0.146577	0.186984	0.145409	0.170705	0.168344	0.37766	0.142076	0.264858	0.13377	0.178915	0.171535	0.147443	0.208523	0.150638	0.13913	0.174207	0.150819	0.151724	0.124821	0.125951	0.173376	0.142838	0.156933	0.161023	0.147284	0.169484	0.132626	0.142897	0.155153	0.169457	0.163583	0.145575
cg00118783	ENSG00000260496	RP11-161M6.3	lincRNA	0.96387	0.981798	0.983837	0.97226	0.982054	0.981825	0.974449	0.982173	0.988442	0.978351	0.971402	0.966507	0.950243	0.984208	0.9631	0.962679	0.965333	0.977442	0.92697	0.968255	0.954295	0.965416	0.981498	0.968892	0.980861	0.966368	0.98321	0.959746	0.961474	0.98023	0.9649	0.96249	0.910224	0.944981	0.984214	0.986943	0.960412	0.955821	0.957018	0.960043	0.957474	0.97521	0.95352	0.970761	0.978452	0.966487
cg00118808	ENSG00000233901	RP11-65J3.1	lincRNA	0.130302	0.115568	0.261507	0.245639	0.255003	0.289758	0.151888	0.157633	0.163157	0.104384	0.237842	0.152193	0.142476	0.37127	0.112876	0.108353	0.130344	0.134186	0.434309	0.260256	0.20639	0.164741	0.234848	0.23092	0.336031	0.150247	0.177672	0.153113	0.14343	0.146194	0.118298	0.128403	0.0929693	0.208868	0.121217	0.149505	0.122175	0.158969	0.0994363	0.142976	0.0962246	0.109002	0.142201	0.177992	0.132836	0.228267
cg00118978	ENSG00000144596	GRIP2	processed_transcript	0.599433	0.784172	0.185339	0.705703	0.730931	0.258523	0.833453	0.704549	0.700473	0.393781	0.543739	0.492591	0.481651	0.666115	0.282547	0.76371	0.650065	0.681534	0.551002	0.611347	0.624689	0.842919	0.212248	0.403128	0.395586	0.893007	0.383597	0.285084	0.43748	0.445433	0.854465	0.363599	0.482709	0.309124	0.886104	0.346793	0.894854	0.11076	0.591041	0.441333	0.584509	0.911851	0.553752	0.693119	0.942389	0.586761
cg00119053	ENSG00000224478	RP11-13P5.1	lincRNA	0.907168	0.939236	0.950244	0.584524	0.957261	0.9414	0.958297	0.955228	0.906794	0.95146	0.935661	0.947624	0.794265	0.944229	0.937415	0.957109	0.929902	0.939118	0.802506	0.931804	0.931334	0.916435	0.931949	0.633364	0.906	0.917133	0.931486	0.951206	0.937649	0.941394	0.93302	0.953616	0.906648	0.927189	0.939807	0.546204	0.91219	0.715425	0.811392	0.931882	0.819282	0.946472	0.912713	0.947265	0.952561	0.811906
cg00119073	ENSG00000270959	LPP-AS2	antisense	0.157486	0.86714	0.278133	0.102402	0.548078	0.231343	0.626433	0.59261	0.677432	0.694223	0.59961	0.623926	0.495935	0.570288	0.880181	0.631793	0.326626	0.685082	0.233553	0.484468	0.416817	0.773119	0.308936	0.347412	0.35071	0.26533	0.475782	0.137346	0.605908	0.618995	0.396854	0.919662	0.227068	0.257991	0.446617	0.407843	0.576943	0.656916	0.670856	0.462849	0.67434	0.837623	0.311407	0.373904	0.605464	0.379579
cg00119460	ENSG00000233529	HCG21	antisense	0.0773318	0.123294	0.135299	0.0916265	0.103069	0.106862	0.147632	0.120616	0.121011	0.106396	0.106912	0.104431	0.0888228	0.146357	0.089045	0.0690693	0.0825547	0.093641	0.0899277	0.102702	0.120649	0.197176	0.119214	0.106918	0.103035	0.0762335	0.0983925	0.0840228	0.102901	0.101043	0.0987933	0.110425	0.0862699	0.0755657	0.0822716	0.0771326	0.108053	0.105002	0.213663	0.088107	0.21653	0.0910891	0.114214	0.0930649	0.0977878	0.127893
cg00119986	ENSG00000214546	AC087491.2	lincRNA	0.291875	0.260456	0.328622	0.279287	0.251444	0.351094	0.277714	0.347317	0.309862	0.374387	0.229259	0.373995	0.303667	0.305063	0.365795	0.327558	0.35489	0.374514	0.328955	0.293314	0.354861	0.361805	0.326757	0.380066	0.326773	0.360811	0.329913	0.328609	0.355762	0.334725	0.298912	0.38218	0.250218	0.24524	0.255875	0.245555	0.25094	0.268156	0.235825	0.248785	0.250711	0.294625	0.277227	0.286072	0.260872	0.247518
cg00120096	ENSG00000267211	RP5-1067M6.3	lincRNA	0.0831222	0.0821181	0.0865524	0.0777768	0.081729	0.097981	0.128371	0.0640495	0.0967224	0.0681407	0.100045	0.0732806	0.0496673	0.0777051	0.0625946	0.0959153	0.0645854	0.0733822	0.0562904	0.0919839	0.072875	0.0976448	0.0661139	0.0402063	0.0991871	0.0804346	0.0620771	0.0983171	0.0537901	0.087016	0.0643392	0.0811119	0.0546102	0.0475545	0.0758713	0.0519693	0.0514543	0.0475726	0.0647203	0.0954558	0.0647326	0.0419704	0.0940068	0.0642928	0.0620036	0.0663682
cg00120274	ENSG00000229116	RP11-20J15.3	antisense	0.368759	0.810088	0.8611	0.391101	0.661644	0.781246	0.828843	0.825968	0.282621	0.288732	0.810086	0.605494	0.368019	0.631384	0.55124	0.577469	0.789411	0.477139	0.583492	0.639152	0.601201	0.562798	0.72383	0.469115	0.731355	0.818682	0.792253	0.628433	0.472666	0.573252	0.243547	0.579329	0.624533	0.750319	0.731411	0.560884	0.174032	0.554452	0.693398	0.521567	0.674294	0.217826	0.768099	0.556002	0.176998	0.525499
cg00121255	ENSG00000226079	RP3-399L15.2	lincRNA	0.558226	0.626052	0.39298	0.582549	0.855584	0.713051	0.791854	0.592487	0.280432	0.271561	0.809004	0.621455	0.657156	0.76753	0.527711	0.915765	0.455023	0.255784	0.893509	0.73997	0.636163	0.655272	0.265597	0.415974	0.708529	0.566712	0.278246	0.392653	0.426468	0.293655	0.234158	0.558622	0.585838	0.493694	0.470815	0.866531	0.510488	0.230415	0.417546	0.539291	0.404688	0.167852	0.602978	0.286911	0.47132	0.371583
cg00122659	ENSG00000231966	RP11-12M5.4	lincRNA	0.699292	0.723216	0.701871	0.314372	0.897038	0.926999	0.835031	0.907196	0.231027	0.935474	0.804616	0.673913	0.908219	0.928394	0.950646	0.724156	0.9384	0.688111	0.963999	0.757857	0.849477	0.83683	0.767589	0.587978	0.666389	0.936548	0.925197	0.976497	0.899787	0.713519	0.947905	0.953685	0.605378	0.462567	0.906882	0.537139	0.916346	0.666746	0.932153	0.934489	0.926502	0.116625	0.452492	0.68841	0.123408	0.674358
cg00123001	ENSG00000226434	RP11-1L9.1	lincRNA	0.834439	0.804308	0.918071	0.781555	0.869107	0.941564	0.878395	0.876538	0.867734	0.878652	0.883611	0.927408	0.921103	0.905678	0.878466	0.921779	0.88704	0.91714	0.909534	0.88865	0.883938	0.840144	0.930725	0.844731	0.893828	0.906672	0.899281	0.855317	0.885592	0.93783	0.936718	0.87903	0.870919	0.869636	0.850702	0.883298	0.846861	0.877201	0.883456	0.878832	0.872184	0.707633	0.824541	0.860616	0.926412	0.886052
cg00123090	ENSG00000231768	RP5-855F14.1	lincRNA	0.88868	0.905276	0.627535	0.890931	0.930017	0.891785	0.935119	0.899585	0.604553	0.918176	0.925091	0.912417	0.920981	0.879865	0.90991	0.904405	0.913798	0.579721	0.914504	0.867501	0.867455	0.895465	0.757152	0.841748	0.867526	0.883284	0.899604	0.878984	0.892061	0.926724	0.916441	0.897365	0.414584	0.868725	0.875353	0.868191	0.881084	0.850758	0.865375	0.894576	0.878422	0.867529	0.868799	0.882241	0.910796	0.846012
cg00124432	ENSG00000231074	HCG18	antisense	0.0582472	0.0555521	0.0490677	0.0449868	0.0533876	0.0509279	0.0639836	0.0498197	0.0515802	0.0690235	0.0455701	0.0463965	0.0436743	0.0330683	0.0714872	0.0594621	0.0355203	0.0452922	0.0646922	0.0394068	0.0590444	0.0644141	0.05769	0.0423633	0.0371991	0.0459895	0.0527032	0.0440004	0.051729	0.0547741	0.0823605	0.0577989	0.0318523	0.0341435	0.041681	0.0294942	0.0546182	0.0405183	0.0432552	0.0371199	0.0478665	0.0385133	0.039625	0.0400748	0.0469639	0.0273727
cg00124993	ENSG00000270123	VTRNA2-1	lincRNA	0.490332	0.536557	0.512427	0.438015	0.52404	0.56206	0.513778	0.0709062	0.576647	0.512017	0.750738	0.533142	0.0486586	0.507249	0.542886	0.538332	0.0477502	0.533714	0.516731	0.607745	0.51643	0.632021	0.601889	0.494647	0.49317	0.0430129	0.161374	0.489479	0.52515	0.529971	0.0618781	0.52212	0.415647	0.1106	0.486509	0.481273	0.477041	0.444058	0.490087	0.488512	0.485462	0.0426755	0.530601	0.480832	0.108807	0.497519
cg00125005	ENSG00000236734	GRIFIN	processed_transcript	0.897093	0.857691	0.435529	0.902037	0.935319	0.894758	0.946716	0.952422	0.919076	0.946968	0.927358	0.944031	0.546074	0.928981	0.734406	0.949421	0.870243	0.73737	0.730107	0.899012	0.890796	0.799506	0.453178	0.80894	0.607894	0.764606	0.949145	0.578136	0.915862	0.939139	0.813072	0.949905	0.85029	0.651737	0.935407	0.925002	0.922734	0.890926	0.923406	0.912884	0.933035	0.284566	0.8936	0.923768	0.931875	0.89516
cg00125148	ENSG00000241449	RP11-545G3.1	lincRNA	0.763188	0.72603	0.713618	0.346218	0.716862	0.682785	0.743089	0.643405	0.836175	0.428297	0.732362	0.695587	0.623475	0.74696	0.824221	0.845087	0.674951	0.868581	0.738165	0.657515	0.683687	0.789722	0.753138	0.508796	0.618751	0.626339	0.736492	0.510704	0.555436	0.684256	0.485567	0.854777	0.518251	0.639053	0.65191	0.676781	0.360691	0.545414	0.686231	0.769604	0.704523	0.407507	0.510514	0.727244	0.436435	0.614852
cg00125601	ENSG00000248118	LINC01019	lincRNA	0.960067	0.949907	0.950503	0.957994	0.967257	0.952688	0.970628	0.952307	0.930795	0.932911	0.949174	0.940735	0.955507	0.948131	0.966597	0.95185	0.941337	0.734485	0.950592	0.93487	0.949804	0.952381	0.900522	0.92233	0.931534	0.960637	0.957327	0.960649	0.932318	0.928607	0.959622	0.965914	0.727757	0.930578	0.952113	0.953573	0.938056	0.774835	0.956759	0.94806	0.938147	0.94689	0.931109	0.839747	0.923663	0.925666
cg00125858	ENSG00000230615	RP5-1198O20.4	lincRNA	0.709203	0.848401	0.850574	0.718964	0.845155	0.875372	0.871754	0.890933	0.860933	0.885079	0.857032	0.909912	0.756163	0.864998	0.886289	0.883674	0.890572	0.887031	0.78666	0.826877	0.741663	0.868051	0.903017	0.758209	0.858321	0.871174	0.894255	0.836385	0.836546	0.884174	0.894864	0.879245	0.805532	0.750092	0.802802	0.688335	0.829842	0.702167	0.84261	0.837097	0.845143	0.831094	0.818158	0.832419	0.821836	0.797364
cg00126148	ENSG00000250103	RP11-380D23.2	lincRNA	0.817773	0.509742	0.835508	0.194005	0.273556	0.752614	0.70699	0.234874	0.920822	0.516093	0.870102	0.275296	0.169169	0.537282	0.309055	0.847438	0.537199	0.922308	0.254861	0.637193	0.524776	0.523431	0.825393	0.305354	0.490964	0.54302	0.246256	0.40901	0.47981	0.323069	0.168789	0.602174	0.586234	0.208081	0.727588	0.577411	0.525185	0.400058	0.490463	0.84483	0.503239	0.136367	0.58382	0.570975	0.0992182	0.502908
cg00126173	ENSG00000259353	RP11-30K9.5	antisense	0.935965	0.888137	0.891681	0.607082	0.96228	0.915489	0.932136	0.939476	0.949439	0.920456	0.860081	0.460331	0.920251	0.934803	0.934269	0.944283	0.960437	0.956168	0.950657	0.930962	0.956561	0.898998	0.944197	0.768128	0.933557	0.963232	0.926478	0.951543	0.971643	0.94683	0.758251	0.939163	0.901045	0.587193	0.803737	0.797135	0.94458	0.941135	0.923595	0.920121	0.944895	0.917049	0.919187	0.93418	0.944366	0.893069
cg00126320	ENSG00000254002	RP11-213G6.2	lincRNA	0.66614	0.608205	0.523001	0.658462	0.72625	0.668623	0.778984	0.783768	0.754375	0.755083	0.69602	0.591316	0.394798	0.692192	0.657344	0.761322	0.353685	0.787571	0.675398	0.580575	0.541101	0.705536	0.767045	0.64214	0.626397	0.414212	0.741612	0.748557	0.603142	0.680355	0.276226	0.806166	0.683856	0.465513	0.637813	0.655671	0.397061	0.268572	0.647429	0.663772	0.615241	0.123472	0.509932	0.616927	0.181876	0.533332
cg00126636	ENSG00000268836	LA16c-OS12.2	lincRNA	0.954364	0.959089	0.959432	0.937154	0.959404	0.957676	0.965644	0.958386	0.964229	0.960602	0.962649	0.959699	0.960885	0.957964	0.9581	0.960807	0.949087	0.962427	0.956875	0.956994	0.963688	0.958468	0.966152	0.945967	0.944601	0.960316	0.964997	0.953104	0.96801	0.971256	0.958996	0.967282	0.931551	0.948741	0.93072	0.948378	0.937305	0.946242	0.932458	0.936852	0.94785	0.946579	0.935937	0.945961	0.955142	0.945565
cg00126739	ENSG00000259426	RP11-253M7.1	antisense	0.0938759	0.203349	0.0772341	0.107097	0.102683	0.107931	0.243594	0.15374	0.11392	0.126717	0.102496	0.173875	0.140847	0.134581	0.173325	0.111958	0.237476	0.166375	0.114389	0.116158	0.118362	0.282149	0.108908	0.0839611	0.109273	0.101213	0.298067	0.10843	0.112825	0.186925	0.14088	0.146273	0.118795	0.0832779	0.101069	0.339915	0.118034	0.130531	0.140359	0.563194	0.1441	0.082871	0.082575	0.135636	0.147006	0.0845617
cg00126887	ENSG00000196810	CTBP1-AS2	antisense	0.916194	0.897739	0.909142	0.863284	0.921962	0.918737	0.939009	0.922859	0.906295	0.929753	0.941842	0.939361	0.907883	0.91711	0.923921	0.938325	0.904803	0.907558	0.93179	0.90043	0.906246	0.907551	0.917188	0.887525	0.88355	0.91916	0.924711	0.915507	0.900289	0.924477	0.918163	0.926589	0.906532	0.874057	0.907727	0.890179	0.875583	0.882152	0.882196	0.898299	0.913167	0.897388	0.876048	0.908436	0.908221	0.892551
cg00126889	ENSG00000253408	RP11-231D20.2	antisense	0.954051	0.954861	0.943368	0.966354	0.954899	0.405495	0.919322	0.959561	0.965082	0.960382	0.949377	0.955819	0.959095	0.963967	0.961281	0.878912	0.95883	0.958968	0.955826	0.942713	0.94994	0.823833	0.968969	0.914876	0.872713	0.954971	0.953982	0.667033	0.971679	0.9526	0.969806	0.966338	0.912934	0.946903	0.951261	0.94239	0.945519	0.94365	0.941341	0.863023	0.935321	0.95727	0.913095	0.9577	0.971221	0.964084
cg00127167	ENSG00000250579	CTD-2297D10.2	antisense	0.413653	0.432219	0.600376	0.230692	0.64873	0.598575	0.735946	0.386009	0.797327	0.373774	0.612695	0.312115	0.0973818	0.604767	0.557901	0.699548	0.541268	0.803409	0.638736	0.527461	0.465332	0.668751	0.596885	0.416286	0.526408	0.500935	0.365368	0.645994	0.391214	0.53233	0.17552	0.52809	0.540642	0.296532	0.673773	0.47819	0.446725	0.327976	0.464012	0.624608	0.483778	0.545194	0.488387	0.588314	0.2872	0.497595
cg00127353	ENSG00000227012	RP1-97J1.2	lincRNA	0.959898	0.962955	0.966587	0.957294	0.969266	0.95603	0.969965	0.95378	0.964544	0.963312	0.957269	0.963472	0.931475	0.965834	0.962312	0.967461	0.95759	0.964302	0.973978	0.956361	0.959829	0.972947	0.962815	0.934625	0.941065	0.96492	0.965869	0.956973	0.957671	0.964699	0.962053	0.959921	0.953776	0.957917	0.968342	0.9661	0.97623	0.955824	0.965022	0.97067	0.959453	0.962903	0.950703	0.969787	0.971694	0.976702
cg00128057	ENSG00000250003	CTD-2116N24.1	lincRNA	0.964056	0.961389	0.965881	0.95668	0.962668	0.971824	0.961126	0.967044	0.971669	0.969074	0.963841	0.96585	0.974068	0.958256	0.96932	0.968744	0.963638	0.971062	0.97254	0.967221	0.981935	0.963639	0.977055	0.96139	0.964839	0.966906	0.976355	0.968268	0.959326	0.96793	0.97839	0.96794	0.962374	0.953498	0.958558	0.959402	0.951251	0.955179	0.954188	0.956337	0.973466	0.956533	0.955671	0.969954	0.962018	0.972522
cg00128517	ENSG00000230131	RP11-282I1.1	lincRNA	0.618709	0.938562	0.395075	0.72081	0.89305	0.863035	0.934961	0.934833	0.938534	0.507036	0.748771	0.753358	0.776661	0.886736	0.770249	0.925515	0.83003	0.936952	0.92895	0.696807	0.544271	0.917883	0.482393	0.731081	0.84306	0.686146	0.932309	0.705317	0.620971	0.931208	0.758949	0.941348	0.9154	0.603024	0.636511	0.919736	0.917828	0.599582	0.921699	0.893398	0.924045	0.941335	0.589861	0.866758	0.6252	0.587683
cg00129196	ENSG00000227210	AC079145.4	antisense	0.733575	0.651789	0.588	0.208686	0.490394	0.628378	0.766547	0.726436	0.83522	0.817835	0.572441	0.580969	0.273462	0.705526	0.347361	0.652248	0.698195	0.858421	0.46821	0.57433	0.533046	0.770813	0.693746	0.165049	0.608292	0.596672	0.690934	0.773432	0.628972	0.639406	0.187049	0.597197	0.729798	0.137903	0.747818	0.749104	0.786868	0.47601	0.630424	0.700323	0.596295	0.708065	0.218997	0.484695	0.527784	0.46639
cg00129785	ENSG00000224413	AP001476.2	lincRNA	0.442687	0.668294	0.883078	0.692804	0.940247	0.930685	0.935982	0.940042	0.83768	0.931749	0.925263	0.551973	0.687307	0.931125	0.940336	0.945212	0.938813	0.914319	0.943802	0.911501	0.76158	0.887821	0.690454	0.753127	0.917829	0.91332	0.944407	0.71276	0.888257	0.681481	0.706474	0.929233	0.925657	0.338456	0.883007	0.891135	0.881765	0.726742	0.923934	0.909682	0.916567	0.907485	0.902373	0.568535	0.905883	0.701586
cg00130165	ENSG00000250846	RP11-807H7.1	lincRNA	0.832859	0.853648	0.733215	0.841142	0.890757	0.749414	0.901017	0.888592	0.921078	0.86351	0.804359	0.831134	0.880517	0.757149	0.863781	0.874744	0.874584	0.916424	0.916523	0.58162	0.477986	0.844855	0.871251	0.590132	0.637151	0.826459	0.91307	0.859409	0.632818	0.887131	0.783676	0.67671	0.827284	0.688091	0.866065	0.847355	0.545044	0.418275	0.894209	0.783582	0.893905	0.578235	0.572812	0.778053	0.450526	0.523959
cg00130223	ENSG00000260141	RP11-19N8.4	lincRNA	0.694387	0.643199	0.668018	0.609389	0.534355	0.635022	0.752216	0.693527	0.778862	0.744228	0.698604	0.760982	0.458553	0.704037	0.736094	0.751979	0.510377	0.744263	0.568482	0.703788	0.629238	0.760768	0.701129	0.705538	0.615113	0.485019	0.668641	0.529755	0.684804	0.757289	0.4457	0.726257	0.619018	0.391511	0.628354	0.597509	0.436653	0.535528	0.554128	0.600496	0.526188	0.554648	0.421198	0.681426	0.5803	0.505512
cg00130528	ENSG00000231453	AC018470.4	lincRNA	0.832787	0.845836	0.84989	0.840148	0.875138	0.865092	0.874495	0.892087	0.878701	0.852313	0.860782	0.848277	0.852181	0.8659	0.893081	0.846819	0.841978	0.902465	0.8333	0.871251	0.873535	0.832722	0.864127	0.809623	0.86221	0.849373	0.919505	0.815727	0.846068	0.871503	0.854033	0.890937	0.777614	0.82531	0.796036	0.84007	0.806232	0.761755	0.832522	0.839142	0.848149	0.84231	0.853507	0.82815	0.810031	0.823376
cg00130778	ENSG00000237517	DGCR5	antisense	0.543111	0.811806	0.426052	0.813443	0.787919	0.781396	0.779438	0.802269	0.788108	0.816806	0.750552	0.78937	0.810478	0.793188	0.510807	0.804494	0.527532	0.810433	0.252895	0.718646	0.675969	0.649976	0.491992	0.72092	0.742065	0.512508	0.779697	0.4904	0.755411	0.784959	0.805602	0.543334	0.817849	0.826868	0.514129	0.833746	0.832297	0.83834	0.829307	0.814621	0.826654	0.837786	0.805084	0.818765	0.842712	0.811018
cg00130808	ENSG00000259280	RP11-122D10.1	processed_transcript	0.904037	0.863521	0.653022	0.885675	0.893476	0.886477	0.918658	0.928113	0.933734	0.939805	0.90752	0.939338	0.347704	0.908531	0.94416	0.91506	0.928927	0.962631	0.862985	0.760362	0.838774	0.934391	0.889383	0.828198	0.835129	0.91018	0.960159	0.933764	0.817382	0.937183	0.433255	0.943716	0.912377	0.309797	0.930852	0.948671	0.896031	0.923861	0.91144	0.909699	0.945024	0.916333	0.804549	0.924857	0.765517	0.794652
cg00131081	ENSG00000228629	AC092295.4	antisense	0.52675	0.585846	0.811121	0.704526	0.806345	0.622991	0.829346	0.844286	0.584157	0.87439	0.779144	0.876179	0.861408	0.771993	0.856891	0.860486	0.86492	0.557621	0.631544	0.728332	0.598514	0.579862	0.880737	0.776073	0.539144	0.85091	0.820869	0.528207	0.735061	0.854089	0.888827	0.870757	0.780952	0.698182	0.443213	0.219925	0.501685	0.799989	0.817075	0.795217	0.827303	0.808368	0.770269	0.607342	0.824772	0.730049
cg00131372	ENSG00000248647	RP11-331K21.1	antisense	0.0370295	0.220589	0.0887567	0.0380803	0.042836	0.0550804	0.485345	0.0524187	0.0315824	0.0426849	0.0904074	0.0581649	0.0562482	0.0388948	0.0443472	0.759028	0.0439952	0.0287761	0.0747834	0.365494	0.042935	0.4251	0.0580329	0.0354035	0.032229	0.044665	0.0469296	0.0694888	0.0464967	0.0312792	0.05313	0.0535208	0.0265722	0.0499663	0.0358372	0.0296794	0.0259866	0.0311457	0.0398146	0.0219197	0.0328914	0.0178325	0.0239294	0.029474	0.034837	0.200068
cg00131870	ENSG00000260929	RP11-327F22.1	antisense	0.0814434	0.101835	0.0897896	0.097584	0.113666	0.0968959	0.10861	0.0856505	0.103795	0.0937914	0.0969951	0.120416	0.0916793	0.077077	0.106573	0.0912627	0.103626	0.0951248	0.102915	0.100504	0.105689	0.0967767	0.0978406	0.091055	0.0750832	0.0950453	0.0854776	0.0915141	0.0826167	0.11814	0.0965904	0.122049	0.0937688	0.0887897	0.0861732	0.0887049	0.109879	0.10434	0.0992194	0.092557	0.0913954	0.0864887	0.0825714	0.0934028	0.0927891	0.0869454
cg00132108	ENSG00000250155	CTD-2353F22.1	antisense	0.147021	0.118262	0.103313	0.118813	0.102261	0.122068	0.125319	0.130721	0.166222	0.0716904	0.187826	0.131843	0.0976187	0.0856813	0.119974	0.0972797	0.099021	0.118899	0.101353	0.109278	0.109731	0.145924	0.14003	0.113564	0.0938758	0.0973691	0.115869	0.104189	0.0851911	0.119899	0.104467	0.117127	0.0700563	0.0561121	0.0838153	0.0815848	0.0833898	0.103909	0.104019	0.0815804	0.0874149	0.0612813	0.0604003	0.0796343	0.0835447	0.0771385
cg00132255	ENSG00000230461	PROX1-AS1	antisense	0.619021	0.718362	0.407077	0.139777	0.197162	0.192685	0.722239	0.175102	0.751419	0.204982	0.87991	0.68702	0.703674	0.683008	0.677397	0.150665	0.935711	0.704071	0.246205	0.732314	0.536251	0.805703	0.303429	0.198716	0.256043	0.874577	0.223962	0.149461	0.235093	0.215292	0.170474	0.721739	0.118485	0.58413	0.692817	0.615163	0.602319	0.579059	0.580482	0.620684	0.56916	0.114927	0.527415	0.615844	0.115024	0.472204
cg00132623	ENSG00000253773	KB-1047C11.2	lincRNA	0.126353	0.104432	0.135586	0.113598	0.139075	0.0993876	0.13106	0.108975	0.12854	0.10624	0.113228	0.121859	0.100471	0.116399	0.110079	0.100837	0.107924	0.120713	0.116863	0.121362	0.126665	0.10595	0.157578	0.129522	0.0901221	0.111903	0.104236	0.109598	0.120562	0.153836	0.136199	0.145015	0.0854754	0.078479	0.103276	0.0914525	0.133747	0.105767	0.0914297	0.0875005	0.0945786	0.0852716	0.095887	0.0941656	0.0892003	0.101614
cg00132716	ENSG00000261818	RP11-351A20.1	lincRNA	0.940641	0.921999	0.932263	0.928958	0.951429	0.940999	0.944981	0.938936	0.951015	0.940917	0.928365	0.939526	0.949297	0.930865	0.942388	0.943825	0.942025	0.951457	0.946798	0.911278	0.923186	0.933228	0.951789	0.91144	0.927609	0.941612	0.93407	0.92772	0.938865	0.947568	0.95354	0.94191	0.908743	0.912975	0.932105	0.929422	0.904837	0.918572	0.94433	0.929138	0.933199	0.927411	0.913345	0.939333	0.93039	0.92553
cg00133857	ENSG00000266667	RP11-849N15.4	lincRNA	0.93411	0.934236	0.943345	0.948933	0.958537	0.941095	0.953827	0.946651	0.954909	0.947042	0.908129	0.950862	0.951893	0.94175	0.959844	0.932313	0.946673	0.94894	0.947016	0.946645	0.943247	0.939971	0.966341	0.935749	0.949004	0.932533	0.957449	0.951167	0.94514	0.946706	0.948944	0.940233	0.913353	0.910097	0.918344	0.934639	0.920418	0.906915	0.944582	0.932389	0.965405	0.93253	0.926209	0.928989	0.946429	0.965227
cg00134728	ENSG00000244578	RP11-548O1.3	lincRNA	0.937132	0.935307	0.934685	0.935601	0.953144	0.953444	0.94697	0.954145	0.954612	0.957557	0.928767	0.925286	0.950166	0.950616	0.953339	0.947368	0.955371	0.947938	0.954701	0.944877	0.949654	0.942945	0.95869	0.934537	0.939653	0.93837	0.950636	0.939737	0.949669	0.964549	0.952429	0.957968	0.943217	0.924382	0.955913	0.938872	0.917581	0.92895	0.945086	0.947783	0.950807	0.941372	0.937031	0.94498	0.929326	0.9331
cg00135888	ENSG00000254602	AP000662.4	sense_overlapping	0.186678	0.620293	0.444613	0.223505	0.556441	0.216306	0.682037	0.519961	0.200343	0.206052	0.182903	0.224157	0.148263	0.429313	0.154344	0.51738	0.395491	0.144409	0.160204	0.222507	0.258116	0.632093	0.200968	0.230976	0.374554	0.215638	0.500993	0.176283	0.164555	0.232764	0.161651	0.160421	0.105566	0.212238	0.479718	0.162933	0.140606	0.377931	0.121239	0.150189	0.126911	0.172206	0.248825	0.200012	0.306001	0.39172
cg00136192	ENSG00000266983	CTC-232P5.1	antisense	0.0471686	0.0359539	0.0509305	0.0411223	0.0446576	0.0499235	0.0563973	0.0368457	0.0473833	0.0475714	0.0409446	0.0530358	0.0389715	0.0523548	0.0460957	0.0516155	0.0520405	0.0408885	0.0549499	0.0361875	0.0589564	0.0511348	0.0461612	0.0473295	0.0437407	0.054777	0.0439712	0.0291756	0.0450265	0.0615266	0.0821444	0.0633226	0.0176225	0.04662	0.0414705	0.0465336	0.0240276	0.0375918	0.0450163	0.0215589	0.0292391	0.0258996	0.0382332	0.0531571	0.0345529	0.0380735
cg00137016	ENSG00000267927	CTD-2525I3.2	antisense	0.240777	0.516571	0.536609	0.479728	0.153843	0.220203	0.139049	0.161566	0.115573	0.508377	0.222688	0.282019	0.698057	0.33087	0.725818	0.163	0.182822	0.135326	0.357392	0.316666	0.434478	0.4324	0.617458	0.468163	0.288998	0.164892	0.200998	0.15393	0.339747	0.175437	0.74918	0.535657	0.106264	0.439363	0.58636	0.124499	0.163589	0.102956	0.197218	0.140508	0.193453	0.469021	0.332602	0.167791	0.596236	0.651709
cg00137855	ENSG00000271714	CTD-2377O17.1	antisense	0.854886	0.802186	0.881768	0.838465	0.847301	0.917907	0.872207	0.937732	0.89725	0.910007	0.897451	0.915271	0.945391	0.92188	0.950062	0.910688	0.920471	0.936628	0.935276	0.898747	0.943579	0.918812	0.938497	0.878896	0.942648	0.92061	0.913188	0.839419	0.919995	0.930875	0.955492	0.906383	0.902066	0.816658	0.861163	0.860158	0.859344	0.85126	0.826304	0.876084	0.854381	0.874291	0.873934	0.903549	0.909777	0.868083
cg00138474	ENSG00000235781	XXbac-BPG249D20.9	antisense	0.10903	0.115883	0.0729997	0.196617	0.116562	0.0741438	0.128269	0.0769405	0.0778119	0.0917758	0.148891	0.0853581	0.0543111	0.045081	0.0397116	0.101033	0.0598271	0.0601245	0.0533156	0.0605441	0.0680872	0.063183	0.05385	0.0685044	0.0467157	0.0503186	0.0470284	0.0511344	0.0555041	0.0488457	0.0823663	0.079757	0.0389542	0.0346371	0.0369042	0.0566098	0.0545973	0.0526227	0.0542193	0.0475324	0.0406876	0.0343409	0.040132	0.0415092	0.055958	0.0455904
cg00138641	ENSG00000262454	RP11-65J21.3	lincRNA	0.100464	0.11171	0.0909026	0.0980953	0.12247	0.104144	0.15701	0.127294	0.103101	0.08444	0.127381	0.111065	0.0704708	0.101837	0.0940937	0.139211	0.0977932	0.0950563	0.132832	0.096605	0.0950978	0.115856	0.106298	0.0989089	0.0884928	0.103268	0.111714	0.0977606	0.108793	0.0963656	0.101595	0.109614	0.0844928	0.0812884	0.0726759	0.0888212	0.123163	0.0887335	0.0821363	0.101554	0.0962506	0.0894954	0.113534	0.0933782	0.0939689	0.0994818
cg00138710	ENSG00000234796	AC113607.3	antisense	0.922065	0.938629	0.9261	0.913816	0.946469	0.942701	0.941846	0.946352	0.949928	0.955209	0.917823	0.939049	0.937127	0.94753	0.938773	0.937393	0.940211	0.951392	0.945964	0.934187	0.930862	0.940464	0.944662	0.909079	0.93322	0.924227	0.94904	0.928804	0.929783	0.934704	0.949902	0.950142	0.924437	0.935576	0.929746	0.928806	0.928856	0.913442	0.921904	0.917901	0.930144	0.932671	0.911521	0.937099	0.956418	0.916781
cg00139037	ENSG00000251015	SLC25A30-AS1	lincRNA	0.082873	0.0855363	0.0939267	0.057381	0.116054	0.0697866	0.0762121	0.0922074	0.12401	0.100743	0.110405	0.0813299	0.0787632	0.0691942	0.0738501	0.0673595	0.071864	0.0859364	0.0756821	0.0851852	0.102692	0.0891276	0.130875	0.0957028	0.07759	0.0685242	0.0687869	0.0678726	0.083568	0.0856673	0.104222	0.100919	0.0487115	0.0631356	0.0517614	0.0562135	0.0700881	0.057153	0.0555401	0.0627963	0.0579666	0.0562755	0.0803808	0.0687232	0.0658941	0.0674308
cg00139092	ENSG00000135253	KCP	processed_transcript	0.728027	0.90205	0.920159	0.559595	0.936284	0.913637	0.897589	0.945855	0.928709	0.954576	0.935584	0.943308	0.954139	0.92623	0.96054	0.935583	0.938612	0.943456	0.934159	0.900539	0.833579	0.924178	0.922523	0.721819	0.914254	0.932859	0.906463	0.944776	0.926609	0.97308	0.954512	0.937092	0.927498	0.903469	0.948218	0.937392	0.912522	0.925617	0.914952	0.900722	0.926982	0.653024	0.919122	0.708903	0.152151	0.947389
cg00139681	ENSG00000243797	CTB-111H14.1	sense_overlapping	0.262156	0.345546	0.349903	0.860432	0.941	0.265097	0.916981	0.894176	0.172256	0.947961	0.582638	0.914627	0.917057	0.889918	0.928245	0.669863	0.884516	0.169069	0.221613	0.422656	0.348412	0.288216	0.180601	0.488918	0.388044	0.280893	0.631096	0.141935	0.744183	0.253568	0.691221	0.947535	0.550921	0.854044	0.931216	0.784906	0.217938	0.630829	0.387974	0.640233	0.409006	0.123831	0.845648	0.769595	0.232638	0.275793
cg00140479	ENSG00000230513	THAP7-AS1	antisense	0.0985605	0.0849817	0.105965	0.088153	0.0902894	0.097566	0.0840074	0.0971365	0.0932314	0.0946839	0.0954417	0.124755	0.0985406	0.112058	0.107771	0.10839	0.104584	0.115337	0.107113	0.102741	0.116627	0.111587	0.0908201	0.111873	0.0971429	0.10757	0.116021	0.099885	0.0930017	0.112322	0.129063	0.0971883	0.0798232	0.0694193	0.0908766	0.0899381	0.108141	0.107011	0.0954306	0.0953317	0.0859195	0.0912678	0.0896546	0.0979337	0.091015	0.0901089
cg00141174	ENSG00000233721	RP11-205K6.1	lincRNA	0.199738	0.571746	0.44208	0.195933	0.546672	0.305103	0.377267	0.210266	0.192628	0.396988	0.17522	0.244594	0.141128	0.500821	0.296688	0.263138	0.248501	0.325145	0.129997	0.126618	0.181277	0.714665	0.406528	0.197061	0.540195	0.207572	0.268981	0.119607	0.208692	0.257506	0.146302	0.289425	0.0900455	0.195427	0.201575	0.157996	0.296643	0.158703	0.328937	0.750475	0.322733	0.155397	0.366705	0.498029	0.134464	0.224204
cg00143045	ENSG00000227400	AC012501.2	sense_overlapping	0.235126	0.874507	0.833333	0.514616	0.16206	0.824917	0.952847	0.622291	0.945685	0.728073	0.870973	0.607729	0.0931188	0.809122	0.630393	0.921976	0.595377	0.956019	0.642572	0.537924	0.364996	0.901875	0.820276	0.595225	0.673608	0.288678	0.495265	0.795836	0.429055	0.80083	0.10277	0.666634	0.730824	0.344313	0.890081	0.672064	0.493842	0.0784341	0.767069	0.876249	0.828148	0.0740262	0.337464	0.504831	0.0367292	0.498223
cg00143643	ENSG00000236842	RP11-399K21.10	antisense	0.787971	0.655078	0.308742	0.166219	0.373318	0.650183	0.556138	0.645681	0.758053	0.381798	0.613674	0.311544	0.238098	0.614472	0.914044	0.875435	0.310092	0.917318	0.0926857	0.585443	0.50947	0.772347	0.364346	0.299767	0.413438	0.556183	0.612145	0.104596	0.442321	0.769806	0.23905	0.913759	0.248948	0.220114	0.391759	0.346978	0.535573	0.203784	0.505211	0.564771	0.475146	0.857944	0.425598	0.317349	0.221041	0.360459
cg00143729	ENSG00000236914	RP11-1008C21.2	lincRNA	0.925082	0.915559	0.945868	0.938337	0.93932	0.93227	0.943383	0.915703	0.940898	0.915725	0.953339	0.927139	0.915452	0.916817	0.928633	0.935037	0.910118	0.937421	0.921462	0.910104	0.898155	0.901952	0.942663	0.896887	0.888201	0.924374	0.923027	0.901006	0.922822	0.935895	0.816576	0.939451	0.921515	0.895582	0.916016	0.915323	0.921191	0.901841	0.782847	0.912679	0.778665	0.931849	0.912282	0.928822	0.930154	0.916577
cg00144039	ENSG00000237647	ERICH1-AS1	antisense	0.965118	0.912354	0.90343	0.926939	0.93233	0.952845	0.960067	0.942892	0.942229	0.93971	0.926208	0.985466	0.940534	0.951058	0.963578	0.953403	0.966381	0.935709	0.95335	0.91491	0.943602	0.926027	0.913736	0.941238	0.94662	0.97482	0.959295	0.928878	0.933192	0.972878	0.947215	0.945989	0.916576	0.945242	0.934874	0.941468	0.927615	0.90292	0.915935	0.935407	0.945419	0.941459	0.897845	0.935591	0.975612	0.973087
cg00144725	ENSG00000266521	RP11-650P15.1	lincRNA	0.949952	0.959187	0.957401	0.950198	0.948121	0.959013	0.959479	0.948007	0.961076	0.949047	0.926903	0.956037	0.95816	0.959747	0.98278	0.957772	0.970652	0.963532	0.957277	0.956002	0.967503	0.955667	0.965241	0.938846	0.96745	0.965658	0.961685	0.958358	0.969824	0.960829	0.974657	0.943029	0.921946	0.95546	0.934533	0.933411	0.92358	0.951927	0.926411	0.951526	0.928409	0.942374	0.952729	0.96923	0.95367	0.957139
cg00145093	ENSG00000231496	RP1-251M9.2	lincRNA	0.937927	0.919388	0.941323	0.911442	0.915258	0.941568	0.953195	0.947887	0.942159	0.949933	0.926738	0.931434	0.963738	0.953526	0.95904	0.924078	0.965785	0.962835	0.95821	0.957233	0.970255	0.951451	0.952673	0.939926	0.953522	0.927311	0.950899	0.929283	0.968114	0.961815	0.971257	0.949647	0.951839	0.939788	0.950574	0.956805	0.92443	0.939451	0.944456	0.935134	0.972795	0.961002	0.944712	0.955263	0.965049	0.98896
cg00145103	ENSG00000265043	RP11-728E14.3	lincRNA	0.480254	0.606939	0.361902	0.154691	0.85666	0.716025	0.911347	0.504464	0.533078	0.735978	0.821635	0.141449	0.298709	0.746107	0.452896	0.87524	0.742645	0.290875	0.467641	0.600545	0.41343	0.542394	0.669049	0.18039	0.4734	0.789827	0.504031	0.435995	0.592823	0.191581	0.275546	0.361056	0.780074	0.396347	0.202713	0.42797	0.456987	0.561697	0.80076	0.799299	0.786772	0.132865	0.563771	0.440939	0.146171	0.510854
cg00145150	ENSG00000268460	AC006262.6	processed_transcript	0.336818	0.385303	0.792887	0.86248	0.79484	0.862164	0.734142	0.688525	0.599406	0.880085	0.890271	0.244013	0.811361	0.697447	0.918116	0.675191	0.541977	0.259263	0.811705	0.827086	0.734733	0.798479	0.73875	0.777852	0.819154	0.667272	0.640899	0.687006	0.859237	0.213383	0.675305	0.640024	0.88077	0.278065	0.404421	0.182602	0.582597	0.567769	0.898027	0.567147	0.898917	0.898357	0.878585	0.327065	0.827029	0.522988
cg00145683	ENSG00000260057	RP11-7O14.1	lincRNA	0.778378	0.954445	0.956334	0.942373	0.969177	0.568005	0.961838	0.959768	0.955607	0.962578	0.963651	0.962731	0.962015	0.966499	0.980184	0.956453	0.969608	0.980323	0.971343	0.950614	0.872986	0.968955	0.965694	0.941264	0.964999	0.957913	0.95826	0.958097	0.960394	0.969342	0.971178	0.963949	0.941125	0.945964	0.947655	0.970617	0.953699	0.955472	0.962784	0.953219	0.955578	0.95262	0.928826	0.962322	0.965093	0.93845
cg00145732	ENSG00000261713	SSTR5-AS1	processed_transcript	0.756714	0.544823	0.874017	0.567198	0.85939	0.816177	0.883885	0.898068	0.619047	0.612172	0.847899	0.614776	0.615049	0.599209	0.785709	0.624879	0.859206	0.308221	0.853719	0.792485	0.714001	0.597313	0.918735	0.503856	0.731843	0.615606	0.849307	0.824587	0.655661	0.912422	0.335259	0.600249	0.702564	0.450929	0.521955	0.645711	0.839143	0.569568	0.703967	0.533713	0.709472	0.793796	0.405137	0.856874	0.853422	0.746042
cg00145915	ENSG00000223479	RP4-788P17.1	lincRNA	0.391401	0.646991	0.29191	0.526511	0.336455	0.384203	0.270685	0.20173	0.243938	0.113156	0.48076	0.265198	0.216864	0.423225	0.326183	0.156939	0.240055	0.134034	0.174425	0.683659	0.770139	0.454068	0.280934	0.636107	0.45174	0.354639	0.2419	0.23004	0.65307	0.284745	0.254051	0.249516	0.154274	0.316042	0.21962	0.184654	0.136191	0.138423	0.124797	0.154421	0.112661	0.140424	0.463723	0.27421	0.143494	0.649679
cg00146004	ENSG00000262668	AJ003147.9	antisense	0.567981	0.675167	0.863286	0.191343	0.827451	0.352868	0.80218	0.284705	0.707922	0.307977	0.836503	0.749313	0.710832	0.837012	0.643068	0.690144	0.645177	0.706816	0.730531	0.599297	0.467364	0.698196	0.889804	0.337377	0.519461	0.636522	0.235402	0.281042	0.289465	0.703247	0.70542	0.670343	0.321256	0.509738	0.272541	0.19627	0.197431	0.161523	0.645152	0.616722	0.675552	0.12114	0.518514	0.589014	0.131128	0.504942
cg00146027	ENSG00000229656	RP11-462L8.1	lincRNA	0.41794	0.320071	0.598951	0.335855	0.288327	0.274198	0.462043	0.445352	0.611305	0.235215	0.291118	0.679247	0.320121	0.341399	0.581014	0.235929	0.554121	0.498475	0.781537	0.357912	0.550914	0.578612	0.561674	0.289425	0.317488	0.768874	0.139681	0.328567	0.378921	0.213361	0.195843	0.621531	0.166185	0.438549	0.589386	0.407165	0.726089	0.777129	0.659931	0.198652	0.536596	0.504829	0.348906	0.717929	0.441657	0.676034
cg00146233	ENSG00000235994	RP3-470B24.5	lincRNA	0.960702	0.946261	0.952262	0.948718	0.950452	0.94304	0.963067	0.960372	0.955638	0.936535	0.94956	0.964955	0.965089	0.94394	0.953708	0.966279	0.96552	0.958709	0.970692	0.949073	0.956847	0.937247	0.960707	0.931413	0.947165	0.964032	0.971653	0.961702	0.959318	0.964645	0.966864	0.960511	0.951852	0.944902	0.965446	0.945398	0.947364	0.954305	0.953982	0.94867	0.947621	0.951678	0.933497	0.965826	0.964629	0.95077
cg00146437	ENSG00000231648	RP11-372M18.2	lincRNA	0.669336	0.482709	0.599094	0.929009	0.700508	0.442245	0.872717	0.792935	0.566299	0.828467	0.597193	0.826631	0.84916	0.780948	0.908376	0.645356	0.565314	0.586191	0.616514	0.727306	0.846264	0.604371	0.383383	0.847828	0.742149	0.847154	0.245125	0.575843	0.867074	0.595212	0.881963	0.928842	0.865511	0.809202	0.697938	0.798523	0.214845	0.475885	0.811956	0.26837	0.823639	0.54351	0.912977	0.589801	0.508312	0.678957
cg00146676	ENSG00000249509	RP11-402J6.1	antisense	0.0931146	0.584158	0.882763	0.214055	0.653937	0.345594	0.223917	0.10231	0.687184	0.243332	0.776837	0.64187	0.553199	0.869402	0.158697	0.218112	0.885601	0.571618	0.556913	0.690521	0.288843	0.713817	0.915562	0.284715	0.47261	0.516852	0.100789	0.580172	0.241988	0.633884	0.612812	0.125122	0.4523	0.111747	0.295109	0.49294	0.914276	0.0555531	0.595082	0.126432	0.597303	0.775642	0.403947	0.0788834	0.854325	0.181537
cg00146864	ENSG00000006062	MAP3K14	processed_transcript	0.23988	0.506919	0.224581	0.242103	0.205742	0.399378	0.655248	0.47774	0.154998	0.159422	0.210702	0.444508	0.584103	0.405644	0.536965	0.515656	0.201475	0.149868	0.15239	0.360297	0.496613	0.673257	0.162734	0.381542	0.290626	0.218981	0.207369	0.190279	0.395065	0.192206	0.863695	0.520107	0.7033	0.226073	0.59525	0.165257	0.747423	0.150593	0.591418	0.163746	0.577696	0.142661	0.34417	0.219897	0.142248	0.394152
cg00147172	ENSG00000231711	LINC00899	processed_transcript	0.702488	0.719685	0.520695	0.472234	0.498887	0.771103	0.845777	0.812448	0.332192	0.512608	0.709399	0.858623	0.848966	0.465823	0.124482	0.849465	0.829885	0.419064	0.653969	0.668397	0.651263	0.794493	0.507191	0.724625	0.709959	0.746065	0.828016	0.644317	0.497091	0.8955	0.87589	0.135091	0.738313	0.664729	0.835532	0.815339	0.383172	0.718281	0.462196	0.722049	0.457928	0.810719	0.632713	0.796994	0.803043	0.669898
cg00147462	ENSG00000233611	AC079135.1	antisense	0.87472	0.606366	0.608737	0.300193	0.7121	0.840404	0.918049	0.798179	0.919544	0.782331	0.84512	0.840083	0.511772	0.891338	0.685689	0.913093	0.874536	0.953025	0.830189	0.682131	0.714778	0.891843	0.91199	0.559814	0.820448	0.889935	0.931351	0.926167	0.593082	0.804162	0.341359	0.644025	0.906736	0.80703	0.874351	0.834854	0.683054	0.467913	0.669071	0.837051	0.661969	0.440156	0.313531	0.488468	0.218844	0.663834
cg00147788	ENSG00000237742	RP11-624M8.1	antisense	0.0831699	0.347219	0.397394	0.137699	0.504365	0.177011	0.859681	0.0881559	0.799008	0.465444	0.388046	0.676389	0.19668	0.782384	0.710649	0.917024	0.0589598	0.881725	0.936544	0.405546	0.153691	0.669038	0.636339	0.118315	0.421275	0.22359	0.0673456	0.825707	0.339345	0.670545	0.182925	0.721093	0.436627	0.784258	0.856381	0.0408145	0.536925	0.0720342	0.277494	0.0551277	0.298179	0.0360375	0.118553	0.591099	0.0758271	0.467736
cg00147849	ENSG00000272915	RP11-62J1.4	lincRNA	0.925584	0.925858	0.92098	0.879471	0.952241	0.931719	0.939435	0.583188	0.961033	0.942841	0.938753	0.943609	0.952476	0.936375	0.947789	0.946276	0.937383	0.93283	0.945016	0.924501	0.921845	0.919005	0.950154	0.884602	0.927307	0.936101	0.612185	0.936272	0.93927	0.941526	0.95896	0.947324	0.938088	0.924539	0.928506	0.947686	0.946347	0.884449	0.927005	0.9368	0.924317	0.929878	0.897976	0.899541	0.942504	0.93719
cg00148114	ENSG00000234432	RP11-1275H24.1	lincRNA	0.205152	0.119722	0.127681	0.0904439	0.189213	0.127015	0.179107	0.168954	0.142614	0.147449	0.209683	0.171536	0.144574	0.184407	0.516318	0.143961	0.139084	0.123391	0.20232	0.159428	0.225191	0.111972	0.109898	0.133078	0.147455	0.128873	0.202329	0.191051	0.141193	0.188278	0.109296	0.572206	0.164269	0.12299	0.20517	0.104069	0.161657	0.168088	0.111715	0.134829	0.114052	0.142031	0.135294	0.14636	0.137832	0.134818
cg00148223	ENSG00000248949	RP11-661C8.2	lincRNA	0.292872	0.826672	0.901887	0.337575	0.724074	0.507786	0.76488	0.296691	0.272015	0.928932	0.274967	0.264037	0.72289	0.55815	0.638621	0.605436	0.529836	0.262935	0.933125	0.514433	0.657324	0.537429	0.904786	0.450179	0.385766	0.656747	0.371415	0.253257	0.889709	0.519231	0.781583	0.725014	0.447905	0.763511	0.319437	0.466567	0.522688	0.593567	0.887484	0.246431	0.890885	0.637626	0.841047	0.504688	0.636173	0.771725
cg00148513	ENSG00000225554	RP11-527D7.1	lincRNA	0.929992	0.930938	0.953531	0.890516	0.948322	0.964784	0.932203	0.972972	0.944426	0.968685	0.92684	0.952043	0.97733	0.962638	0.96894	0.976855	0.966045	0.984619	0.97516	0.960685	0.964003	0.958615	0.958455	0.964384	0.966256	0.970201	0.971753	0.968873	0.965969	0.992963	0.961598	0.962674	0.958177	0.975268	0.966078	0.959857	0.947924	0.964522	0.947399	0.956945	0.966823	0.945517	0.96182	0.934716	0.970192	0.974274
cg00148587	ENSG00000234390	USP27X-AS1	lincRNA	0.292119	0.616786	0.698606	0.844903	0.922157	0.921296	0.792625	0.934049	0.232997	0.919808	0.792669	0.943558	0.671132	0.919074	0.938686	0.937854	0.66994	0.184849	0.930625	0.72581	0.793241	0.632319	0.676107	0.801263	0.903832	0.920534	0.938548	0.426237	0.924616	0.93496	0.679157	0.812082	0.535723	0.547354	0.865838	0.90777	0.160793	0.79386	0.528463	0.918668	0.557884	0.884918	0.879845	0.902911	0.898809	0.792378
cg00148825	ENSG00000249125	RP11-381N20.2	lincRNA	0.0918404	0.10414	0.161884	0.126916	0.0958343	0.315261	0.136253	0.103223	0.109902	0.15652	0.257214	0.141667	0.096421	0.186251	0.0816106	0.109014	0.128048	0.138564	0.168427	0.166138	0.177157	0.155692	0.144599	0.223958	0.371016	0.112271	0.126557	0.086942	0.156351	0.145148	0.114745	0.111769	0.0789063	0.149036	0.0763418	0.0905414	0.109776	0.101721	0.0921257	0.0727926	0.119936	0.0825631	0.105187	0.199956	0.146407	0.134256
cg00148926	ENSG00000237647	ERICH1-AS1	antisense	0.927666	0.902066	0.913639	0.911151	0.926161	0.920031	0.913624	0.930402	0.935077	0.940708	0.898294	0.920589	0.939555	0.912375	0.943883	0.925161	0.924577	0.928563	0.950397	0.929922	0.931486	0.836051	0.934309	0.900012	0.920854	0.925336	0.946108	0.935912	0.91409	0.932646	0.941351	0.941049	0.902948	0.88493	0.905627	0.919433	0.889506	0.935189	0.926443	0.907604	0.924741	0.90866	0.895193	0.941181	0.925361	0.927708
cg00149455	ENSG00000226900	RP11-432J24.5	lincRNA	0.842333	0.577855	0.486805	0.764881	0.894545	0.348446	0.945343	0.615793	0.476197	0.920686	0.586011	0.562714	0.898796	0.840175	0.654707	0.908954	0.576808	0.460815	0.594729	0.590293	0.762045	0.545868	0.675083	0.681105	0.685291	0.523289	0.821435	0.570497	0.663255	0.570093	0.924533	0.867592	0.851267	0.505891	0.906051	0.595695	0.494598	0.633842	0.576578	0.867743	0.610085	0.25078	0.500165	0.288472	0.25133	0.656407
cg00149492	ENSG00000239636	RP4-728D4.2	antisense	0.929901	0.948639	0.946248	0.947265	0.941556	0.949096	0.937405	0.951576	0.958463	0.940118	0.951608	0.948798	0.950897	0.942622	0.952101	0.941857	0.941298	0.95172	0.956527	0.94791	0.937011	0.94855	0.953439	0.933106	0.936509	0.94057	0.955159	0.942957	0.938986	0.95352	0.944408	0.949721	0.937669	0.9258	0.941511	0.944375	0.933142	0.929461	0.93509	0.929774	0.934444	0.931453	0.939817	0.946237	0.943914	0.94798
cg00149947	ENSG00000255571	LINC00925	lincRNA	0.489212	0.416304	0.0514589	0.0424253	0.561862	0.0788494	0.445548	0.294975	0.734256	0.493449	0.513136	0.511695	0.121022	0.679325	0.581719	0.558948	0.141272	0.742876	0.0473673	0.585378	0.399277	0.720097	0.0724848	0.0762246	0.14237	0.441476	0.163238	0.107298	0.409821	0.701492	0.0842419	0.611615	0.472977	0.167088	0.764875	0.273033	0.488156	0.136554	0.380729	0.751665	0.359222	0.137891	0.295396	0.505684	0.0696921	0.51097
cg00150560	ENSG00000266586	CTD-2382H12.2	lincRNA	0.938031	0.9187	0.944631	0.933635	0.9482	0.937304	0.944494	0.95948	0.948745	0.956467	0.941284	0.945831	0.94757	0.954706	0.939986	0.946228	0.959288	0.94144	0.957538	0.919099	0.93279	0.945645	0.9554	0.918063	0.938306	0.937879	0.958281	0.95465	0.967897	0.950195	0.949691	0.939691	0.949301	0.917165	0.932456	0.927752	0.92195	0.933449	0.931028	0.927459	0.9261	0.924199	0.952817	0.929118	0.940474	0.944533
cg00150774	ENSG00000223842	RP11-135J2.3	lincRNA	0.921327	0.928234	0.914711	0.866536	0.904703	0.9468	0.911804	0.921608	0.921214	0.92414	0.887684	0.927032	0.938443	0.938745	0.942401	0.931878	0.946667	0.934818	0.938102	0.909299	0.937639	0.915882	0.939127	0.90763	0.953067	0.934391	0.922604	0.92622	0.932424	0.954936	0.929349	0.932892	0.905507	0.893823	0.917464	0.954276	0.915698	0.926465	0.947938	0.932985	0.908222	0.888121	0.914288	0.928666	0.941898	0.947843
cg00151048	ENSG00000226715	RP11-411H5.1	lincRNA	0.930075	0.922671	0.795887	0.928663	0.951467	0.905219	0.959722	0.932056	0.936962	0.917157	0.93743	0.921903	0.940453	0.932023	0.934611	0.952603	0.931143	0.938231	0.953649	0.913487	0.920482	0.92821	0.880043	0.887493	0.923838	0.942523	0.930302	0.654579	0.899634	0.681372	0.884655	0.95154	0.935811	0.912676	0.940406	0.928623	0.925507	0.626895	0.945159	0.925609	0.943155	0.879358	0.908272	0.899462	0.923923	0.926478
cg00151191	ENSG00000236469	AC007040.8	antisense	0.740525	0.782744	0.798688	0.733952	0.79449	0.836088	0.836161	0.83184	0.831935	0.811015	0.838339	0.813526	0.81609	0.82136	0.895373	0.838676	0.764606	0.843627	0.795111	0.751289	0.797748	0.84049	0.856185	0.769776	0.857563	0.787744	0.82237	0.780434	0.793036	0.82821	0.842229	0.871909	0.762577	0.695018	0.770419	0.774798	0.70827	0.742487	0.741025	0.800964	0.709554	0.705126	0.760156	0.800052	0.676449	0.751907
cg00151728	ENSG00000270141	TERC	lincRNA	0.908772	0.877574	0.892201	0.854215	0.921017	0.910272	0.855745	0.935588	0.927872	0.904346	0.874853	0.920712	0.783604	0.914933	0.938771	0.924658	0.925215	0.912738	0.916247	0.88923	0.919237	0.908427	0.907575	0.894058	0.874204	0.684783	0.92655	0.909463	0.921008	0.917712	0.931185	0.948787	0.221068	0.888185	0.932504	0.91241	0.910909	0.905927	0.902391	0.935533	0.878043	0.907033	0.925506	0.723804	0.728621	0.892121
cg00152577	ENSG00000231814	LINC00210	lincRNA	0.477792	0.521558	0.517812	0.585087	0.355267	0.49999	0.566244	0.332217	0.80553	0.346713	0.531874	0.527394	0.53715	0.662228	0.536683	0.705979	0.280822	0.782771	0.366005	0.460557	0.406807	0.504411	0.514328	0.466753	0.499798	0.480623	0.501969	0.457481	0.51374	0.725248	0.559322	0.560004	0.180177	0.437533	0.346577	0.264312	0.237273	0.175591	0.310628	0.475845	0.325355	0.246108	0.506714	0.33001	0.208179	0.391513
cg00152637	ENSG00000261839	RP1-265C24.8	lincRNA	0.0990596	0.127094	0.140994	0.103913	0.115332	0.12332	0.133306	0.129671	0.14562	0.166236	0.117023	0.122803	0.121796	0.152782	0.134917	0.172881	0.165569	0.170036	0.166255	0.159215	0.157765	0.167401	0.142957	0.168317	0.151874	0.164404	0.154886	0.142386	0.154371	0.151418	0.222855	0.13711	0.110935	0.129572	0.118264	0.135033	0.154498	0.128325	0.11721	0.126574	0.134962	0.148212	0.145861	0.116534	0.141531	0.0990208
cg00152942	ENSG00000260148	RP11-407G23.1	antisense	0.548481	0.511628	0.937856	0.41356	0.932411	0.898278	0.955304	0.622402	0.168749	0.64636	0.920619	0.901606	0.686083	0.913951	0.940445	0.91724	0.409997	0.167725	0.897319	0.680095	0.632149	0.298934	0.923181	0.463376	0.843066	0.565287	0.242654	0.842705	0.652005	0.887574	0.364262	0.928176	0.854825	0.511322	0.221075	0.542079	0.531439	0.902487	0.715953	0.539689	0.691547	0.464307	0.584254	0.551301	0.664595	0.486587
cg00152946	ENSG00000234640	RP11-264E18.1	lincRNA	0.228001	0.760237	0.393816	0.589787	0.459922	0.558146	0.780984	0.795865	0.894381	0.634045	0.695654	0.550548	0.360423	0.72345	0.256228	0.79808	0.58516	0.894113	0.121278	0.536688	0.266168	0.80738	0.466568	0.586453	0.614116	0.710025	0.814738	0.139596	0.455147	0.566596	0.510262	0.322363	0.200344	0.327328	0.489056	0.523148	0.183106	0.554363	0.612387	0.590846	0.651074	0.745249	0.487307	0.689951	0.315399	0.435743
cg00153448	ENSG00000230839	RP5-968J1.1	lincRNA	0.876195	0.688275	0.919247	0.625177	0.67366	0.721779	0.781269	0.905371	0.896792	0.551029	0.870256	0.904958	0.826514	0.867879	0.57711	0.918142	0.864259	0.656893	0.909737	0.820491	0.859812	0.854336	0.912337	0.581703	0.641615	0.88933	0.716709	0.877715	0.659638	0.831986	0.880518	0.206368	0.484371	0.867162	0.921882	0.896523	0.547876	0.86323	0.463233	0.87768	0.427422	0.844537	0.623961	0.88813	0.894499	0.689728
cg00153622	ENSG00000258710	CT60	lincRNA	0.878811	0.867399	0.799094	0.877556	0.920634	0.893182	0.946489	0.912097	0.818569	0.896999	0.880579	0.894231	0.876458	0.89639	0.920123	0.925479	0.846956	0.900024	0.912316	0.821427	0.77003	0.894202	0.690092	0.818393	0.865561	0.889693	0.895765	0.915833	0.825262	0.892292	0.91831	0.914573	0.895317	0.738048	0.897126	0.912052	0.866164	0.7525	0.887041	0.893446	0.89757	0.836881	0.859251	0.740368	0.72185	0.73008
cg00153856	ENSG00000261504	RP11-317P15.4	lincRNA	0.0347941	0.0243233	0.0292003	0.0282484	0.0499638	0.0296383	0.0282844	0.0366156	0.0368498	0.04697	0.0528626	0.0372262	0.0290252	0.0342764	0.0374946	0.0370833	0.0371285	0.0413288	0.0389616	0.0451742	0.0546882	0.0414604	0.036377	0.0322203	0.0285243	0.0385084	0.0385093	0.0288464	0.0440479	0.034111	0.0414939	0.0522213	0.0324043	0.0264333	0.0230685	0.0344017	0.0555317	0.0258128	0.0420405	0.0518913	0.0281305	0.0302126	0.0336239	0.0424762	0.0388815	0.0309543
cg00154119	ENSG00000259410	RP11-34F13.3	processed_transcript	0.801715	0.814051	0.856719	0.758834	0.87062	0.815599	0.874396	0.902785	0.870338	0.887034	0.834487	0.902399	0.886312	0.85588	0.892555	0.87564	0.863989	0.895432	0.907575	0.692702	0.671879	0.857485	0.896819	0.772176	0.79417	0.816061	0.892158	0.885299	0.711829	0.895528	0.801505	0.881083	0.816161	0.809203	0.818982	0.822527	0.835332	0.833601	0.489488	0.809279	0.537435	0.827436	0.766124	0.846568	0.827522	0.637094
cg00154122	ENSG00000259442	RP11-752G15.8	antisense	0.125105	0.0991668	0.133829	0.167961	0.141218	0.137755	0.080752	0.0861942	0.136948	0.140286	0.13057	0.152994	0.0754717	0.108261	0.114586	0.147239	0.0962338	0.134906	0.137333	0.102678	0.131472	0.137403	0.16066	0.14374	0.10535	0.118262	0.0558333	0.104945	0.106591	0.151106	0.121151	0.170808	0.00800173	0.0472377	0.0801439	0.0656011	0.0972678	0.0972717	0.0866871	0.10598	0.0680258	0.0704506	0.100972	0.104559	0.0886679	0.0579864
cg00154549	ENSG00000259877	RP11-46C24.7	antisense	0.0355273	0.0473853	0.0332638	0.07305	0.0420234	0.0413346	0.0508564	0.046224	0.0443164	0.0386341	0.0449145	0.0586954	0.0557557	0.0496469	0.0490472	0.0502285	0.042489	0.0542781	0.0542222	0.0443452	0.0416764	0.052799	0.0509961	0.0551458	0.0419484	0.0476509	0.0467149	0.038188	0.0424146	0.0410235	0.0612992	0.045551	0.0392252	0.0265063	0.0324201	0.0483728	0.0362006	0.0498464	0.0401818	0.036767	0.0259473	0.0315902	0.0608384	0.0441011	0.0576083	0.0397488
cg00154902	ENSG00000253640	CTD-2281E23.1	lincRNA	0.394484	0.341882	0.474482	0.418031	0.703643	0.582883	0.525082	0.493121	0.568072	0.773186	0.289339	0.540611	0.573476	0.765741	0.531108	0.503137	0.510926	0.621406	0.558001	0.36763	0.581427	0.556066	0.653307	0.54618	0.536823	0.361441	0.498092	0.49055	0.74459	0.489118	0.633569	0.602383	0.36285	0.279596	0.347891	0.336646	0.396986	0.347164	0.459865	0.223676	0.374769	0.388317	0.706371	0.365639	0.349716	0.737226
cg00155504	ENSG00000230337	RP4-635E18.6	antisense	0.147451	0.189014	0.125714	0.0961594	0.0970036	0.160079	0.111714	0.114945	0.160894	0.0839172	0.155902	0.285663	0.100114	0.126387	0.115182	0.0961477	0.137535	0.127344	0.156764	0.155094	0.106558	0.215061	0.159369	0.136499	0.177367	0.0901978	0.123843	0.147354	0.136335	0.192685	0.123037	0.121936	0.0813004	0.13325	0.111508	0.159827	0.0945215	0.0936656	0.0911311	0.136225	0.0652083	0.0761997	0.333751	0.297529	0.130806	0.139036
cg00155514	ENSG00000234741	GAS5	processed_transcript	0.0732045	0.075549	0.069924	0.169676	0.104306	0.0813987	0.07424	0.0680348	0.0984571	0.0957664	0.0677512	0.0900471	0.0719853	0.0772887	0.0562313	0.0865462	0.0713352	0.0852432	0.083858	0.0828189	0.0821577	0.0764291	0.0828135	0.0776084	0.0786782	0.0754426	0.0851189	0.0776461	0.080623	0.0874273	0.0892646	0.0974929	0.0503439	0.0404513	0.0494305	0.0796812	0.0634712	0.0673082	0.0620421	0.053961	0.0538147	0.0605508	0.0647734	0.0743764	0.0675842	0.0578464
cg00155535	ENSG00000256576	RP13-977J11.2	lincRNA	0.11077	0.115817	0.574385	0.223537	0.168417	0.479544	0.106105	0.0926372	0.145751	0.0933914	0.209624	0.136799	0.0826574	0.377627	0.117607	0.161063	0.154498	0.1369	0.126139	0.281001	0.219607	0.265641	0.547112	0.181337	0.327457	0.159235	0.130447	0.108438	0.208805	0.14199	0.0857169	0.0978472	0.0831882	0.096093	0.481737	0.141368	0.0963581	0.0779579	0.0782587	0.134912	0.0850448	0.0907925	0.162207	0.190428	0.0889275	0.147531
cg00155879	ENSG00000226304	RP11-435M3.2	antisense	0.258616	0.835116	0.364454	0.182818	0.665436	0.669261	0.742446	0.394847	0.690586	0.675874	0.722158	0.418872	0.619607	0.798976	0.913354	0.854249	0.882064	0.711705	0.69956	0.606864	0.375573	0.815491	0.365026	0.268906	0.641313	0.853965	0.538939	0.662127	0.642657	0.629694	0.738443	0.91947	0.841018	0.493079	0.409598	0.598115	0.846469	0.432084	0.867358	0.528362	0.875265	0.868042	0.231503	0.381495	0.859333	0.579386
cg00156057	ENSG00000225879	RP3-495K2.3	lincRNA	0.94149	0.916625	0.892565	0.901021	0.929236	0.944075	0.942784	0.912768	0.935627	0.940586	0.920822	0.937116	0.920623	0.924681	0.90665	0.934296	0.919122	0.932404	0.95185	0.925778	0.932409	0.917485	0.922603	0.931129	0.932864	0.925277	0.920962	0.926965	0.923405	0.917927	0.943163	0.932978	0.928661	0.917829	0.912551	0.912837	0.837633	0.913722	0.920296	0.919521	0.899922	0.918406	0.881225	0.902061	0.935293	0.920758
cg00156669	ENSG00000254973	RP11-429J17.7	lincRNA	0.95086	0.954973	0.969518	0.944313	0.962531	0.962576	0.974835	0.953563	0.967582	0.953281	0.964362	0.718469	0.779782	0.958087	0.964795	0.95937	0.94952	0.968403	0.871092	0.93688	0.936705	0.954113	0.955051	0.935369	0.955025	0.960024	0.961848	0.960507	0.927511	0.96663	0.935404	0.960366	0.958445	0.708534	0.949296	0.959075	0.955678	0.942094	0.960695	0.95501	0.946711	0.955087	0.949427	0.737968	0.973525	0.959871
cg00156995	ENSG00000215483	LINC00598	lincRNA	0.239042	0.169092	0.210126	0.281254	0.198501	0.346737	0.209343	0.181583	0.175676	0.114933	0.285482	0.162037	0.167828	0.289834	0.158475	0.167797	0.178189	0.169098	0.162477	0.472965	0.482153	0.226935	0.243989	0.414558	0.403038	0.222264	0.202623	0.185315	0.385	0.201853	0.127371	0.155598	0.125672	0.208364	0.129424	0.186711	0.157329	0.135	0.15758	0.177803	0.158098	0.149208	0.234113	0.219753	0.173826	0.382857
cg00157199	ENSG00000231934	RP4-610C12.1	antisense	0.502003	0.70851	0.903412	0.589413	0.683667	0.779487	0.833311	0.227929	0.906303	0.843201	0.869199	0.586923	0.941808	0.776942	0.908998	0.871751	0.346566	0.948139	0.921792	0.624244	0.472323	0.833956	0.926197	0.715629	0.699168	0.750569	0.485558	0.882193	0.651037	0.897702	0.958212	0.95463	0.930768	0.788716	0.70843	0.905431	0.119022	0.392001	0.494364	0.850597	0.534605	0.853842	0.764083	0.568494	0.90815	0.502331
cg00157668	ENSG00000229981	RP11-215N21.1	lincRNA	0.612142	0.742075	0.604122	0.0336707	0.665055	0.619645	0.722954	0.758701	0.834705	0.905053	0.640675	0.63301	0.4862	0.625625	0.819922	0.754725	0.75209	0.86071	0.794204	0.557718	0.517894	0.728511	0.742686	0.100802	0.558778	0.671443	0.758856	0.703452	0.563251	0.771455	0.595744	0.834769	0.672683	0.525692	0.718625	0.687153	0.69607	0.347514	0.770025	0.647361	0.783829	0.56904	0.0671396	0.597656	0.467274	0.511048
cg00157796	ENSG00000233682	RP11-13P5.2	antisense	0.602252	0.817513	0.107182	0.21945	0.496675	0.700677	0.608775	0.504603	0.665872	0.0887265	0.137704	0.570871	0.0771469	0.522586	0.603283	0.56004	0.684285	0.695333	0.61263	0.261411	0.424221	0.79901	0.115588	0.156493	0.633087	0.649462	0.595919	0.538447	0.0616394	0.788146	0.108181	0.59612	0.487339	0.0636403	0.751756	0.514476	0.470378	0.0725795	0.548195	0.708442	0.53772	0.118331	0.579131	0.497728	0.082269	0.557489
cg00158122	ENSG00000257582	RP11-129J12.2	antisense	0.614724	0.528796	0.260304	0.394842	0.712711	0.31714	0.749042	0.446105	0.780436	0.43605	0.691418	0.379615	0.227545	0.743784	0.590759	0.652959	0.327118	0.844323	0.597978	0.566922	0.523615	0.696877	0.331659	0.456321	0.519599	0.564286	0.449616	0.746664	0.459464	0.57096	0.223274	0.821856	0.403576	0.357742	0.528361	0.694313	0.469972	0.39436	0.689771	0.669839	0.690139	0.252105	0.179859	0.648619	0.17861	0.530918
cg00158254	ENSG00000232977	LINC00327	lincRNA	0.0909696	0.0865966	0.0700139	0.114638	0.076	0.0779712	0.114371	0.0695314	0.100439	0.0704317	0.0819904	0.0773623	0.0538433	0.061773	0.0645909	0.0800394	0.0633357	0.0880812	0.0601484	0.0853153	0.0647434	0.0814206	0.0974373	0.0732593	0.0842637	0.0448453	0.0665149	0.0857752	0.0737088	0.0848047	0.0883186	0.0874265	0.0622879	0.0604951	0.0540866	0.0569589	0.0508176	0.0771783	0.0687721	0.0699208	0.0551627	0.0635522	0.0520152	0.0557737	0.0892027	0.0976808
cg00159212	ENSG00000228084	RP5-884G6.2	antisense	0.126732	0.122527	0.141684	0.0774706	0.160824	0.302054	0.196324	0.11646	0.140292	0.192566	0.155075	0.127763	0.228235	0.11279	0.294551	0.156917	0.0808148	0.191409	0.125041	0.169692	0.113756	0.187572	0.107488	0.0880067	0.431659	0.0764506	0.109356	0.435651	0.1278	0.195164	0.180784	0.499007	0.104645	0.0571476	0.086202	0.0872728	0.100782	0.108937	0.19538	0.114021	0.186002	0.0865928	0.0988006	0.168559	0.0674726	0.0855306
cg00159873	ENSG00000237647	ERICH1-AS1	antisense	0.923801	0.920234	0.921942	0.929867	0.931617	0.918599	0.948663	0.932703	0.939247	0.950129	0.9365	0.942609	0.922768	0.935519	0.938802	0.946032	0.938728	0.768386	0.931146	0.91645	0.919711	0.929627	0.94079	0.906504	0.922695	0.922137	0.807007	0.908018	0.928493	0.933015	0.911591	0.950257	0.924638	0.919578	0.940227	0.927064	0.908405	0.899565	0.915941	0.912659	0.917733	0.932807	0.91008	0.927032	0.933789	0.909489
cg00159987	ENSG00000224116	INHBA-AS1	antisense	0.962924	0.906525	0.942088	0.889757	0.946915	0.955203	0.94646	0.960447	0.95979	0.951861	0.92885	0.953408	0.95155	0.975877	0.962561	0.767353	0.951369	0.962933	0.973357	0.94607	0.953711	0.952667	0.968072	0.881894	0.954487	0.973078	0.966091	0.962876	0.953056	0.969651	0.970749	0.961321	0.95488	0.93403	0.935266	0.624816	0.956143	0.968769	0.902776	0.950906	0.919152	0.956253	0.956936	0.944466	0.971628	0.644962
cg00160066	ENSG00000271387	RP11-382D12.2	lincRNA	0.946773	0.933223	0.97101	0.919402	0.93819	0.936506	0.804835	0.946157	0.759676	0.929456	0.932199	0.945704	0.924008	0.946647	0.925614	0.949853	0.931823	0.682848	0.942302	0.935893	0.941133	0.944805	0.963189	0.939224	0.946663	0.958103	0.941628	0.93577	0.939609	0.945214	0.950913	0.941096	0.912801	0.932266	0.914714	0.656348	0.913429	0.887761	0.923365	0.935541	0.930819	0.92198	0.903022	0.944622	0.924668	0.9314
cg00160388	ENSG00000262454	RP11-65J21.3	lincRNA	0.159416	0.062201	0.0630476	0.059722	0.0899517	0.0828674	0.0803236	0.0702055	0.0513811	0.0663745	0.0982708	0.0856813	0.0498378	0.0717933	0.0586597	0.0666079	0.0631072	0.0571775	0.0797853	0.193901	0.301049	0.0646695	0.097151	0.148122	0.0687016	0.0534306	0.0830265	0.0757974	0.119381	0.0703696	0.0710809	0.0764799	0.0436475	0.0673852	0.0449568	0.0512377	0.0546827	0.0466348	0.0524221	0.0445469	0.0391807	0.0464362	0.0724406	0.0887799	0.0634832	0.048315
cg00160828	ENSG00000254319	RP11-134O21.1	lincRNA	0.780648	0.831846	0.787234	0.833237	0.86988	0.846009	0.879106	0.872901	0.889954	0.858277	0.892281	0.520379	0.887451	0.899699	0.877749	0.860409	0.882807	0.882914	0.881965	0.899917	0.877121	0.888783	0.89527	0.854235	0.9054	0.908607	0.87318	0.875236	0.8891	0.454354	0.889584	0.906678	0.798405	0.858679	0.567633	0.863059	0.858476	0.810125	0.886237	0.853374	0.84824	0.864352	0.85052	0.879356	0.857958	0.415673
cg00160872	ENSG00000234162	AC009505.4	lincRNA	0.442976	0.787972	0.894569	0.676105	0.894051	0.431699	0.826625	0.936676	0.875932	0.819087	0.702904	0.93112	0.917112	0.902278	0.577576	0.612169	0.883132	0.909091	0.767976	0.846574	0.773706	0.862952	0.916106	0.607437	0.635661	0.700823	0.960834	0.201111	0.908443	0.943539	0.939175	0.534377	0.921105	0.886223	0.943617	0.947701	0.79193	0.519581	0.956327	0.943783	0.972048	0.900201	0.473517	0.949135	0.943273	0.766781
cg00160902	ENSG00000249998	RP11-141E13.1	lincRNA	0.809212	0.824203	0.758765	0.69115	0.904987	0.717095	0.849743	0.796741	0.860756	0.785604	0.735816	0.913932	0.806569	0.847835	0.823207	0.866978	0.744164	0.87954	0.895372	0.678012	0.696918	0.808466	0.810258	0.692176	0.685712	0.701851	0.830975	0.907693	0.684888	0.927403	0.834515	0.870678	0.808782	0.708099	0.928725	0.68155	0.784907	0.595961	0.776621	0.749593	0.785947	0.714403	0.76074	0.80102	0.606787	0.602168
cg00160976	ENSG00000239265	CLRN1-AS1	antisense	0.633296	0.401318	0.900711	0.817887	0.924064	0.913893	0.92935	0.651565	0.884644	0.92643	0.918624	0.926282	0.85753	0.91789	0.926764	0.933376	0.91119	0.647323	0.942812	0.903833	0.825855	0.922933	0.835076	0.656276	0.89293	0.650437	0.623553	0.628347	0.913886	0.893644	0.919642	0.945801	0.919307	0.899761	0.935165	0.933687	0.565961	0.546656	0.919552	0.586885	0.910164	0.911261	0.907209	0.326545	0.91976	0.711828
cg00161459	ENSG00000247081	RP11-318M2.2	antisense	0.8946	0.932945	0.893831	0.869422	0.907191	0.939488	0.9421	0.946966	0.853597	0.946093	0.92006	0.399538	0.728814	0.958081	0.953629	0.976014	0.968596	0.856855	0.955351	0.912803	0.951572	0.938282	0.959728	0.927467	0.951963	0.943126	0.963223	0.93658	0.949416	0.677352	0.334635	0.951834	0.924462	0.788194	0.916634	0.81445	0.923774	0.916641	0.948023	0.922674	0.958429	0.911068	0.827937	0.964426	0.95596	0.963506
cg00161791	ENSG00000225331	AP001055.6	lincRNA	0.13111	0.311068	0.329374	0.18909	0.434345	0.834196	0.478831	0.630322	0.103237	0.0785755	0.187721	0.140413	0.11567	0.725573	0.129667	0.313598	0.811468	0.0961599	0.112433	0.337632	0.441232	0.196885	0.363032	0.414701	0.529627	0.63373	0.426522	0.125358	0.389216	0.197881	0.0919123	0.179021	0.0568493	0.219614	0.30713	0.180914	0.472306	0.31927	0.374401	0.515813	0.376553	0.526073	0.713937	0.170988	0.488126	0.623991
cg00162673	ENSG00000203356	RP11-296A18.3	lincRNA	0.315178	0.345434	0.253549	0.321678	0.379747	0.260121	0.331407	0.2046	0.2909	0.456135	0.512692	0.181272	0.189045	0.27957	0.256563	0.301724	0.179843	0.191272	0.224994	0.450919	0.586508	0.204884	0.235528	0.402511	0.309711	0.187837	0.141387	0.204375	0.689124	0.190891	0.418766	0.349126	0.182192	0.235327	0.0786377	0.233221	0.271878	0.138901	0.194284	0.212276	0.170675	0.13493	0.310398	0.296768	0.132418	0.398585
cg00162943	ENSG00000236469	AC007040.8	antisense	0.918049	0.913389	0.951172	0.913398	0.9332	0.951973	0.918772	0.933913	0.918984	0.935413	0.944595	0.931322	0.931608	0.939549	0.943484	0.946271	0.932639	0.948973	0.942373	0.939189	0.934337	0.928482	0.940915	0.929513	0.948471	0.946233	0.931487	0.943911	0.933236	0.963312	0.943925	0.920474	0.648876	0.930994	0.883085	0.947519	0.92005	0.918016	0.910395	0.931081	0.92831	0.919784	0.913678	0.932049	0.927668	0.945632
cg00162969	ENSG00000255916	RP13-895J2.7	antisense	0.553645	0.136803	0.14763	0.148579	0.186226	0.14732	0.14594	0.179186	0.167286	0.152532	0.827947	0.592605	0.550556	0.220252	0.131955	0.111609	0.531354	0.148956	0.227017	0.644412	0.435552	0.164975	0.177794	0.198799	0.193163	0.846371	0.287274	0.144266	0.292866	0.617197	0.195061	0.158206	0.0852982	0.127478	0.0906231	0.145464	0.108412	0.193722	0.0817458	0.111556	0.0946619	0.1496	0.123533	0.813498	0.413384	0.19342
cg00163541	ENSG00000231877	RP11-177F15.1	lincRNA	0.628965	0.711502	0.273572	0.894672	0.926995	0.301975	0.936901	0.609605	0.240322	0.878932	0.895839	0.702814	0.634732	0.41611	0.90645	0.951872	0.661109	0.170977	0.531808	0.890505	0.773347	0.299267	0.258589	0.796544	0.441901	0.708358	0.436003	0.230769	0.9267	0.888537	0.651403	0.865579	0.891189	0.881196	0.900129	0.633395	0.66257	0.642895	0.731881	0.234224	0.731038	0.132831	0.473193	0.362316	0.137295	0.674426
cg00163576	ENSG00000239767	RP11-789F5.1	lincRNA	0.678586	0.779339	0.858288	0.903381	0.920829	0.904184	0.892877	0.918489	0.89936	0.916987	0.908156	0.910006	0.911635	0.899407	0.797687	0.898029	0.922277	0.927805	0.921927	0.888373	0.862481	0.921181	0.889004	0.878355	0.912098	0.938147	0.9247	0.895305	0.923548	0.91473	0.915905	0.910048	0.879643	0.872875	0.880496	0.864756	0.882299	0.86665	0.885485	0.890046	0.880408	0.869551	0.888779	0.855573	0.885882	0.899475
cg00163727	ENSG00000235504	RP3-453D15.1	lincRNA	0.901178	0.673441	0.789649	0.928047	0.940272	0.876483	0.941132	0.943479	0.935382	0.646948	0.350701	0.924748	0.656167	0.94362	0.940578	0.9551	0.932312	0.940998	0.96073	0.557513	0.911992	0.917663	0.824238	0.846037	0.897697	0.916855	0.945085	0.913702	0.762946	0.923318	0.130117	0.953272	0.586448	0.913239	0.948841	0.931108	0.927281	0.880233	0.884382	0.246825	0.906473	0.935353	0.889782	0.276571	0.902842	0.692225
cg00163861	ENSG00000256209	RP11-897M7.1	lincRNA	0.921655	0.851159	0.947629	0.890353	0.918652	0.923004	0.958625	0.92538	0.632009	0.939951	0.928044	0.932964	0.935551	0.924012	0.935116	0.934302	0.614322	0.642095	0.923012	0.901667	0.900595	0.667135	0.940611	0.822651	0.883735	0.891614	0.938042	0.92334	0.908736	0.935274	0.93772	0.937442	0.8846	0.903037	0.941323	0.919067	0.933086	0.939589	0.728036	0.917374	0.709962	0.91407	0.643679	0.923886	0.924988	0.6728
cg00164196	ENSG00000235724	AC009299.2	antisense	0.0856548	0.578298	0.163814	0.0929527	0.117363	0.64031	0.615989	0.109167	0.675814	0.153594	0.587709	0.137323	0.0880054	0.0846303	0.432064	0.895666	0.104983	0.69178	0.179681	0.591454	0.116508	0.578692	0.148359	0.104507	0.557216	0.102953	0.100244	0.11703	0.126193	0.134943	0.125235	0.490893	0.0793047	0.0607721	0.0695033	0.0897315	0.115051	0.118367	0.241256	0.207282	0.226758	0.081977	0.496358	0.149698	0.0940031	0.0743808
cg00164235	ENSG00000273396	RP11-326I19.3	lincRNA	0.088135	0.0885593	0.0916058	0.110443	0.0872623	0.0787293	0.0764581	0.113012	0.105054	0.0744414	0.137796	0.0981592	0.072937	0.108052	0.0929341	0.07804	0.0970199	0.083182	0.115484	0.113346	0.0935252	0.102581	0.0778407	0.0830505	0.0833716	0.114026	0.097324	0.0977234	0.100045	0.102531	0.102436	0.102743	0.0649414	0.0808401	0.0888589	0.0858929	0.0720449	0.0929174	0.102161	0.0585225	0.0727297	0.103659	0.0841261	0.108573	0.0889631	0.074821
cg00164500	ENSG00000224559	LINC01087	lincRNA	0.828306	0.789829	0.811341	0.764236	0.821657	0.824761	0.797813	0.856137	0.822212	0.867741	0.812721	0.875721	0.858242	0.833156	0.844307	0.841433	0.850475	0.840953	0.858218	0.828056	0.858249	0.829519	0.869304	0.831206	0.837385	0.832733	0.863687	0.81728	0.834464	0.858262	0.892202	0.851312	0.792839	0.767575	0.800083	0.794183	0.822333	0.787931	0.706342	0.803418	0.707305	0.812928	0.780906	0.82379	0.784437	0.799479
cg00164997	ENSG00000229313	RP3-425P12.5	antisense	0.114429	0.089682	0.105448	0.117747	0.128299	0.101202	0.124149	0.106756	0.104855	0.109123	0.101273	0.101697	0.1142	0.0873128	0.243128	0.108989	0.0937682	0.102742	0.14708	0.131975	0.114865	0.098461	0.112617	0.117313	0.338836	0.122951	0.105831	0.0928112	0.13579	0.0991736	0.114694	0.530587	0.0976281	0.072293	0.0815569	0.083055	0.11087	0.104133	0.174334	0.0863814	0.193165	0.0783615	0.135861	0.117098	0.105763	0.0892507
cg00165067	ENSG00000236778	INTS6-AS1	antisense	0.925052	0.922425	0.930468	0.924975	0.933649	0.947635	0.924836	0.942827	0.941367	0.941579	0.948178	0.93435	0.952269	0.942306	0.941183	0.933868	0.942554	0.939946	0.948338	0.938447	0.943563	0.94051	0.954577	0.945254	0.947856	0.931708	0.934568	0.935612	0.941718	0.944435	0.951331	0.945806	0.921142	0.915571	0.92588	0.917619	0.918856	0.914967	0.912445	0.926631	0.915847	0.922627	0.925209	0.93276	0.923261	0.932202
cg00165078	ENSG00000226835	RP11-148B18.3	lincRNA	0.934375	0.916523	0.939492	0.889475	0.946374	0.92962	0.953534	0.945904	0.77407	0.946651	0.91664	0.946669	0.868288	0.941331	0.934492	0.940678	0.929062	0.678002	0.941399	0.801162	0.91128	0.782029	0.946607	0.894517	0.897009	0.924602	0.933412	0.922544	0.904185	0.940075	0.943687	0.934413	0.917221	0.937217	0.936595	0.926848	0.591283	0.918007	0.887036	0.923372	0.918983	0.940486	0.932936	0.923518	0.920657	0.916059
cg00165394	ENSG00000174171	RP11-23P13.6	antisense	0.428968	0.277925	0.32317	0.296769	0.371887	0.324461	0.347967	0.253126	0.149914	0.244194	0.489655	0.193804	0.217772	0.666563	0.256493	0.280825	0.217516	0.20819	0.222989	0.516461	0.54315	0.409551	0.249095	0.427613	0.358655	0.261767	0.179095	0.239951	0.41451	0.23968	0.201943	0.238526	0.196892	0.249914	0.358612	0.26809	0.214294	0.277885	0.210399	0.358039	0.220898	0.184344	0.43048	0.28877	0.185999	0.38379
cg00166750	ENSG00000253395	KB-1460A1.1	lincRNA	0.0911616	0.0719811	0.0915579	0.0712489	0.0749651	0.0885256	0.0790695	0.0894514	0.115016	0.093466	0.0921294	0.0903573	0.0683047	0.0902346	0.11997	0.0935912	0.101458	0.108633	0.112032	0.0902802	0.0782084	0.0817211	0.096293	0.0898131	0.0690468	0.0774592	0.0780497	0.0807977	0.0830231	0.0788071	0.108582	0.109155	0.0603056	0.0526555	0.0634412	0.0642042	0.0822286	0.0709695	0.0619684	0.0785181	0.0601753	0.0595131	0.0746344	0.0751184	0.0776527	0.0480849
cg00166915	ENSG00000258399	MEG8	lincRNA	0.87982	0.853926	0.893679	0.924188	0.937907	0.919218	0.956383	0.889477	0.708214	0.940074	0.901378	0.611145	0.651278	0.874889	0.944518	0.933435	0.886947	0.662025	0.933503	0.890691	0.904827	0.895334	0.841092	0.886379	0.885236	0.860366	0.882515	0.376626	0.916924	0.598568	0.936695	0.946727	0.910915	0.876466	0.755138	0.907258	0.878021	0.519636	0.900069	0.61004	0.918706	0.903218	0.894085	0.414803	0.839247	0.855827
cg00167248	ENSG00000239268	RP11-384F7.2	lincRNA	0.520909	0.87887	0.55444	0.737083	0.784868	0.901614	0.79	0.925885	0.45933	0.934896	0.867447	0.89755	0.848307	0.891699	0.883273	0.888391	0.905311	0.560634	0.94902	0.901221	0.605744	0.939893	0.665378	0.909482	0.913129	0.872489	0.931168	0.925971	0.939401	0.871769	0.900866	0.846564	0.339888	0.837277	0.868473	0.44075	0.93754	0.870233	0.881357	0.948447	0.908186	0.896156	0.841026	0.856744	0.88372	0.904303
cg00167670	ENSG00000250634	RP11-341G5.1	lincRNA	0.335914	0.450051	0.481902	0.697685	0.477232	0.54974	0.745704	0.19868	0.244905	0.691176	0.309278	0.52798	0.358912	0.49484	0.489215	0.650046	0.209642	0.126131	0.468997	0.528516	0.715655	0.286663	0.213859	0.628923	0.563797	0.217868	0.104986	0.21015	0.689138	0.206452	0.564947	0.46734	0.20364	0.229531	0.12721	0.167254	0.14074	0.114257	0.603295	0.199266	0.621615	0.357255	0.646109	0.214268	0.463027	0.505308
cg00167820	ENSG00000253656	KB-1568E2.1	lincRNA	0.958662	0.953914	0.949358	0.855968	0.959702	0.945338	0.921726	0.951775	0.223874	0.952199	0.944262	0.948475	0.959741	0.951757	0.963401	0.944966	0.959558	0.227416	0.961486	0.93225	0.960643	0.956358	0.955205	0.825377	0.946085	0.931322	0.953805	0.963132	0.955368	0.567765	0.966389	0.950756	0.5711	0.955319	0.933249	0.955015	0.942815	0.950597	0.938823	0.948084	0.932397	0.943622	0.913993	0.658498	0.960739	0.944066
cg00167841	ENSG00000233529	HCG21	antisense	0.0665063	0.118762	0.090072	0.122859	0.0633866	0.0897819	0.11198	0.0955666	0.0780605	0.101013	0.123766	0.102002	0.0746257	0.0842087	0.0671845	0.121842	0.115734	0.0741041	0.0898173	0.0727358	0.117155	0.105368	0.112709	0.0887163	0.0698401	0.0963509	0.0884825	0.0915165	0.0871317	0.097928	0.0908335	0.115483	0.0762044	0.0466507	0.0623571	0.0549596	0.0822609	0.0936262	0.0657761	0.0842796	0.0752769	0.0731303	0.0908036	0.0714369	0.0945148	0.0973629
cg00168193	ENSG00000228794	LINC01128	processed_transcript	0.921	0.926515	0.922475	0.902974	0.921511	0.935359	0.928771	0.947571	0.852174	0.93324	0.842987	0.63612	0.942547	0.945433	0.942038	0.944074	0.934662	0.937959	0.949031	0.759442	0.940817	0.937812	0.95641	0.914513	0.925279	0.929892	0.94369	0.933957	0.930297	0.656742	0.942884	0.943904	0.920337	0.920062	0.924033	0.926993	0.915742	0.914156	0.693167	0.915366	0.667307	0.925564	0.928016	0.947806	0.936023	0.919223
cg00169419	ENSG00000250103	RP11-380D23.2	lincRNA	0.900018	0.593553	0.310993	0.814342	0.227048	0.625595	0.553652	0.261874	0.896872	0.377385	0.446191	0.232413	0.739553	0.592091	0.613733	0.612794	0.621443	0.743671	0.220827	0.516341	0.610659	0.571236	0.337235	0.611814	0.569605	0.156155	0.193472	0.189825	0.304832	0.274756	0.634791	0.944017	0.0885171	0.106232	0.753831	0.131309	0.133693	0.105316	0.166324	0.548211	0.179946	0.0932056	0.213243	0.21304	0.0979577	0.429628
cg00169897	ENSG00000256982	CTD-2555A7.2	lincRNA	0.0840982	0.0544094	0.072776	0.0622734	0.0825407	0.07639	0.0686066	0.0762557	0.0900828	0.0753274	0.0939742	0.0820396	0.0700765	0.0787627	0.0673746	0.0739601	0.0636526	0.0749736	0.0671925	0.0772338	0.0936079	0.0678189	0.0858198	0.0725963	0.0747692	0.0655029	0.0622867	0.0550459	0.0745263	0.0715031	0.103348	0.0827722	0.0344694	0.0455292	0.054205	0.0516776	0.068574	0.0589563	0.0530809	0.0659607	0.0553774	0.0457554	0.0719094	0.0726394	0.0526745	0.0530056
cg00170421	ENSG00000232295	RP11-154D6.1	antisense	0.94387	0.939004	0.955854	0.946809	0.952618	0.952648	0.943416	0.949026	0.945992	0.950492	0.926123	0.943406	0.943455	0.951244	0.953718	0.949661	0.951941	0.956168	0.952164	0.948454	0.940353	0.941096	0.950999	0.945775	0.940886	0.946868	0.960513	0.954086	0.951591	0.951594	0.947311	0.941157	0.946569	0.929382	0.911277	0.93751	0.933189	0.907071	0.91088	0.936242	0.90611	0.916645	0.929165	0.931533	0.952945	0.95549
cg00170799	ENSG00000236088	COX10-AS1	processed_transcript	0.914775	0.893097	0.908979	0.904437	0.853759	0.91968	0.916189	0.909382	0.916796	0.91005	0.908369	0.928666	0.919211	0.86901	0.898311	0.910433	0.890406	0.89936	0.913088	0.867639	0.899562	0.895	0.920539	0.890992	0.888946	0.892666	0.831495	0.861067	0.890173	0.913287	0.905937	0.917097	0.875909	0.884395	0.884055	0.902253	0.890958	0.886433	0.844013	0.857361	0.852784	0.885962	0.883142	0.914667	0.862798	0.847986
cg00171192	ENSG00000237438	CECR7	lincRNA	0.713029	0.82589	0.622086	0.749651	0.882175	0.623695	0.888281	0.734867	0.744577	0.919542	0.840923	0.752909	0.73785	0.81205	0.863962	0.867111	0.746692	0.829776	0.887094	0.675133	0.610642	0.825902	0.670185	0.657828	0.604774	0.708407	0.79205	0.86776	0.681705	0.841104	0.825899	0.892555	0.663801	0.761424	0.696636	0.81243	0.741299	0.633914	0.855095	0.796824	0.847368	0.687851	0.585467	0.704395	0.644859	0.623203
cg00171214	ENSG00000256209	RP11-897M7.1	lincRNA	0.918712	0.946484	0.959812	0.949719	0.958612	0.943565	0.955849	0.961235	0.907679	0.960948	0.954708	0.946576	0.950471	0.951363	0.965801	0.942574	0.940489	0.897243	0.939619	0.929209	0.941217	0.944495	0.960031	0.924989	0.930956	0.948571	0.950822	0.951356	0.955093	0.938758	0.951129	0.962832	0.939125	0.93985	0.943205	0.955052	0.930243	0.925787	0.938983	0.950247	0.933619	0.946782	0.923321	0.936082	0.93318	0.940117
cg00171281	ENSG00000234223	AC003988.1	lincRNA	0.917166	0.886459	0.889897	0.814945	0.922763	0.959892	0.946937	0.925348	0.912902	0.926757	0.84176	0.944871	0.925554	0.922394	0.944394	0.917757	0.939187	0.930717	0.930184	0.91174	0.949587	0.941808	0.920304	0.89804	0.8834	0.923282	0.941336	0.918829	0.944569	0.948587	0.942638	0.887913	0.895714	0.900065	0.923881	0.916847	0.892031	0.92247	0.892875	0.931829	0.932117	0.945568	0.893814	0.878483	0.911891	0.963109
cg00171909	ENSG00000226200	RP11-50E11.3	antisense	0.0700312	0.087228	0.088335	0.0761701	0.0814157	0.0861373	0.108395	0.0843721	0.113812	0.122561	0.145947	0.115539	0.0900372	0.0891048	0.0771232	0.0969191	0.0808476	0.0890173	0.0836454	0.0979917	0.103515	0.113684	0.105759	0.105042	0.0552189	0.0916326	0.0859631	0.0830713	0.0938156	0.121218	0.113434	0.120037	0.0633973	0.0590743	0.0795176	0.0576214	0.0735019	0.0608032	0.0768943	0.0693094	0.0710836	0.0858121	0.0668944	0.0740916	0.067302	0.0769852
cg00172794	ENSG00000244578	RP11-548O1.3	lincRNA	0.634495	0.908071	0.899385	0.89427	0.931379	0.930444	0.927288	0.628717	0.904333	0.932139	0.891902	0.931156	0.926207	0.895719	0.929064	0.93477	0.786475	0.664578	0.920658	0.912042	0.798562	0.921856	0.924164	0.877136	0.902825	0.922484	0.599462	0.70597	0.901	0.933615	0.935262	0.942415	0.895441	0.880092	0.908318	0.918203	0.86463	0.566582	0.877674	0.608024	0.863334	0.904819	0.886943	0.857902	0.897386	0.70201
cg00172872	ENSG00000257156	RP11-13A1.3	lincRNA	0.930468	0.94091	0.950352	0.945741	0.957971	0.956273	0.959649	0.963253	0.962772	0.968105	0.943158	0.956012	0.958078	0.961167	0.964061	0.957322	0.966608	0.96542	0.970354	0.941973	0.955902	0.921337	0.968217	0.934558	0.941452	0.946408	0.946546	0.965079	0.956689	0.967844	0.965136	0.968451	0.945078	0.934	0.963117	0.950189	0.941976	0.928025	0.938101	0.931801	0.930472	0.931493	0.943726	0.949522	0.952984	0.948939
cg00173906	ENSG00000243795	RP11-572M11.3	lincRNA	0.920612	0.910491	0.884893	0.916003	0.934466	0.915378	0.956691	0.938666	0.913794	0.932511	0.914071	0.929341	0.947298	0.923686	0.913865	0.945266	0.935908	0.72609	0.941647	0.902757	0.928701	0.934758	0.892921	0.882107	0.907224	0.944731	0.951119	0.907988	0.930971	0.927573	0.946033	0.955341	0.920229	0.906756	0.944597	0.945895	0.886354	0.935976	0.898409	0.925697	0.927939	0.933925	0.912425	0.935418	0.973491	0.927118
cg00174096	ENSG00000206573	SETD5-AS1	antisense	0.0840246	0.0416279	0.0901288	0.113793	0.11001	0.0890593	0.0839567	0.0912489	0.120364	0.0956376	0.116803	0.0938885	0.0564469	0.0823242	0.0795153	0.0819212	0.0911881	0.0768886	0.0833654	0.0632985	0.0793042	0.0761928	0.100765	0.0832698	0.0693258	0.0725975	0.0835755	0.0887362	0.0772691	0.0755168	0.123039	0.110759	0.0564739	0.0523331	0.0438528	0.0563263	0.0585434	0.0613336	0.052144	0.0711973	0.0507976	0.0537751	0.0468191	0.0716434	0.0565919	0.0488822
cg00174201	ENSG00000236414	AC004535.2	lincRNA	0.817703	0.898888	0.87419	0.868442	0.784855	0.891136	0.925933	0.900046	0.848687	0.89824	0.935332	0.886867	0.892935	0.886787	0.915598	0.906148	0.902093	0.80621	0.912581	0.88476	0.885217	0.866568	0.893984	0.863042	0.871122	0.772934	0.880791	0.885678	0.895886	0.864382	0.792707	0.910648	0.873424	0.850716	0.857726	0.837778	0.87556	0.820204	0.803343	0.872229	0.77976	0.871278	0.879697	0.894312	0.892581	0.870978
cg00174230	ENSG00000249456	RP11-298J20.4	sense_overlapping	0.0584389	0.0505652	0.0498685	0.0455633	0.0498874	0.0540769	0.0554029	0.0529274	0.0543679	0.0468901	0.0379762	0.0467156	0.0546084	0.0674503	0.0391076	0.055322	0.0487776	0.0484104	0.0431559	0.0473578	0.0426985	0.0579843	0.0592853	0.0506837	0.0420685	0.0588946	0.0545167	0.0564856	0.0367656	0.048524	0.0467763	0.0426812	0.0284336	0.0271382	0.0387701	0.0399896	0.0413764	0.0368808	0.0356519	0.0394606	0.0392961	0.0324105	0.0328499	0.0392127	0.0390645	0.0436848
cg00174279	ENSG00000267665	RP11-13K12.2	lincRNA	0.595148	0.446541	0.860877	0.253948	0.570537	0.789144	0.874893	0.547246	0.611215	0.179907	0.300858	0.588065	0.526109	0.535428	0.207491	0.879643	0.527976	0.234024	0.167566	0.371133	0.572548	0.36821	0.870213	0.3134	0.685676	0.529334	0.289861	0.183997	0.356063	0.569425	0.860837	0.156173	0.141501	0.451062	0.482472	0.155806	0.458445	0.532209	0.47393	0.499092	0.474207	0.584084	0.537037	0.512164	0.733633	0.437725
cg00174845	ENSG00000266273	RP11-715C4.1	lincRNA	0.850612	0.883264	0.898361	0.878785	0.896143	0.903145	0.901311	0.896923	0.880649	0.899129	0.917878	0.906119	0.877398	0.893444	0.903693	0.895139	0.886794	0.897459	0.888186	0.891405	0.902785	0.88654	0.894685	0.88183	0.895937	0.870006	0.900016	0.88799	0.871786	0.902099	0.909699	0.904341	0.867922	0.860839	0.849013	0.882447	0.859142	0.867984	0.850219	0.861515	0.870165	0.860968	0.864354	0.88515	0.866786	0.872573
cg00175344	ENSG00000234377	RNF219-AS1	antisense	0.444066	0.28976	0.185982	0.236228	0.546494	0.485891	0.699626	0.194429	0.720502	0.221784	0.380433	0.672974	0.158009	0.454667	0.360816	0.810888	0.586044	0.751148	0.404711	0.332458	0.35104	0.723044	0.131447	0.440125	0.492158	0.416959	0.279718	0.634744	0.163448	0.503773	0.164049	0.17823	0.136196	0.429235	0.481882	0.1582	0.0968916	0.126512	0.155147	0.51456	0.155303	0.0749649	0.354421	0.104566	0.0866893	0.230896
cg00175823	ENSG00000256783	RP11-503G7.1	lincRNA	0.161346	0.219288	0.172397	0.452444	0.549667	0.519578	0.202091	0.164275	0.524927	0.132794	0.741602	0.473645	0.518073	0.512713	0.135939	0.17947	0.558462	0.244334	0.572851	0.588629	0.249698	0.211621	0.177344	0.36599	0.422997	0.52296	0.152311	0.510611	0.262066	0.228082	0.834554	0.138938	0.16281	0.149701	0.14574	0.470838	0.479323	0.182867	0.19593	0.788123	0.201977	0.839977	0.196397	0.477357	0.446121	0.22006
cg00175895	ENSG00000244459	RP11-1398P2.1	lincRNA	0.950091	0.947522	0.964234	0.94271	0.963877	0.949021	0.948023	0.965129	0.939768	0.949399	0.957204	0.965599	0.957912	0.959828	0.959655	0.953971	0.961103	0.965908	0.963598	0.961207	0.955405	0.959624	0.96658	0.958549	0.964068	0.952923	0.958792	0.956631	0.965705	0.967805	0.967335	0.962503	0.956066	0.949626	0.950472	0.95082	0.956826	0.960568	0.946913	0.963703	0.957408	0.957464	0.959565	0.946842	0.957089	0.968539
cg00176546	ENSG00000216863	LY86-AS1	antisense	0.940389	0.792222	0.920249	0.87815	0.943384	0.953101	0.927007	0.963048	0.922921	0.94038	0.884508	0.949984	0.971717	0.951491	0.976741	0.961407	0.962395	0.836831	0.96907	0.951509	0.958174	0.942002	0.95082	0.929142	0.954287	0.95539	0.974596	0.95928	0.956957	0.967173	0.951009	0.945239	0.948191	0.912564	0.958942	0.939945	0.973142	0.944427	0.945619	0.941883	0.953423	0.924843	0.92908	0.934762	0.967281	0.982177
cg00176888	ENSG00000265148	BZRAP1-AS1	antisense	0.112828	0.0795302	0.154989	0.105293	0.0999388	0.107339	0.0992239	0.0932086	0.12975	0.0983813	0.0868635	0.118702	0.0897766	0.0793221	0.0794897	0.0787491	0.0955994	0.0965909	0.100729	0.0810355	0.108883	0.0626535	0.0939337	0.0742767	0.072844	0.0860659	0.0995432	0.105948	0.0993846	0.0983097	0.0975196	0.0975631	0.0608492	0.0721517	0.0741204	0.0869612	0.102058	0.109877	0.0779083	0.0801845	0.0795782	0.100536	0.107351	0.121518	0.10948	0.0833246
cg00176896	ENSG00000254269	CTD-2281E23.2	processed_transcript	0.604061	0.570119	0.596131	0.600759	0.624788	0.607982	0.618495	0.65214	0.627422	0.629133	0.640473	0.644496	0.625681	0.590467	0.623007	0.572637	0.581913	0.59175	0.583097	0.598515	0.634518	0.624856	0.633828	0.595675	0.586563	0.631695	0.583409	0.5706	0.593669	0.606031	0.627593	0.635763	0.542942	0.534938	0.568862	0.559886	0.525648	0.546083	0.5403	0.560681	0.549862	0.56584	0.571484	0.585259	0.543289	0.513344
cg00176949	ENSG00000268078	RP11-805I24.4	lincRNA	0.912974	0.898812	0.865164	0.892829	0.908821	0.910589	0.924235	0.923726	0.732515	0.92086	0.906714	0.893008	0.840781	0.909725	0.929685	0.929148	0.894053	0.915013	0.950599	0.903839	0.91687	0.911816	0.869809	0.88574	0.884201	0.903114	0.912924	0.943594	0.911855	0.91263	0.941556	0.928406	0.915004	0.88423	0.91441	0.914417	0.891868	0.835143	0.788624	0.906793	0.764575	0.913021	0.759598	0.872044	0.902427	0.789421
cg00177787	ENSG00000227338	RP11-195B3.1	lincRNA	0.949361	0.93673	0.948952	0.952098	0.956397	0.968057	0.958284	0.964679	0.974125	0.966076	0.940477	0.962166	0.966234	0.96196	0.974815	0.961525	0.951079	0.964179	0.973059	0.957151	0.949856	0.957684	0.955517	0.924505	0.952932	0.95271	0.943963	0.956342	0.94939	0.967788	0.947394	0.952724	0.956049	0.921079	0.951463	0.950763	0.94855	0.947801	0.929646	0.961378	0.964015	0.960886	0.944474	0.9554	0.97018	0.966704
cg00178249	ENSG00000253661	ZFHX4-AS1	antisense	0.855827	0.937694	0.871658	0.814335	0.931237	0.827873	0.933533	0.936427	0.958077	0.900244	0.884275	0.945651	0.860245	0.846901	0.886199	0.93516	0.931582	0.95833	0.949484	0.649245	0.532245	0.9065	0.913556	0.677048	0.75467	0.898033	0.92768	0.895958	0.677865	0.920652	0.965059	0.957233	0.893822	0.636652	0.913257	0.910734	0.933256	0.496015	0.928929	0.854746	0.942131	0.761074	0.662497	0.815292	0.5871	0.624343
cg00178356	ENSG00000261485	PAN3-AS1	antisense	0.0419789	0.0396328	0.0553631	0.0437126	0.048501	0.0438653	0.0397724	0.0621244	0.0810891	0.0598905	0.0566313	0.0764828	0.0423568	0.0634176	0.0609881	0.0405256	0.0771295	0.0599805	0.0565788	0.0522247	0.057146	0.0629843	0.0640547	0.0561341	0.0505665	0.0519185	0.0508812	0.0637322	0.0674092	0.0733945	0.0709954	0.0721677	0.0293644	0.0379785	0.0420717	0.0514574	0.0544763	0.0529795	0.0411938	0.0365097	0.0411007	0.041297	0.0460758	0.0619736	0.0432642	0.0370927
cg00178506	ENSG00000256258	RP11-495K9.9	lincRNA	0.898769	0.894065	0.923423	0.894962	0.910693	0.928609	0.917122	0.939542	0.922423	0.930945	0.893744	0.938867	0.937187	0.937786	0.924954	0.922967	0.93549	0.939773	0.945518	0.922336	0.919418	0.928057	0.945077	0.892571	0.915694	0.9253	0.931091	0.921548	0.92571	0.93656	0.938948	0.925312	0.913499	0.907615	0.904349	0.920259	0.921799	0.894952	0.903164	0.906079	0.903989	0.907491	0.884981	0.920423	0.92805	0.926053
cg00178551	ENSG00000254269	CTD-2281E23.2	processed_transcript	0.748137	0.663702	0.546014	0.507163	0.823669	0.750958	0.626886	0.824978	0.827036	0.696231	0.785271	0.79753	0.699334	0.786514	0.514075	0.769246	0.773388	0.797359	0.842663	0.744237	0.775965	0.664935	0.757351	0.575691	0.691645	0.500371	0.797909	0.516161	0.767743	0.792044	0.532664	0.546064	0.689442	0.726591	0.752362	0.808344	0.760454	0.735997	0.731851	0.464387	0.76205	0.786652	0.705116	0.71919	0.812861	0.744503
cg00178562	ENSG00000215908	CROCCP2	lincRNA	0.920945	0.934712	0.919136	0.827944	0.941659	0.93038	0.950237	0.938326	0.841596	0.897461	0.929012	0.906027	0.841226	0.914855	0.945329	0.934313	0.934329	0.819738	0.936952	0.925058	0.890297	0.92052	0.921556	0.841661	0.901791	0.935603	0.939654	0.920524	0.899692	0.913231	0.932618	0.934985	0.62971	0.8932	0.906949	0.904326	0.915178	0.888787	0.805022	0.795659	0.801177	0.914803	0.775998	0.867791	0.918563	0.933906
cg00179576	ENSG00000260539	RP11-252A24.7	lincRNA	0.838977	0.829186	0.892102	0.860286	0.879269	0.8382	0.879045	0.837317	0.88722	0.811149	0.890902	0.809577	0.829929	0.791632	0.804429	0.811031	0.815583	0.823327	0.543783	0.80651	0.791785	0.808134	0.830408	0.795375	0.794592	0.809383	0.812669	0.524384	0.788932	0.827261	0.842569	0.855419	0.773689	0.751817	0.786732	0.808681	0.800784	0.815322	0.791723	0.786767	0.777236	0.773697	0.818157	0.808718	0.782008	0.79523
cg00181327	ENSG00000224743	TEX26-AS1	antisense	0.874005	0.844348	0.896854	0.872603	0.890127	0.906201	0.89346	0.914771	0.622155	0.920032	0.888744	0.849724	0.912519	0.901903	0.90618	0.907362	0.885501	0.612157	0.919495	0.907071	0.882835	0.897604	0.924011	0.875482	0.887749	0.886401	0.902504	0.896645	0.882389	0.903022	0.909149	0.906273	0.857323	0.847528	0.875557	0.868211	0.88168	0.853718	0.866424	0.885697	0.890647	0.862797	0.847405	0.87917	0.886721	0.882932
cg00181669	ENSG00000271192	RP4-555D20.3	lincRNA	0.686624	0.644968	0.886871	0.919341	0.73824	0.90559	0.93533	0.874538	0.554251	0.789607	0.43341	0.851011	0.938075	0.679398	0.949395	0.932542	0.638784	0.580252	0.698294	0.747788	0.840129	0.69547	0.854919	0.894496	0.90631	0.623452	0.890788	0.238523	0.787762	0.633617	0.938633	0.949867	0.628848	0.911225	0.640236	0.628785	0.577067	0.212909	0.592655	0.620819	0.617359	0.788985	0.72565	0.502201	0.743201	0.622529
cg00182256	ENSG00000205632	WI2-81516E3.1	lincRNA	0.936808	0.958045	0.961599	0.945275	0.96121	0.954044	0.958102	0.967061	0.958916	0.82125	0.957579	0.955382	0.963385	0.952179	0.967356	0.959281	0.951829	0.975663	0.954877	0.932973	0.931284	0.953419	0.962853	0.916024	0.932779	0.961039	0.964876	0.963892	0.797649	0.966765	0.971368	0.961389	0.953749	0.95382	0.961126	0.955353	0.939137	0.94045	0.957437	0.945562	0.95033	0.961407	0.917316	0.950339	0.964493	0.928855
cg00182288	ENSG00000261485	PAN3-AS1	antisense	0.944055	0.950898	0.945159	0.596637	0.961534	0.953876	0.958586	0.955225	0.938292	0.962121	0.944529	0.955219	0.968359	0.958242	0.962407	0.940099	0.957333	0.965826	0.968786	0.953217	0.960678	0.948302	0.964049	0.767379	0.944814	0.954098	0.949823	0.963163	0.957855	0.964133	0.96708	0.946153	0.954821	0.939367	0.94656	0.954426	0.944312	0.942905	0.939921	0.958114	0.948168	0.944805	0.921	0.944568	0.95367	0.962625
cg00182893	ENSG00000238099	RP11-12A2.3	lincRNA	0.920472	0.952862	0.952399	0.932979	0.95338	0.941585	0.9523	0.959904	0.955029	0.951624	0.926098	0.971405	0.957917	0.903008	0.964224	0.964525	0.934984	0.956042	0.875973	0.79728	0.898262	0.929791	0.949906	0.903728	0.91244	0.92782	0.927527	0.952527	0.869077	0.963693	0.966908	0.96819	0.943732	0.912681	0.957003	0.921938	0.951082	0.954474	0.95136	0.940745	0.949139	0.929067	0.910001	0.931508	0.895083	0.826868
cg00183173	ENSG00000236173	RP1-182D15.2	lincRNA	0.962018	0.899946	0.910006	0.931027	0.944599	0.934493	0.914992	0.93473	0.912822	0.942906	0.913235	0.936408	0.930689	0.929662	0.952317	0.93013	0.927068	0.948604	0.955413	0.926647	0.940336	0.90119	0.938948	0.908465	0.958629	0.96052	0.941451	0.912718	0.950379	0.927237	0.932216	0.928416	0.954959	0.941856	0.947451	0.934294	0.901257	0.88968	0.873089	0.930999	0.913422	0.921574	0.906309	0.891975	0.921289	0.966974
cg00184016	ENSG00000260796	RP11-1348G14.5	antisense	0.0507309	0.0471022	0.0962909	0.0751471	0.0867515	0.0684379	0.0522227	0.0551026	0.0473463	0.0587118	0.0787492	0.105396	0.0729856	0.0583609	0.0541212	0.068557	0.0659885	0.0723492	0.0652624	0.0724787	0.060119	0.0695903	0.0924472	0.0663239	0.0508437	0.0581436	0.0802772	0.049347	0.0638678	0.0810568	0.0467645	0.0800524	0.0335577	0.0263509	0.0410685	0.0422273	0.0681197	0.0523701	0.0499257	0.0519603	0.0501894	0.0438385	0.0687993	0.0791241	0.0604858	0.0480014
cg00184203	ENSG00000227227	AC017101.10	antisense	0.877497	0.7319	0.304468	0.581512	0.702205	0.599778	0.758673	0.675089	0.602869	0.751894	0.794023	0.707778	0.692052	0.759956	0.49941	0.725878	0.668394	0.433727	0.649435	0.5876	0.620486	0.924065	0.319357	0.592031	0.697598	0.266863	0.363994	0.463006	0.623699	0.731522	0.731922	0.769433	0.628038	0.577131	0.696195	0.594557	0.140512	0.27365	0.233898	0.642287	0.236202	0.18419	0.772775	0.322098	0.17839	0.568948
cg00184279	ENSG00000244041	LINC01011	lincRNA	0.931663	0.919483	0.944924	0.923064	0.947562	0.951459	0.954492	0.932725	0.933008	0.94496	0.927362	0.960309	0.784634	0.950055	0.927311	0.935889	0.939097	0.92183	0.904162	0.905232	0.93439	0.934173	0.946662	0.889525	0.872152	0.931945	0.928578	0.919389	0.930951	0.922488	0.811782	0.893018	0.872746	0.909728	0.932691	0.936251	0.919092	0.906155	0.819075	0.929202	0.832847	0.936071	0.900727	0.92134	0.923309	0.949474
cg00185413	ENSG00000246022	ALDH1L1-AS2	antisense	0.696021	0.870811	0.522602	0.331818	0.90996	0.375497	0.93939	0.705612	0.745357	0.91813	0.555565	0.609765	0.565142	0.915895	0.515846	0.929688	0.933164	0.612618	0.938852	0.642087	0.826473	0.70396	0.303729	0.536523	0.498893	0.911846	0.664717	0.927587	0.921856	0.815949	0.568794	0.457229	0.201726	0.878467	0.917256	0.923351	0.531095	0.922536	0.651194	0.918642	0.656001	0.863981	0.407431	0.919951	0.84137	0.904994
cg00185909	ENSG00000272009	RP1-313I6.12	antisense	0.67646	0.665095	0.710821	0.636197	0.710681	0.788081	0.699879	0.750841	0.776448	0.730722	0.688722	0.757408	0.737285	0.728438	0.774336	0.676595	0.748075	0.784386	0.785362	0.731689	0.744794	0.713818	0.789113	0.751765	0.62365	0.713357	0.733094	0.683764	0.738365	0.730567	0.750528	0.74271	0.625174	0.593084	0.681705	0.678407	0.64179	0.683333	0.685358	0.635503	0.710914	0.723163	0.706727	0.709094	0.673068	0.656957
cg00186374	ENSG00000224048	AC104777.4	lincRNA	0.294868	0.907939	0.884184	0.905068	0.575378	0.898857	0.946916	0.897452	0.611888	0.845101	0.896291	0.906953	0.499163	0.878398	0.886953	0.918889	0.899071	0.5829	0.892932	0.873329	0.681775	0.611857	0.867362	0.823808	0.869166	0.899028	0.805865	0.642435	0.691088	0.898345	0.911073	0.85632	0.854842	0.828456	0.826274	0.875582	0.508335	0.500281	0.853369	0.484696	0.859573	0.911234	0.887449	0.531667	0.9028	0.730504
cg00186529	ENSG00000232197	RP11-302L19.1	antisense	0.194298	0.14614	0.167219	0.217892	0.177211	0.213502	0.586496	0.218793	0.218133	0.198377	0.670874	0.276328	0.594353	0.241116	0.7588	0.57933	0.216091	0.154914	0.155013	0.602344	0.405857	0.178216	0.170258	0.260295	0.308058	0.402832	0.206817	0.136348	0.285024	0.168753	0.624675	0.832083	0.141113	0.187667	0.137682	0.154157	0.156321	0.149019	0.318526	0.133289	0.343168	0.166839	0.186059	0.229302	0.198	0.444409
cg00186580	ENSG00000240707	LINC01168	lincRNA	0.963235	0.952166	0.953079	0.954496	0.958565	0.963134	0.96249	0.953034	0.961194	0.962413	0.952486	0.961954	0.964058	0.970218	0.960623	0.958449	0.957991	0.957217	0.963216	0.960288	0.961332	0.959289	0.962249	0.930167	0.958079	0.957921	0.957837	0.961848	0.954561	0.965254	0.974166	0.961309	0.95689	0.943739	0.967644	0.961901	0.955709	0.943895	0.951266	0.946532	0.95819	0.968978	0.937288	0.962817	0.959584	0.963297
cg00186815	ENSG00000237647	ERICH1-AS1	antisense	0.909172	0.851195	0.888283	0.914068	0.929015	0.923078	0.931475	0.937333	0.942202	0.922062	0.906001	0.892687	0.913652	0.913799	0.929201	0.910718	0.918589	0.936534	0.928876	0.917579	0.921577	0.901536	0.882683	0.891941	0.901487	0.904167	0.914823	0.909713	0.889441	0.912623	0.930607	0.891654	0.886811	0.863552	0.921461	0.910674	0.88521	0.881177	0.899537	0.867268	0.913619	0.898568	0.878806	0.916501	0.969657	0.943164
cg00187557	ENSG00000249526	CTB-35F21.1	lincRNA	0.0724552	0.0838238	0.112027	0.110361	0.14079	0.126159	0.111355	0.0939641	0.129491	0.0825852	0.112848	0.104806	0.0789999	0.139335	0.0996737	0.0900608	0.0861135	0.106697	0.184237	0.145348	0.121709	0.113153	0.122658	0.126354	0.134769	0.0815318	0.102473	0.0925154	0.0807743	0.110002	0.0837084	0.0953405	0.0808408	0.125252	0.0667534	0.0943158	0.102164	0.0966712	0.088103	0.0887464	0.0996819	0.0989551	0.0925073	0.0965425	0.116143	0.125866
cg00188089	ENSG00000236389	RP1-287H17.1	lincRNA	0.90751	0.915112	0.931458	0.803023	0.895205	0.952469	0.92137	0.96219	0.915588	0.946101	0.892394	0.959213	0.940227	0.902578	0.958537	0.965203	0.96964	0.954853	0.701093	0.958193	0.945839	0.948639	0.966333	0.905896	0.948624	0.945104	0.944102	0.713024	0.954975	0.952662	0.938684	0.944638	0.937643	0.942039	0.939631	0.939824	0.934543	0.943494	0.655937	0.939869	0.614786	0.966922	0.896028	0.953506	0.955	0.965754
cg00189220	ENSG00000270673	YTHDF3-AS1	lincRNA	0.126111	0.11187	0.103233	0.108907	0.12912	0.127394	0.153509	0.122237	0.147308	0.129255	0.158635	0.13194	0.123282	0.108773	0.132661	0.129619	0.128094	0.132344	0.126285	0.125919	0.122902	0.125403	0.127762	0.123764	0.122328	0.134741	0.123562	0.122322	0.123605	0.136035	0.138791	0.138067	0.109918	0.1059	0.102354	0.112274	0.111435	0.108286	0.110965	0.111512	0.125737	0.10697	0.125006	0.123557	0.114726	0.113452
cg00189389	ENSG00000228956	AC144521.1	processed_transcript	0.916361	0.84493	0.911704	0.860733	0.919097	0.899451	0.928532	0.929468	0.899018	0.943943	0.839599	0.943604	0.924085	0.949941	0.949781	0.929858	0.956725	0.942792	0.971544	0.94017	0.953108	0.938812	0.951171	0.952661	0.957332	0.950979	0.958524	0.941367	0.94943	0.962763	0.951405	0.935159	0.91874	0.948576	0.953416	0.906783	0.909153	0.957364	0.964452	0.929132	0.941782	0.948407	0.924507	0.992134	0.949185	0.967269
cg00190206	ENSG00000237380	HOXD-AS2	antisense	0.734336	0.6582	0.946401	0.719727	0.930879	0.725172	0.945374	0.930138	0.931126	0.7171	0.929153	0.72337	0.950169	0.934424	0.937395	0.935807	0.941815	0.935129	0.751296	0.910157	0.793772	0.847851	0.943007	0.76309	0.878142	0.927068	0.951149	0.78031	0.857864	0.940801	0.938469	0.936008	0.89478	0.912231	0.919399	0.47472	0.901191	0.893792	0.754971	0.908308	0.753504	0.35636	0.868681	0.910582	0.21623	0.523942
cg00191458	ENSG00000235172	CTB-114C7.3	lincRNA	0.134328	0.0622829	0.109511	0.1707	0.119144	0.11087	0.0942179	0.128055	0.123897	0.228896	0.179623	0.108663	0.146883	0.186473	0.178829	0.129769	0.108154	0.108146	0.133568	0.294901	0.307498	0.0930142	0.147157	0.324571	0.160408	0.146394	0.118688	0.0986614	0.233736	0.1133	0.203795	0.172502	0.0779054	0.140392	0.121918	0.0976137	0.13523	0.0984906	0.156003	0.101214	0.137237	0.0829332	0.218012	0.12584	0.0970041	0.149339
cg00192026	ENSG00000261646	RP11-489G11.3	lincRNA	0.903458	0.880674	0.91676	0.875219	0.922306	0.899801	0.913959	0.926147	0.935293	0.929406	0.89531	0.924589	0.94031	0.937293	0.940051	0.927526	0.942245	0.935779	0.939216	0.827944	0.812949	0.907805	0.947052	0.864642	0.905422	0.722802	0.939614	0.921021	0.814092	0.953014	0.949264	0.946347	0.913813	0.895094	0.919834	0.90908	0.890133	0.927623	0.908997	0.913038	0.903392	0.90584	0.871523	0.857318	0.934275	0.780925
cg00192636	ENSG00000262772	RP11-353N14.2	lincRNA	0.896146	0.92504	0.87436	0.907703	0.923065	0.935615	0.924814	0.943061	0.91997	0.941513	0.920424	0.93537	0.929842	0.942552	0.941372	0.927755	0.932423	0.941502	0.935115	0.919279	0.926249	0.927265	0.932948	0.91008	0.920236	0.928106	0.94188	0.92546	0.915714	0.945094	0.94107	0.935883	0.931869	0.906514	0.91389	0.926242	0.912665	0.91314	0.907007	0.908464	0.919147	0.920822	0.900862	0.909908	0.929065	0.926327
cg00192819	ENSG00000266273	RP11-715C4.1	lincRNA	0.929342	0.909579	0.547717	0.870509	0.914135	0.923038	0.945132	0.942729	0.948206	0.941217	0.914135	0.944521	0.944409	0.938745	0.948502	0.936307	0.935001	0.935963	0.956278	0.933878	0.943236	0.948	0.629543	0.91501	0.92321	0.939288	0.942756	0.926103	0.939145	0.945581	0.94209	0.942402	0.922276	0.638624	0.923506	0.945942	0.9152	0.902151	0.919272	0.938296	0.921381	0.921775	0.874666	0.908972	0.941949	0.921297
cg00192856	ENSG00000261348	RP11-510M2.1	lincRNA	0.0456635	0.0926943	0.0890966	0.0837776	0.0866353	0.0641558	0.0850806	0.0773735	0.0813846	0.125279	0.103887	0.102202	0.0668458	0.0738544	0.0660437	0.0863696	0.0694058	0.0858046	0.0629857	0.082711	0.0794911	0.100517	0.123227	0.0715057	0.074184	0.0546674	0.056191	0.0689478	0.0558458	0.104039	0.0871726	0.101136	0.0435181	0.0716857	0.0650402	0.0643592	0.058433	0.0654764	0.0769129	0.0719769	0.068194	0.0537659	0.0615561	0.0820078	0.103213	0.0621824
cg00193283	ENSG00000226567	LINC00606	lincRNA	0.498709	0.640179	0.338574	0.798974	0.517859	0.82091	0.689511	0.88435	0.875972	0.639695	0.652642	0.575044	0.881295	0.625563	0.693742	0.885904	0.833216	0.911324	0.687456	0.635041	0.524042	0.839403	0.440103	0.682934	0.766477	0.835722	0.896326	0.567209	0.676899	0.588708	0.901115	0.866418	0.845628	0.481785	0.438368	0.835214	0.234329	0.320041	0.482521	0.81368	0.51324	0.240363	0.470104	0.383998	0.287694	0.703309
cg00193947	ENSG00000204148	LINC00474	lincRNA	0.634988	0.613166	0.835174	0.881005	0.891757	0.873975	0.917547	0.887609	0.881252	0.814232	0.914762	0.852141	0.550147	0.878827	0.851958	0.908734	0.883746	0.806211	0.923433	0.803873	0.774501	0.708083	0.74926	0.759538	0.848958	0.853906	0.887047	0.893223	0.816162	0.881823	0.881246	0.625686	0.865934	0.834154	0.86158	0.881825	0.771356	0.365057	0.848643	0.869295	0.845665	0.818936	0.825601	0.334566	0.788368	0.612352
cg00194109	ENSG00000225595	XXbac-BPG308K3.6	lincRNA	0.661783	0.661944	0.645323	0.634652	0.643479	0.723911	0.685947	0.708725	0.717843	0.732571	0.669521	0.704709	0.695969	0.68934	0.717727	0.674994	0.685085	0.666369	0.715029	0.696416	0.70896	0.701859	0.726452	0.700929	0.699588	0.675708	0.71055	0.673209	0.708478	0.697884	0.723873	0.719448	0.604129	0.556023	0.648745	0.632516	0.61419	0.590157	0.624316	0.632665	0.619404	0.623482	0.646542	0.627181	0.635105	0.607087
cg00194519	ENSG00000223749	MIR503HG	lincRNA	0.938189	0.932478	0.838097	0.892863	0.940009	0.92155	0.944812	0.938326	0.9497	0.954979	0.933595	0.322837	0.901534	0.885707	0.937948	0.932874	0.933824	0.918708	0.912725	0.884556	0.845753	0.886314	0.893952	0.736436	0.911553	0.833382	0.936121	0.392323	0.889208	0.373809	0.93247	0.332027	0.509691	0.833158	0.929496	0.902679	0.942796	0.842842	0.911758	0.923987	0.908182	0.827025	0.907786	0.604435	0.894248	0.870459
cg00195796	ENSG00000242808	SOX2-OT	sense_overlapping	0.818332	0.720227	0.316193	0.634037	0.65158	0.794043	0.898134	0.667834	0.652361	0.650914	0.85511	0.926778	0.444298	0.78117	0.666545	0.908595	0.637568	0.669791	0.850226	0.654318	0.561219	0.834758	0.651696	0.578214	0.662929	0.822912	0.607589	0.886018	0.487619	0.913225	0.274443	0.865991	0.530987	0.624152	0.794852	0.368788	0.544264	0.585404	0.768335	0.851487	0.735507	0.199651	0.606304	0.62185	0.196084	0.657035
cg00196151	ENSG00000223783	AC124944.5	lincRNA	0.891222	0.906295	0.922845	0.660903	0.913072	0.92041	0.920062	0.928389	0.918347	0.925677	0.916631	0.933456	0.881127	0.931028	0.93243	0.926108	0.922307	0.918076	0.883273	0.906142	0.902414	0.897498	0.932286	0.745752	0.90649	0.910681	0.917656	0.747293	0.908279	0.911415	0.929102	0.928037	0.892362	0.650284	0.879716	0.892249	0.893445	0.842985	0.893625	0.77982	0.884534	0.900693	0.866621	0.907578	0.91831	0.905772
cg00197313	ENSG00000104725	NEFL	processed_transcript	0.495399	0.53796	0.403083	0.32307	0.630377	0.485963	0.705945	0.665173	0.755253	0.553278	0.607906	0.776096	0.562808	0.598818	0.589102	0.709432	0.652748	0.838478	0.578919	0.516995	0.427365	0.686673	0.520405	0.35507	0.50465	0.560617	0.742488	0.684656	0.455381	0.739394	0.324039	0.68678	0.579822	0.424683	0.635755	0.554454	0.554865	0.255267	0.589044	0.601788	0.585049	0.427251	0.442174	0.56136	0.196489	0.480827
cg00198759	ENSG00000226381	RP11-119F19.2	antisense	0.939035	0.953025	0.951195	0.944753	0.958584	0.950519	0.950777	0.953619	0.954778	0.957104	0.954732	0.957735	0.964984	0.964366	0.951104	0.957551	0.959849	0.951235	0.973628	0.951455	0.960747	0.957486	0.961206	0.94997	0.954221	0.967809	0.964583	0.958903	0.952973	0.965949	0.966035	0.955607	0.944085	0.942002	0.948231	0.941193	0.954651	0.943276	0.9315	0.93256	0.941223	0.945524	0.946258	0.951871	0.963185	0.960707
cg00199048	ENSG00000006062	MAP3K14	processed_transcript	0.118722	0.11794	0.126339	0.116262	0.130512	0.112514	0.129682	0.113012	0.147578	0.119444	0.150983	0.176262	0.105149	0.131654	0.125413	0.154191	0.106001	0.133713	0.120374	0.133852	0.127355	0.136926	0.103836	0.128871	0.081879	0.124893	0.0976091	0.11577	0.121049	0.147092	0.131815	0.127478	0.0874399	0.077326	0.109071	0.0874402	0.126738	0.142186	0.107841	0.11944	0.0925548	0.119849	0.110993	0.124136	0.120498	0.104744
cg00199759	ENSG00000249868	RP11-63E5.6	processed_transcript	0.765042	0.628117	0.626583	0.538959	0.835138	0.811988	0.766616	0.57609	0.415456	0.518352	0.808599	0.783504	0.807471	0.819101	0.789627	0.854948	0.868116	0.192796	0.833323	0.723728	0.757747	0.538412	0.555933	0.572762	0.608965	0.811797	0.824942	0.783431	0.580803	0.676544	0.693923	0.654085	0.727179	0.740317	0.828464	0.797046	0.715504	0.525918	0.384294	0.803813	0.366681	0.471984	0.744145	0.810429	0.257499	0.650307
cg00200298	ENSG00000271931	RP11-63L7.5	antisense	0.147053	0.128543	0.138661	0.140504	0.150377	0.127083	0.149421	0.12554	0.14107	0.146455	0.148374	0.13473	0.126488	0.135477	0.115186	0.134611	0.140901	0.131564	0.136307	0.142865	0.141673	0.143291	0.131422	0.128417	0.124344	0.135079	0.122999	0.145758	0.13041	0.15239	0.142784	0.143416	0.11322	0.11175	0.122119	0.127633	0.130305	0.135373	0.135323	0.126394	0.12985	0.127131	0.120612	0.127056	0.137728	0.123448
cg00200408	ENSG00000229203	AC103564.7	lincRNA	0.914198	0.912696	0.929596	0.89532	0.921819	0.915207	0.945712	0.928882	0.938341	0.920574	0.933919	0.921357	0.916893	0.922676	0.921671	0.930621	0.91637	0.917253	0.927972	0.914083	0.916352	0.91203	0.929625	0.882187	0.899283	0.913934	0.923213	0.92888	0.921049	0.928976	0.929701	0.924357	0.875389	0.894879	0.896385	0.907541	0.908011	0.899637	0.893174	0.909008	0.890085	0.913452	0.888656	0.907446	0.924587	0.902663
cg00200667	ENSG00000262745	CTD-2377D24.8	lincRNA	0.559178	0.716923	0.685709	0.402124	0.762949	0.705186	0.74506	0.788247	0.76523	0.815818	0.711027	0.585518	0.587952	0.717791	0.745825	0.757781	0.75092	0.599888	0.755414	0.644311	0.666855	0.728663	0.767804	0.49464	0.66646	0.724779	0.752822	0.717507	0.740139	0.77171	0.353165	0.782886	0.594242	0.552731	0.605653	0.637761	0.57838	0.525351	0.54674	0.630008	0.554795	0.692282	0.656494	0.625428	0.53617	0.503259
cg00201175	ENSG00000258234	RP11-370I10.2	lincRNA	0.446049	0.689204	0.437249	0.0596142	0.221653	0.54135	0.61083	0.286193	0.18616	0.149971	0.825693	0.164161	0.187052	0.398426	0.177684	0.559888	0.404249	0.221177	0.329602	0.59412	0.359594	0.449109	0.651218	0.0719486	0.542078	0.838128	0.152749	0.321503	0.127493	0.59028	0.621924	0.222804	0.153595	0.312247	0.18544	0.603258	0.180186	0.146676	0.487949	0.792208	0.476922	0.859825	0.0911803	0.547272	0.479044	0.38888
cg00201275	ENSG00000237686	RP5-1120P11.1	antisense	0.37713	0.66971	0.857343	0.829644	0.882516	0.850708	0.903922	0.238187	0.696146	0.915578	0.891373	0.850514	0.887855	0.889078	0.915564	0.907907	0.741181	0.745157	0.943878	0.891336	0.741704	0.89324	0.895251	0.730012	0.763223	0.620971	0.200533	0.893649	0.899505	0.668589	0.937699	0.906943	0.885377	0.869748	0.888739	0.586214	0.835997	0.829505	0.885457	0.899645	0.896313	0.884324	0.869247	0.603424	0.821495	0.651423
cg00201414	ENSG00000217576	RP11-248G5.8	processed_transcript	0.559225	0.154184	0.118181	0.398088	0.102857	0.0825411	0.062363	0.0703213	0.0946296	0.142975	0.0847403	0.209033	0.085845	0.349109	0.130476	0.0824917	0.0751242	0.0978304	0.252893	0.116117	0.439427	0.649922	0.0751604	0.436444	0.104813	0.0671959	0.0743145	0.0838806	0.142774	0.461504	0.105078	0.119088	0.0751143	0.0536011	0.130736	0.10051	0.0965253	0.0827696	0.0762853	0.0656018	0.0600156	0.0632237	0.378516	0.10461	0.0784314	0.129897
cg00201595	ENSG00000253557	RP11-1080G15.1	lincRNA	0.779995	0.731923	0.746811	0.738978	0.745852	0.793673	0.84466	0.824663	0.83566	0.844731	0.82747	0.850795	0.899105	0.864879	0.901539	0.835877	0.891339	0.922201	0.882809	0.897718	0.881279	0.888819	0.85021	0.896163	0.854867	0.868127	0.829117	0.812485	0.891521	0.885531	0.884831	0.817504	0.854586	0.885925	0.812248	0.856941	0.840722	0.815813	0.877822	0.871862	0.917144	0.817135	0.893133	0.852737	0.736046	0.903808
cg00201779	ENSG00000233237	LINC00472	lincRNA	0.917366	0.723498	0.480298	0.211506	0.945629	0.922667	0.946318	0.945973	0.920368	0.69954	0.437038	0.943291	0.940198	0.9014	0.939741	0.923684	0.324142	0.954344	0.734011	0.659626	0.868219	0.703189	0.608671	0.723172	0.910942	0.720281	0.923888	0.76363	0.698323	0.938551	0.960436	0.942157	0.0875921	0.893478	0.689897	0.914721	0.894783	0.532268	0.89987	0.909319	0.923511	0.911676	0.665733	0.677069	0.932705	0.816882
cg00202389	ENSG00000258754	CTD-3049M7.1	lincRNA	0.933551	0.910284	0.924097	0.930219	0.942545	0.912508	0.94249	0.93591	0.949926	0.930234	0.934816	0.804006	0.938189	0.917194	0.951157	0.923528	0.817235	0.732895	0.936027	0.875934	0.907044	0.915552	0.928633	0.919974	0.920802	0.929965	0.945596	0.926548	0.903703	0.794356	0.938871	0.92788	0.913855	0.676988	0.917668	0.937422	0.914675	0.836412	0.89164	0.900924	0.910968	0.918872	0.924315	0.92135	0.939327	0.905457
cg00202460	ENSG00000259805	RP11-382A20.5	antisense	0.112934	0.600376	0.197683	0.487715	0.15816	0.186508	0.635121	0.155098	0.112381	0.589712	0.582133	0.52019	0.216613	0.43513	0.790541	0.745628	0.152873	0.145862	0.550191	0.45142	0.259769	0.196062	0.206771	0.445329	0.243043	0.154933	0.236515	0.296763	0.499408	0.230019	0.550926	0.594941	0.469181	0.390155	0.124832	0.182029	0.486206	0.297706	0.427678	0.179004	0.394711	0.175905	0.453156	0.495449	0.174779	0.448359
cg00203291	ENSG00000259280	RP11-122D10.1	processed_transcript	0.441143	0.170415	0.134775	0.161439	0.131977	0.119603	0.119025	0.137031	0.266802	0.395326	0.634192	0.472181	0.0781748	0.132445	0.137908	0.123497	0.149873	0.244268	0.186982	0.384511	0.233225	0.129899	0.290667	0.142522	0.109452	0.0970125	0.219544	0.150774	0.276549	0.532223	0.0943492	0.169044	0.0898186	0.0996438	0.180678	0.121417	0.0845692	0.083713	0.15519	0.176831	0.144216	0.0973736	0.0852792	0.194095	0.0866478	0.0931988
cg00203564	ENSG00000223715	RP11-71G7.1	lincRNA	0.928382	0.92624	0.896023	0.919142	0.959683	0.946174	0.942863	0.953324	0.930155	0.943371	0.917822	0.95709	0.947479	0.944283	0.954895	0.946636	0.948341	0.971164	0.956793	0.927434	0.940776	0.964665	0.964114	0.937712	0.94821	0.960754	0.94841	0.958818	0.948792	0.964649	0.961241	0.937762	0.956079	0.939398	0.932617	0.928025	0.919424	0.795911	0.910133	0.917516	0.916216	0.928777	0.902158	0.947675	0.948137	0.951746
cg00203915	ENSG00000233082	AC073094.4	lincRNA	0.836359	0.90076	0.876995	0.888553	0.916629	0.888983	0.914283	0.915714	0.923844	0.920503	0.903216	0.928214	0.828177	0.590452	0.899617	0.919318	0.893658	0.919841	0.923704	0.851921	0.83365	0.897695	0.893078	0.84833	0.8607	0.89425	0.899872	0.607304	0.848553	0.919658	0.921921	0.917661	0.829777	0.830995	0.885667	0.878228	0.510856	0.87679	0.898377	0.88458	0.89792	0.304001	0.583822	0.847958	0.250131	0.83369
cg00204532	ENSG00000231249	ITPR1-AS1	antisense	0.904629	0.886942	0.907238	0.752286	0.941244	0.916771	0.932525	0.934928	0.799448	0.927935	0.887194	0.942768	0.94455	0.943811	0.980819	0.929062	0.957125	0.75745	0.951126	0.937561	0.947285	0.961651	0.95213	0.855437	0.901839	0.796219	0.963391	0.910332	0.945942	0.947731	0.932498	0.933519	0.91747	0.935375	0.934434	0.902673	0.906701	0.903572	0.876597	0.875481	0.914215	0.949877	0.759356	0.913999	0.949613	0.969398
cg00205436	ENSG00000236485	RP1-156L9.1	lincRNA	0.776565	0.811147	0.748924	0.753766	0.785652	0.765759	0.861094	0.742206	0.804131	0.765918	0.81648	0.729994	0.725456	0.732124	0.759095	0.82575	0.67839	0.795032	0.738303	0.725092	0.739664	0.784627	0.749855	0.667347	0.727337	0.650627	0.734122	0.779238	0.683684	0.706361	0.77855	0.78965	0.803778	0.71313	0.710073	0.718219	0.716242	0.669324	0.724773	0.745679	0.723234	0.723269	0.727786	0.705924	0.701055	0.677781
cg00205605	ENSG00000228037	RP3-395M20.9	antisense	0.201614	0.740873	0.235238	0.182506	0.245923	0.371712	0.252569	0.176706	0.222556	0.352874	0.817557	0.577019	0.300672	0.487677	0.162826	0.20143	0.209507	0.173608	0.561609	0.617176	0.468768	0.245639	0.227346	0.364662	0.485112	0.220632	0.174988	0.748067	0.364565	0.571526	0.240306	0.181986	0.154115	0.226933	0.224181	0.474094	0.199961	0.640358	0.192667	0.447454	0.202134	0.156944	0.328934	0.430001	0.173069	0.333878
cg00206063	ENSG00000229672	RP11-184A2.3	antisense	0.938207	0.924083	0.945326	0.94172	0.942039	0.955569	0.96005	0.959784	0.949118	0.958793	0.953709	0.946295	0.956886	0.947985	0.95729	0.956303	0.955832	0.955998	0.954958	0.933635	0.897635	0.947391	0.931109	0.904291	0.92364	0.947042	0.959532	0.935915	0.946599	0.959389	0.966607	0.960508	0.941346	0.928035	0.943647	0.935659	0.942481	0.924426	0.936895	0.935884	0.943748	0.939743	0.926615	0.941024	0.94691	0.928178
cg00206233	ENSG00000225431	AP001626.1	lincRNA	0.313828	0.290637	0.267296	0.34591	0.305183	0.26973	0.293613	0.286658	0.281892	0.314379	0.27734	0.317061	0.303424	0.295952	0.29002	0.282881	0.3245	0.261738	0.298551	0.271116	0.33	0.295673	0.268632	0.329459	0.261644	0.312232	0.306912	0.278179	0.316367	0.29595	0.325618	0.32883	0.249204	0.228154	0.259103	0.243811	0.266665	0.269549	0.258534	0.253923	0.251196	0.190584	0.289983	0.257202	0.231744	0.360221
cg00206281	ENSG00000260281	RP11-329J18.2	antisense	0.59363	0.632056	0.896385	0.228263	0.882814	0.191985	0.678183	0.162292	0.14884	0.182683	0.794717	0.16959	0.242153	0.77112	0.519392	0.574156	0.158172	0.236444	0.536984	0.619237	0.413144	0.473693	0.883528	0.242574	0.238616	0.539498	0.158823	0.576737	0.284789	0.176156	0.139505	0.545304	0.559532	0.393029	0.210596	0.172257	0.436032	0.861804	0.222302	0.466837	0.223393	0.314864	0.461547	0.195743	0.137966	0.25874
cg00206468	ENSG00000268804	RP11-542M13.3	lincRNA	0.836312	0.838791	0.901287	0.606437	0.8686	0.883039	0.892917	0.688904	0.889483	0.926547	0.790719	0.921251	0.90607	0.91159	0.908911	0.881233	0.886631	0.886118	0.624074	0.682723	0.874039	0.540503	0.92341	0.623178	0.639727	0.859819	0.915734	0.856235	0.878806	0.904082	0.925365	0.880845	0.850574	0.856558	0.866702	0.881191	0.868508	0.828878	0.824873	0.843774	0.828897	0.823434	0.697908	0.888878	0.634289	0.880064
cg00206507	ENSG00000223765	RP1-288M22.2	lincRNA	0.808613	0.53293	0.392867	0.899162	0.836686	0.39117	0.787533	0.375223	0.237579	0.758918	0.876819	0.409699	0.729896	0.843867	0.933818	0.583506	0.739458	0.211	0.949336	0.765256	0.585031	0.778292	0.396824	0.850697	0.675626	0.353459	0.388213	0.808211	0.819451	0.681958	0.948252	0.946887	0.534919	0.334222	0.634761	0.187243	0.589788	0.302982	0.838819	0.365913	0.827319	0.118973	0.861095	0.484694	0.377644	0.639226
cg00206553	ENSG00000266830	CTD-2008P7.8	lincRNA	0.822896	0.8316	0.851139	0.813338	0.822633	0.876209	0.845933	0.873582	0.853381	0.900619	0.812713	0.80272	0.895741	0.864171	0.900764	0.880585	0.884034	0.88218	0.89259	0.869028	0.877995	0.87914	0.904067	0.850493	0.850118	0.843554	0.884012	0.877322	0.873453	0.881505	0.897505	0.876743	0.835555	0.828451	0.842422	0.832931	0.813242	0.839138	0.79897	0.823009	0.777571	0.469855	0.834514	0.84499	0.647715	0.836132
cg00206639	ENSG00000259341	RP11-20G13.1	lincRNA	0.198683	0.075461	0.191229	0.238907	0.153081	0.788726	0.158505	0.583136	0.103601	0.101258	0.14227	0.110297	0.132336	0.586769	0.140197	0.149829	0.579044	0.131666	0.12614	0.34588	0.404386	0.181569	0.191155	0.319754	0.548401	0.511911	0.593429	0.149825	0.372802	0.135216	0.134097	0.124343	0.150809	0.174078	0.118033	0.140258	0.158641	0.501129	0.483245	0.17576	0.48893	0.195992	0.293096	0.215699	0.22001	0.291454
cg00207890	ENSG00000261713	SSTR5-AS1	processed_transcript	0.890603	0.862196	0.900505	0.838579	0.90956	0.885095	0.921097	0.928167	0.727201	0.950813	0.90742	0.913233	0.937099	0.912411	0.938009	0.934776	0.904944	0.653946	0.838453	0.860241	0.896963	0.92505	0.91042	0.837511	0.839055	0.871744	0.915979	0.918238	0.902086	0.912156	0.931997	0.944476	0.917828	0.874403	0.625499	0.900989	0.899163	0.805949	0.922853	0.580934	0.919686	0.924854	0.839898	0.667733	0.46571	0.850649
cg00207939	ENSG00000231969	AC144449.1	antisense	0.954628	0.916176	0.957347	0.94225	0.961493	0.951446	0.979941	0.953589	0.946635	0.960542	0.965482	0.943965	0.962918	0.953878	0.953869	0.9631	0.940369	0.954351	0.966739	0.93116	0.929469	0.777584	0.946964	0.872058	0.719834	0.932618	0.96338	0.956531	0.92001	0.95332	0.955355	0.956381	0.941487	0.943724	0.830129	0.949857	0.939372	0.929571	0.955153	0.945917	0.949537	0.944154	0.91929	0.67784	0.960621	0.959899
cg00208218	ENSG00000236469	AC007040.8	antisense	0.952154	0.947062	0.949792	0.953376	0.956735	0.956744	0.953673	0.958144	0.950008	0.933733	0.943911	0.952929	0.829245	0.961052	0.946526	0.939837	0.946464	0.955135	0.954899	0.939097	0.939079	0.955167	0.958383	0.944089	0.946518	0.936757	0.949994	0.956306	0.944434	0.955369	0.958869	0.957222	0.953443	0.941718	0.939761	0.943392	0.94001	0.935447	0.945654	0.949829	0.937675	0.940744	0.947991	0.96452	0.94638	0.953893
cg00208412	ENSG00000227356	LINC00866	lincRNA	0.0680455	0.287817	0.0574613	0.0492482	0.102881	0.182192	0.598289	0.348583	0.185419	0.199379	0.557268	0.152067	0.0676386	0.305899	0.111317	0.80821	0.171833	0.144397	0.0921278	0.544143	0.0732964	0.485949	0.0642779	0.073008	0.455613	0.0782179	0.551387	0.0431338	0.171153	0.0938297	0.0877502	0.148344	0.050987	0.213699	0.23775	0.110507	0.129932	0.0843518	0.102171	0.147382	0.120803	0.187457	0.245654	0.150954	0.0585046	0.409335
cg00209612	ENSG00000251580	RP11-539L10.3	lincRNA	0.943783	0.936512	0.943131	0.933991	0.945416	0.950804	0.951143	0.94116	0.949362	0.944414	0.941138	0.946254	0.944257	0.947672	0.945118	0.951971	0.930719	0.943777	0.950927	0.938162	0.932682	0.904358	0.951426	0.924069	0.937936	0.926167	0.946806	0.943612	0.926213	0.938632	0.945579	0.951393	0.913509	0.914587	0.917688	0.511504	0.919095	0.920207	0.921804	0.535782	0.92564	0.935397	0.929875	0.933526	0.924887	0.921623
cg00209623	ENSG00000232874	RP11-135A1.2	antisense	0.8678	0.882278	0.922337	0.870333	0.905216	0.897598	0.926945	0.905623	0.209932	0.922493	0.369852	0.915052	0.911755	0.899393	0.905377	0.903238	0.877464	0.190351	0.912997	0.491081	0.866378	0.893285	0.917166	0.627714	0.835748	0.865743	0.911231	0.907694	0.869735	0.909483	0.914104	0.91076	0.852495	0.879726	0.904429	0.874004	0.864327	0.852564	0.500229	0.869825	0.506325	0.80912	0.553619	0.785169	0.886573	0.873925
cg00210562	ENSG00000255571	LINC00925	lincRNA	0.748789	0.641509	0.199993	0.148829	0.608005	0.72396	0.306532	0.656764	0.613645	0.605742	0.471895	0.302309	0.546051	0.662514	0.288392	0.66925	0.278831	0.411955	0.302194	0.386416	0.530959	0.63679	0.196248	0.226106	0.655219	0.394233	0.63629	0.39074	0.515288	0.643107	0.594329	0.474283	0.181891	0.455945	0.361897	0.488003	0.483695	0.144599	0.411854	0.507756	0.429243	0.744093	0.468419	0.284189	0.847677	0.494705
cg00211086	ENSG00000260026	CTD-2015G9.1	lincRNA	0.946506	0.936011	0.952423	0.923972	0.95224	0.953164	0.948328	0.952398	0.943793	0.956494	0.929454	0.949302	0.953974	0.954157	0.943177	0.962435	0.95659	0.959728	0.963538	0.949401	0.94365	0.96	0.963425	0.945455	0.945221	0.947521	0.955898	0.951781	0.954383	0.962555	0.961521	0.961325	0.940132	0.943566	0.944659	0.945641	0.934822	0.925898	0.929208	0.940216	0.940008	0.94418	0.930675	0.967534	0.955384	0.953524
cg00211115	ENSG00000255606	AP000439.2	lincRNA	0.348685	0.827025	0.316829	0.337056	0.638431	0.34106	0.75049	0.893057	0.220321	0.543634	0.40543	0.781661	0.536961	0.857135	0.285812	0.910756	0.325164	0.224101	0.650982	0.499399	0.514174	0.850721	0.410037	0.434685	0.659792	0.287615	0.675359	0.720621	0.498482	0.689351	0.45927	0.236338	0.142665	0.552772	0.866637	0.612693	0.334012	0.568135	0.380548	0.220247	0.382015	0.27818	0.443439	0.292273	0.39016	0.724589
cg00211436	ENSG00000260911	RP11-196G11.2	lincRNA	0.929854	0.916205	0.940987	0.95281	0.926871	0.922789	0.90875	0.921838	0.921186	0.921097	0.932326	0.920502	0.912889	0.925551	0.91338	0.925088	0.914971	0.928204	0.928075	0.920697	0.926917	0.91714	0.936462	0.909925	0.930007	0.910106	0.914838	0.909504	0.931788	0.916299	0.928685	0.92238	0.872019	0.89643	0.891691	0.906737	0.912634	0.891869	0.901058	0.892457	0.919075	0.900873	0.928235	0.912985	0.912071	0.901149
cg00211630	ENSG00000246211	RP11-632K5.3	lincRNA	0.732332	0.880715	0.690169	0.595467	0.915436	0.570075	0.913282	0.826274	0.880785	0.747374	0.886187	0.837847	0.542508	0.842779	0.737309	0.897699	0.522474	0.676418	0.776305	0.702535	0.561046	0.827713	0.8842	0.638374	0.593732	0.670873	0.912646	0.85408	0.591179	0.734454	0.424431	0.902075	0.887122	0.462783	0.902779	0.876492	0.646861	0.472857	0.897894	0.88919	0.879737	0.660577	0.578527	0.828586	0.396928	0.606379
cg00211738	ENSG00000232940	HCG25	antisense	0.0456939	0.0560413	0.0504453	0.0506186	0.0486637	0.0419959	0.05137	0.055511	0.0643109	0.0614303	0.045889	0.0609389	0.0483011	0.052077	0.0586162	0.0547144	0.0476653	0.0607895	0.0548374	0.0590745	0.0565325	0.0633961	0.0567444	0.0507628	0.0538977	0.0562146	0.0503566	0.0560924	0.0583318	0.0593051	0.0685205	0.0494116	0.0470922	0.0318719	0.0383196	0.0556897	0.0475184	0.0444675	0.0539491	0.0374452	0.0328386	0.0330452	0.0346929	0.0474613	0.0552844	0.0555406
cg00212031	ENSG00000176728	TTTY14	lincRNA	0.0401206	0.03292	0.522621	0.0213005	0.0550608	0.0755755	0.403494	0.0420063	0.0374204	0.0671469	0.0304902	0.0486452	0.768033	0.058911	0.0343747	0.474419	0.0423746	0.0401015	0.0647924	0.040782	0.0443977	0.0579317	0.582776	0.199073	0.0224178	0.0325875	0.0477732	0.0239454	0.0674323	0.063154	0.592025	0.0381812	0.445607	0.146888	0.0490534	0.338024	0.0294744	0.473184	0.410211	0.0297633	0.46237	0.519872	0.034907	0.0522772	0.573346	0.110321
cg00212119	ENSG00000254035	RP11-281O15.4	antisense	0.934925	0.92471	0.949882	0.944614	0.944037	0.939602	0.948242	0.950634	0.947828	0.951069	0.939614	0.934153	0.942576	0.940246	0.944136	0.944023	0.952884	0.941994	0.951889	0.923024	0.931735	0.939313	0.939154	0.91928	0.914993	0.946448	0.954365	0.942672	0.942662	0.942264	0.957271	0.937895	0.947525	0.935011	0.950007	0.947502	0.933781	0.927227	0.939043	0.933696	0.943155	0.933423	0.929718	0.927306	0.955853	0.946808
cg00212264	ENSG00000243276	RP11-384F7.1	lincRNA	0.650891	0.652007	0.67054	0.613522	0.710665	0.699612	0.705129	0.658375	0.688203	0.690614	0.649551	0.684525	0.698639	0.677357	0.633046	0.700076	0.654831	0.701311	0.741563	0.636393	0.633936	0.716615	0.704224	0.645193	0.664952	0.671064	0.655553	0.737259	0.632427	0.653116	0.738665	0.688689	0.57976	0.568794	0.617101	0.601514	0.643705	0.557157	0.639013	0.627763	0.646042	0.573208	0.594761	0.630983	0.589718	0.581904
cg00213052	ENSG00000178412	RP11-567M16.3	lincRNA	0.302231	0.485553	0.445516	0.239874	0.31135	0.537043	0.686112	0.353011	0.791507	0.582706	0.759569	0.310558	0.292105	0.775464	0.448853	0.638381	0.705962	0.55649	0.507345	0.576079	0.337466	0.638652	0.694833	0.429245	0.571668	0.827304	0.519871	0.514356	0.491044	0.438414	0.302091	0.635351	0.766999	0.453628	0.315467	0.250067	0.230674	0.521293	0.694688	0.550152	0.679582	0.379536	0.282844	0.75776	0.376914	0.520596
cg00213301	ENSG00000259280	RP11-122D10.1	processed_transcript	0.201607	0.193107	0.233627	0.218993	0.236873	0.805449	0.278109	0.188275	0.205792	0.169523	0.294498	0.229295	0.151921	0.225465	0.178834	0.629962	0.17874	0.233042	0.22176	0.475957	0.349992	0.3068	0.297682	0.269518	0.707776	0.240652	0.219208	0.224642	0.223743	0.250364	0.178339	0.216546	0.118314	0.198777	0.187527	0.137678	0.164574	0.12695	0.628712	0.173884	0.623102	0.113701	0.563931	0.176363	0.126638	0.216294
cg00213334	ENSG00000244464	RP11-201E8.1	lincRNA	0.925264	0.908289	0.914987	0.896209	0.947063	0.951024	0.933167	0.941322	0.919447	0.934158	0.932894	0.922516	0.943867	0.943368	0.937749	0.936502	0.926169	0.945634	0.952631	0.947874	0.935983	0.9459	0.936724	0.90763	0.920822	0.948038	0.954619	0.396375	0.954654	0.925911	0.942138	0.910135	0.918643	0.897614	0.935016	0.926035	0.889317	0.899361	0.915927	0.906317	0.910207	0.922311	0.934884	0.94032	0.92707	0.914801
cg00213479	ENSG00000249731	RP11-259O2.3	lincRNA	0.0928917	0.592937	0.106679	0.106752	0.0837462	0.646002	0.0811042	0.124837	0.066888	0.12683	0.0610002	0.0769067	0.0664797	0.067699	0.104087	0.0537724	0.139314	0.0688759	0.086572	0.0648155	0.0975923	0.636059	0.11983	0.0984108	0.61248	0.123377	0.0903005	0.0905425	0.110986	0.076144	0.0990479	0.127936	0.0357446	0.116589	0.405595	0.0752158	0.0772068	0.414914	0.0787894	0.0713753	0.0740716	0.0800931	0.0706101	0.0838425	0.11189	0.414056
cg00214530	ENSG00000227954	RP3-323P13.2	antisense	0.101021	0.289801	0.128718	0.362251	0.182669	0.112388	0.167952	0.656056	0.124911	0.108936	0.132552	0.129902	0.280489	0.111667	0.465857	0.0929137	0.084226	0.0677879	0.665211	0.141563	0.148307	0.678106	0.128739	0.256758	0.146978	0.167856	0.598425	0.0991888	0.119459	0.153125	0.114398	0.393282	0.0575574	0.0786775	0.168086	0.0804161	0.0672249	0.0627864	0.0786704	0.548603	0.102266	0.0607639	0.116303	0.578949	0.0775979	0.0840986
cg00214791	ENSG00000237838	AC133680.1	lincRNA	0.664222	0.661981	0.599482	0.473527	0.660201	0.46826	0.82501	0.773411	0.807975	0.527511	0.684187	0.658301	0.539299	0.68845	0.477906	0.761157	0.619708	0.841296	0.529854	0.560474	0.526553	0.724668	0.759186	0.487543	0.497012	0.633067	0.746288	0.732874	0.516088	0.802195	0.824616	0.511833	0.672542	0.507646	0.629818	0.687051	0.704503	0.543732	0.761916	0.644584	0.778	0.542206	0.561054	0.626612	0.471498	0.540098
cg00215017	ENSG00000240707	LINC01168	lincRNA	0.955707	0.921499	0.955372	0.71528	0.962086	0.938597	0.799736	0.959809	0.791295	0.846906	0.848951	0.739766	0.702436	0.934093	0.742685	0.940788	0.743201	0.723183	0.933156	0.845262	0.958392	0.831335	0.962241	0.673872	0.718039	0.957336	0.960722	0.901689	0.768198	0.430297	0.506762	0.629093	0.395477	0.641559	0.937384	0.629676	0.859935	0.91283	0.735249	0.708456	0.744348	0.949698	0.65087	0.934547	0.952224	0.9324
cg00215133	ENSG00000266586	CTD-2382H12.2	lincRNA	0.920951	0.902645	0.896167	0.906392	0.931117	0.9195	0.938834	0.937749	0.712299	0.946495	0.913311	0.804249	0.932688	0.918376	0.928199	0.90704	0.752869	0.906057	0.713163	0.882596	0.907266	0.922106	0.925353	0.872939	0.90225	0.915981	0.926726	0.918872	0.906518	0.657546	0.935947	0.929772	0.920568	0.885044	0.901983	0.915032	0.883156	0.870326	0.9006	0.917983	0.916598	0.914116	0.877805	0.921942	0.904449	0.885365
cg00215224	ENSG00000248079	DPH6-AS1	lincRNA	0.911567	0.920151	0.905413	0.884093	0.939482	0.962197	0.932199	0.964056	0.935174	0.951998	0.893211	0.976041	0.959257	0.956428	0.969258	0.964937	0.957246	0.961622	0.965989	0.959811	0.96748	0.949604	0.943818	0.940096	0.944584	0.94185	0.962031	0.951802	0.960945	0.973844	0.959153	0.966037	0.949009	0.955272	0.933424	0.944403	0.935304	0.954148	0.922365	0.934187	0.928335	0.95024	0.945428	0.957719	0.956184	0.961686
cg00215521	ENSG00000185837	CECR5-AS1	antisense	0.93857	0.938648	0.956247	0.945823	0.949316	0.952465	0.954332	0.965353	0.937362	0.964992	0.95945	0.95433	0.970891	0.963182	0.961694	0.955095	0.959855	0.964627	0.969974	0.949234	0.967407	0.957348	0.970734	0.935634	0.956149	0.94925	0.963645	0.956757	0.968887	0.963532	0.962188	0.955976	0.936775	0.950627	0.923244	0.951398	0.952504	0.938584	0.951534	0.950779	0.951248	0.962131	0.958605	0.956876	0.960601	0.973471
cg00215551	ENSG00000224577	LINC01117	lincRNA	0.140567	0.223646	0.295951	0.16775	0.147171	0.327315	0.259528	0.136825	0.606511	0.116433	0.514232	0.142075	0.104153	0.463529	0.0921215	0.635132	0.102689	0.664822	0.263308	0.364276	0.102859	0.676309	0.354775	0.0934967	0.508505	0.118857	0.135778	0.127964	0.114735	0.134023	0.127582	0.128606	0.0933042	0.0944452	0.175106	0.0894106	0.106211	0.206066	0.112229	0.569984	0.100618	0.0963906	0.0981299	0.436957	0.116993	0.356596
cg00215896	ENSG00000179136	LINC00670	lincRNA	0.923498	0.905706	0.897948	0.88778	0.921223	0.914473	0.925626	0.93269	0.920102	0.921428	0.904555	0.906873	0.927617	0.926182	0.942785	0.92396	0.934601	0.926508	0.935832	0.907665	0.924531	0.927757	0.86858	0.89444	0.915589	0.9177	0.935562	0.930551	0.915346	0.922944	0.933367	0.928982	0.901724	0.900532	0.906051	0.90199	0.915553	0.823837	0.896325	0.907203	0.914139	0.898075	0.8865	0.88785	0.92137	0.818365
cg00215902	ENSG00000255090	RP11-820L6.1	processed_transcript	0.880871	0.644219	0.929184	0.915957	0.916117	0.924916	0.939212	0.640271	0.918267	0.884277	0.886539	0.923955	0.884285	0.920949	0.93815	0.940096	0.911561	0.917163	0.944364	0.895612	0.87623	0.846078	0.885544	0.884762	0.911031	0.905275	0.589878	0.924134	0.870131	0.940308	0.928816	0.925673	0.506397	0.915263	0.427532	0.912191	0.72539	0.890108	0.930336	0.93147	0.905287	0.913158	0.887523	0.757006	0.92768	0.870893
cg00216138	ENSG00000259280	RP11-122D10.1	processed_transcript	0.139264	0.522133	0.361204	0.140241	0.561153	0.164891	0.161861	0.585914	0.212864	0.137483	0.263353	0.226499	0.160576	0.511683	0.169809	0.117168	0.156619	0.184265	0.199923	0.240834	0.19414	0.605427	0.306377	0.153652	0.43451	0.154033	0.580311	0.467543	0.128519	0.631924	0.145211	0.177642	0.509757	0.0866198	0.258652	0.110602	0.523216	0.537224	0.195299	0.491868	0.183825	0.0961522	0.142824	0.180669	0.0840516	0.0905154
cg00216804	ENSG00000229433	RP11-329B9.1	lincRNA	0.924528	0.863566	0.933589	0.914165	0.935842	0.923121	0.951505	0.939689	0.918227	0.936414	0.915891	0.945332	0.943556	0.909242	0.937692	0.935355	0.929201	0.944809	0.947388	0.906788	0.92801	0.672853	0.934538	0.89362	0.889574	0.942229	0.937137	0.932173	0.918838	0.941664	0.952687	0.952535	0.940951	0.898486	0.942957	0.938534	0.908712	0.931496	0.934149	0.928757	0.936021	0.923396	0.932312	0.947405	0.943212	0.925615
cg00216913	ENSG00000269667	RP11-542M13.2	lincRNA	0.950236	0.853792	0.858588	0.865659	0.951908	0.676138	0.952319	0.948377	0.478263	0.824948	0.900652	0.944736	0.95123	0.941879	0.819116	0.945673	0.814754	0.324796	0.454465	0.874435	0.940526	0.50343	0.873183	0.828795	0.729957	0.751879	0.953013	0.926601	0.934334	0.958177	0.879188	0.865714	0.910246	0.93518	0.941034	0.955742	0.938117	0.760403	0.486217	0.937559	0.561631	0.914722	0.784147	0.620171	0.892356	0.942656
cg00217225	ENSG00000270302	RP11-461L13.4	lincRNA	0.949397	0.939477	0.941297	0.91234	0.944098	0.951741	0.95189	0.958843	0.958858	0.950931	0.953934	0.946233	0.945278	0.936274	0.941199	0.955061	0.953423	0.968869	0.96048	0.930583	0.930955	0.940046	0.955262	0.888539	0.918994	0.94041	0.95085	0.95725	0.946763	0.954125	0.95772	0.9537	0.958948	0.938223	0.946725	0.929979	0.941227	0.933976	0.94245	0.946366	0.930834	0.938343	0.917988	0.939056	0.948698	0.938803
cg00218215	ENSG00000233321	RP11-482E14.1	lincRNA	0.753745	0.718763	0.811569	0.841311	0.82982	0.84474	0.795402	0.841439	0.803984	0.776779	0.770673	0.812205	0.831649	0.811342	0.841431	0.764768	0.844438	0.818528	0.787126	0.759454	0.767278	0.749185	0.822716	0.802385	0.801165	0.803107	0.846237	0.779189	0.777691	0.83406	0.83789	0.844622	0.721526	0.778853	0.777727	0.710631	0.794955	0.792017	0.807387	0.736759	0.807148	0.80143	0.818442	0.690511	0.796032	0.817439
cg00218406	ENSG00000206337	HCP5	sense_overlapping	0.118448	0.0564391	0.133901	0.130705	0.127233	0.74397	0.0819578	0.455726	0.0930941	0.0766007	0.0949601	0.118593	0.10887	0.62502	0.123364	0.119194	0.158151	0.096574	0.441815	0.29575	0.472847	0.154247	0.133066	0.328609	0.208677	0.176266	0.441525	0.863441	0.332341	0.144323	0.0950532	0.100708	0.0819504	0.122613	0.0960511	0.105841	0.149999	0.0649801	0.0840936	0.0974051	0.0815481	0.0756471	0.241654	0.14695	0.061175	0.331085
cg00219321	ENSG00000261382	RP11-461L18.1	lincRNA	0.947539	0.944662	0.934145	0.934329	0.952754	0.953479	0.932551	0.95763	0.955127	0.876332	0.931432	0.952709	0.962904	0.949886	0.966995	0.947058	0.961634	0.950467	0.977634	0.944116	0.954533	0.828554	0.916891	0.932655	0.951632	0.781768	0.975495	0.957937	0.838736	0.962487	0.962861	0.951135	0.957192	0.958726	0.953999	0.959271	0.949359	0.956787	0.846752	0.936604	0.849997	0.9445	0.952743	0.781962	0.954962	0.88574
cg00219543	ENSG00000229214	LINC00242	lincRNA	0.112716	0.0930171	0.0911004	0.0595433	0.0741441	0.0873539	0.11172	0.06715	0.0704439	0.0827869	0.294755	0.0995643	0.0593669	0.0628305	0.0774356	0.0877732	0.0877928	0.0720086	0.110455	0.114301	0.0865084	0.122	0.104329	0.0787832	0.0856747	0.0930948	0.0625761	0.0801607	0.0676662	0.0929072	0.0891686	0.0952645	0.0474753	0.0498087	0.0807851	0.0609247	0.0755269	0.072971	0.0617648	0.0714251	0.0599242	0.0581345	0.0846839	0.0818414	0.0705117	0.145587
cg00219763	ENSG00000241151	RP11-454C18.1	lincRNA	0.851438	0.848647	0.903711	0.900433	0.890885	0.856116	0.900773	0.873357	0.881548	0.876981	0.877574	0.875811	0.849426	0.850695	0.847811	0.881909	0.851929	0.896707	0.863675	0.836735	0.859299	0.832412	0.908492	0.862696	0.834668	0.855543	0.856979	0.839714	0.848807	0.904196	0.850781	0.856726	0.87119	0.792691	0.797432	0.796626	0.829442	0.810141	0.815292	0.841185	0.814383	0.841119	0.903803	0.840404	0.804705	0.789373
cg00220243	ENSG00000227619	RP11-492E3.2	antisense	0.891009	0.877134	0.295989	0.320115	0.630064	0.649439	0.874309	0.931766	0.621528	0.873922	0.859477	0.258042	0.810746	0.867831	0.871	0.922943	0.219329	0.585276	0.918637	0.786899	0.753525	0.797729	0.364078	0.57637	0.476109	0.314776	0.904805	0.887931	0.809054	0.282032	0.708161	0.913675	0.194314	0.856085	0.884758	0.214123	0.611321	0.464988	0.59134	0.882408	0.576336	0.594857	0.329578	0.606956	0.862294	0.577782
cg00220736	ENSG00000130600	H19	processed_transcript	0.907186	0.876403	0.903892	0.901544	0.903937	0.910281	0.88845	0.639306	0.920371	0.922242	0.905129	0.920535	0.916684	0.902699	0.922158	0.915128	0.896383	0.927211	0.924848	0.898789	0.90221	0.91201	0.915669	0.862624	0.898997	0.910849	0.638374	0.919407	0.907686	0.908521	0.928731	0.932904	0.910781	0.890249	0.903526	0.90431	0.861639	0.905851	0.901011	0.880334	0.900504	0.903075	0.86526	0.781306	0.898216	0.890424
cg00220769	ENSG00000227627	RP1-101K10.6	antisense	0.146106	0.117882	0.156514	0.122474	0.124595	0.130789	0.150132	0.153857	0.176546	0.161692	0.151016	0.156355	0.123912	0.139095	0.131902	0.124017	0.146079	0.167179	0.14815	0.145779	0.139178	0.141108	0.194439	0.144347	0.125865	0.139914	0.138399	0.134878	0.149667	0.15027	0.168948	0.179666	0.111701	0.114229	0.133844	0.140738	0.148695	0.137084	0.13073	0.134713	0.140789	0.136454	0.122001	0.141226	0.148137	0.0912735
cg00221070	ENSG00000248285	RP11-158J3.2	sense_overlapping	0.404876	0.613063	0.363688	0.24001	0.284074	0.350526	0.70607	0.306606	0.857912	0.344052	0.873982	0.406366	0.22338	0.37717	0.887857	0.877577	0.643765	0.894264	0.687516	0.621061	0.434252	0.699311	0.571	0.311934	0.399442	0.636464	0.30528	0.409698	0.277593	0.306139	0.265704	0.895909	0.6535	0.510035	0.447151	0.635159	0.559767	0.248307	0.351197	0.513614	0.347357	0.264677	0.414073	0.280042	0.274832	0.330359
cg00221650	ENSG00000236172	hsa-mir-7515	lincRNA	0.835241	0.358566	0.302627	0.409646	0.91307	0.422774	0.92052	0.395751	0.450887	0.800558	0.486852	0.660752	0.554903	0.766354	0.783374	0.942998	0.149121	0.641322	0.8314	0.706515	0.69858	0.263707	0.202085	0.417953	0.731646	0.15749	0.285862	0.887374	0.769471	0.667746	0.75253	0.785838	0.89584	0.882163	0.646754	0.722102	0.624641	0.193825	0.637161	0.10826	0.650862	0.848966	0.563934	0.351941	0.622713	0.520267
cg00221709	ENSG00000259275	RP11-522B15.3	lincRNA	0.762211	0.903265	0.583346	0.421195	0.884852	0.803531	0.872163	0.940212	0.926485	0.946824	0.800664	0.633066	0.206433	0.829771	0.923511	0.90674	0.68586	0.94051	0.941074	0.628234	0.524588	0.87706	0.871189	0.575844	0.709473	0.794077	0.924609	0.884032	0.695607	0.917504	0.229095	0.941299	0.905423	0.75788	0.830898	0.902905	0.517722	0.85295	0.904667	0.872869	0.920061	0.316625	0.615193	0.788597	0.237697	0.659774
cg00221993	ENSG00000235100	RP11-80H5.9	lincRNA	0.943232	0.924801	0.944251	0.951078	0.948524	0.945431	0.95429	0.950293	0.951536	0.95152	0.943027	0.946422	0.959722	0.954184	0.958196	0.956417	0.949904	0.94589	0.959635	0.939648	0.942696	0.931897	0.956297	0.930664	0.933303	0.93768	0.945194	0.956767	0.943733	0.954389	0.960501	0.95408	0.938561	0.932622	0.940924	0.9367	0.948757	0.929047	0.944193	0.942349	0.946678	0.960709	0.943689	0.940362	0.954883	0.956696
cg00223042	ENSG00000237638	AC007386.2	lincRNA	0.925391	0.890476	0.908772	0.899802	0.922551	0.915072	0.929718	0.940474	0.915916	0.938204	0.916816	0.945119	0.937302	0.915042	0.918762	0.921369	0.909492	0.938688	0.93925	0.926577	0.920528	0.932244	0.93764	0.90009	0.915624	0.928813	0.940904	0.90423	0.921625	0.927199	0.929338	0.912329	0.907342	0.877054	0.900327	0.905583	0.893407	0.890246	0.912818	0.885509	0.890346	0.887501	0.887372	0.907785	0.887382	0.883022
cg00223593	ENSG00000255652	RP11-313F23.4	lincRNA	0.678365	0.437248	0.833201	0.200541	0.245384	0.425631	0.578313	0.450127	0.631897	0.523056	0.690309	0.524014	0.353826	0.450555	0.293849	0.594572	0.349669	0.84559	0.843759	0.525462	0.492903	0.31534	0.855019	0.247227	0.576958	0.290128	0.521106	0.797285	0.448698	0.486011	0.523572	0.235997	0.405556	0.34401	0.747428	0.723586	0.449102	0.604624	0.510299	0.460584	0.513414	0.363014	0.266957	0.675987	0.304037	0.486693
cg00223867	ENSG00000260493	RP11-219B4.7	antisense	0.708114	0.75016	0.746347	0.71974	0.790425	0.839862	0.486311	0.815412	0.766079	0.55804	0.812203	0.856205	0.251098	0.821114	0.282736	0.563025	0.834031	0.756407	0.853115	0.83846	0.83531	0.861288	0.843429	0.773311	0.813476	0.849891	0.806763	0.855439	0.699418	0.845679	0.300959	0.368397	0.722071	0.770645	0.815534	0.7749	0.72756	0.749042	0.706142	0.81439	0.725424	0.231693	0.746644	0.787522	0.215613	0.75922
cg00223899	ENSG00000261273	LA16c-444G7.1	lincRNA	0.303127	0.794059	0.811874	0.430971	0.662137	0.577973	0.775096	0.74657	0.299063	0.740912	0.604337	0.755877	0.687842	0.782216	0.710753	0.880446	0.467649	0.188174	0.656575	0.514972	0.616613	0.713611	0.837698	0.502612	0.66308	0.33924	0.662427	0.530017	0.654354	0.696169	0.656459	0.699145	0.324307	0.693086	0.755151	0.471863	0.809641	0.438399	0.68145	0.600488	0.633501	0.5253	0.595494	0.381122	0.511089	0.651647
cg00224083	ENSG00000250195	RP11-371F15.3	antisense	0.664668	0.89062	0.580163	0.216633	0.325079	0.800785	0.771379	0.338243	0.776136	0.297436	0.543264	0.691613	0.66652	0.414817	0.677063	0.925222	0.535889	0.749127	0.313944	0.702495	0.466273	0.740884	0.413765	0.33844	0.74928	0.884908	0.772474	0.868791	0.357011	0.719039	0.929965	0.451677	0.227567	0.2929	0.530835	0.708912	0.60712	0.533233	0.428189	0.907162	0.425686	0.561645	0.738242	0.489747	0.235898	0.460269
cg00224480	ENSG00000204929	AC074391.1	lincRNA	0.949335	0.940337	0.953164	0.934452	0.956193	0.95898	0.964869	0.960986	0.960211	0.961106	0.93744	0.948442	0.970455	0.96038	0.963075	0.962439	0.952396	0.97528	0.968638	0.960159	0.965916	0.959785	0.972333	0.939153	0.956153	0.982501	0.958837	0.958855	0.964723	0.962513	0.968731	0.968345	0.958328	0.941971	0.962276	0.955476	0.942655	0.94186	0.928416	0.971662	0.96726	0.964269	0.950794	0.96527	0.958176	0.975985
cg00224807	ENSG00000224844	AC107079.1	lincRNA	0.969103	0.945891	0.929939	0.716868	0.966283	0.96363	0.981717	0.973393	0.958992	0.974838	0.932044	0.974646	0.973752	0.940206	0.968202	0.94855	0.964855	0.98082	0.980475	0.90923	0.912038	0.952182	0.964434	0.625525	0.964622	0.969197	0.976073	0.968993	0.82539	0.969499	0.984384	0.974766	0.96053	0.894644	0.95093	0.952209	0.966342	0.973845	0.971058	0.975356	0.980832	0.941243	0.907657	0.93533	0.956838	0.861104
cg00226085	ENSG00000272541	XXbac-BPGBPG55C20.1	lincRNA	0.75228	0.733432	0.705118	0.739917	0.756712	0.734822	0.797285	0.84928	0.750433	0.649472	0.821465	0.804708	0.616843	0.815217	0.801927	0.842376	0.712308	0.79739	0.782892	0.698495	0.650194	0.713709	0.727833	0.709885	0.749874	0.787626	0.817351	0.825927	0.620995	0.754971	0.611062	0.805535	0.623648	0.791706	0.528109	0.764486	0.607569	0.618571	0.743589	0.724504	0.763801	0.742035	0.711573	0.593864	0.687609	0.666576
cg00226225	ENSG00000249669	MIR143HG	lincRNA	0.887435	0.886066	0.887163	0.907743	0.905005	0.881703	0.926027	0.924164	0.634781	0.664334	0.868601	0.93229	0.899515	0.846684	0.907489	0.91438	0.884368	0.611783	0.721187	0.840888	0.859969	0.901067	0.892564	0.826754	0.826409	0.901745	0.89901	0.91912	0.682499	0.933661	0.923748	0.918432	0.892043	0.852742	0.920327	0.878983	0.774547	0.878951	0.563594	0.887846	0.564822	0.915293	0.875005	0.881059	0.919295	0.868055
cg00226306	ENSG00000223891	OSER1-AS1	lincRNA	0.0346887	0.0198951	0.0341087	0.0273243	0.0281591	0.0357682	0.0276796	0.039874	0.0461771	0.0566296	0.0510198	0.0460227	0.0208108	0.0311281	0.0266716	0.036058	0.0347928	0.0307528	0.0518121	0.0380424	0.0415949	0.0303873	0.0412296	0.0370877	0.036031	0.0348862	0.0290371	0.0311314	0.0280675	0.0364823	0.0436153	0.0349029	0.0162129	0.0084939	0.0279327	0.0219174	0.0244685	0.0363277	0.0366713	0.0188662	0.032425	0.0289587	0.0231535	0.0350774	0.0248851	0.0320994
cg00226580	ENSG00000250437	RP11-116A1.1	lincRNA	0.951483	0.786455	0.300068	0.834386	0.929685	0.950468	0.93347	0.944764	0.282564	0.82468	0.867527	0.914091	0.725696	0.931847	0.938535	0.947551	0.766669	0.150436	0.755993	0.873519	0.924579	0.9119	0.310016	0.699913	0.897593	0.964806	0.96221	0.391382	0.931114	0.875889	0.744243	0.953795	0.675359	0.925224	0.938809	0.934127	0.952917	0.676149	0.665166	0.937191	0.67053	0.890281	0.935206	0.689018	0.830372	0.952569
cg00226689	ENSG00000224017	AC005022.1	lincRNA	0.85124	0.777982	0.801098	0.714194	0.828105	0.939242	0.918569	0.767809	0.681911	0.925333	0.852033	0.904987	0.958326	0.908712	0.938346	0.923521	0.754166	0.737288	0.823103	0.909272	0.93772	0.944323	0.702611	0.862519	0.902554	0.925513	0.801347	0.924407	0.958897	0.893385	0.962485	0.935288	0.757079	0.917296	0.919881	0.687972	0.721992	0.526561	0.725082	0.928902	0.791118	0.194295	0.873381	0.686643	0.704155	0.920288
cg00226754	ENSG00000247373	RP11-486O12.2	lincRNA	0.0558427	0.0548155	0.0601029	0.0483201	0.0658998	0.0644117	0.050944	0.0612386	0.0745241	0.0709847	0.0665958	0.0680817	0.0653748	0.0625584	0.0540081	0.0684262	0.0675046	0.0641968	0.0626945	0.083132	0.0638511	0.0537421	0.0680005	0.0603956	0.0499105	0.0646172	0.0553464	0.0534062	0.0624561	0.0613241	0.0821007	0.0598369	0.0423187	0.0502311	0.0493547	0.0563376	0.0630952	0.0771809	0.0474953	0.0553235	0.0414681	0.0431734	0.0541869	0.0606962	0.0586005	0.0584459
cg00227584	ENSG00000234019	RP11-236P24.3	lincRNA	0.10124	0.108089	0.57694	0.111933	0.134491	0.116353	0.642712	0.103746	0.114896	0.129019	0.12832	0.125343	0.693651	0.413537	0.100255	0.594264	0.111102	0.127197	0.11766	0.086833	0.113203	0.102075	0.639251	0.517805	0.101505	0.108315	0.0786879	0.113663	0.0993991	0.0994809	0.715043	0.139456	0.535218	0.530167	0.0841316	0.557868	0.0797456	0.451107	0.569608	0.0792596	0.569099	0.145509	0.0907118	0.10069	0.198365	0.45843
cg00227651	ENSG00000256922	RP11-749H20.1	lincRNA	0.952169	0.945211	0.968586	0.956404	0.967969	0.958051	0.964333	0.970916	0.962986	0.960951	0.947367	0.970615	0.969755	0.967965	0.971908	0.969128	0.96335	0.959796	0.970057	0.965713	0.965042	0.963385	0.963688	0.952773	0.970903	0.956037	0.966693	0.963017	0.967701	0.967831	0.970814	0.967846	0.971023	0.962809	0.958757	0.967707	0.963168	0.967727	0.960102	0.962123	0.962019	0.954886	0.95733	0.962921	0.976098	0.972492
cg00228017	ENSG00000267284	RP11-397A16.1	lincRNA	0.0553388	0.0529866	0.101852	0.118123	0.0960341	0.065337	0.0690227	0.0742163	0.0610394	0.0637218	0.0849197	0.0717062	0.0508406	0.0994764	0.06062	0.078179	0.0598114	0.0705795	0.094375	0.0700753	0.0639288	0.0589036	0.102456	0.0803578	0.10582	0.0469862	0.0582416	0.0757978	0.0495874	0.0675409	0.0649884	0.0708173	0.0443006	0.037342	0.0429951	0.0574728	0.0561191	0.0549617	0.0423231	0.0395895	0.0421391	0.0480243	0.0478881	0.0492114	0.0429787	0.0438973
cg00228475	ENSG00000272541	XXbac-BPGBPG55C20.1	lincRNA	0.680892	0.844649	0.758946	0.629332	0.776412	0.740659	0.878763	0.851472	0.826141	0.902826	0.756838	0.853742	0.426382	0.764145	0.818667	0.87061	0.488663	0.907375	0.869993	0.485056	0.406057	0.860117	0.67257	0.493992	0.66882	0.757403	0.863931	0.872282	0.482083	0.879254	0.780323	0.838179	0.773774	0.409329	0.791876	0.78566	0.773206	0.25606	0.81818	0.821518	0.808586	0.546352	0.584207	0.739591	0.311681	0.528578
cg00230120	ENSG00000249628	LINC00942	lincRNA	0.967207	0.940658	0.968466	0.945771	0.965115	0.965218	0.973573	0.972046	0.967243	0.97789	0.936372	0.971984	0.971389	0.964298	0.971865	0.969819	0.963034	0.972912	0.976047	0.961989	0.960279	0.955334	0.973092	0.949188	0.959393	0.95638	0.96848	0.969151	0.957572	0.973749	0.965352	0.967883	0.949652	0.980464	0.975326	0.969855	0.970467	0.968357	0.972734	0.969369	0.972547	0.964342	0.948948	0.969902	0.968887	0.976073
cg00230837	ENSG00000249781	CTD-2143L24.1	lincRNA	0.75928	0.580286	0.923784	0.828069	0.955827	0.946156	0.908354	0.927607	0.699522	0.943991	0.897864	0.928992	0.95165	0.884337	0.954667	0.93373	0.960739	0.718395	0.952854	0.92859	0.888049	0.817709	0.888833	0.898666	0.940197	0.941613	0.945349	0.94515	0.950873	0.731447	0.943481	0.936986	0.918766	0.921447	0.90864	0.95054	0.92002	0.907646	0.290853	0.940582	0.256643	0.930545	0.920141	0.759122	0.936189	0.84774
cg00231207	ENSG00000247708	STX18-AS1	antisense	0.93097	0.947836	0.96232	0.954104	0.948004	0.944944	0.953507	0.946868	0.948585	0.947794	0.913706	0.94885	0.93492	0.929132	0.920671	0.948876	0.943181	0.923961	0.954757	0.910083	0.928136	0.9367	0.948163	0.909344	0.907235	0.942419	0.942831	0.93918	0.923705	0.948722	0.9455	0.941987	0.943717	0.926136	0.934962	0.944262	0.91197	0.919182	0.94987	0.945193	0.937419	0.931132	0.923153	0.944579	0.946136	0.928984
cg00231300	ENSG00000259841	RP11-488I20.3	lincRNA	0.857329	0.739485	0.814058	0.644199	0.783571	0.785718	0.846795	0.810199	0.745206	0.877829	0.717615	0.805461	0.729773	0.704338	0.738832	0.926033	0.723179	0.62159	0.817619	0.665266	0.764958	0.752074	0.780868	0.643259	0.781085	0.674415	0.871275	0.891669	0.708097	0.894568	0.898033	0.756952	0.658102	0.799878	0.820631	0.880389	0.657226	0.447266	0.477885	0.493393	0.474027	0.4591	0.794588	0.627493	0.526432	0.527244
cg00231361	ENSG00000235831	BHLHE40-AS1	antisense	0.894547	0.882004	0.909256	0.87002	0.911485	0.912887	0.914127	0.934014	0.925007	0.936163	0.89327	0.939172	0.942341	0.894695	0.942296	0.93208	0.937187	0.944904	0.94447	0.929043	0.928401	0.92594	0.943365	0.918731	0.919251	0.926452	0.939126	0.933104	0.916628	0.954287	0.958075	0.947364	0.877612	0.849787	0.915222	0.922463	0.890512	0.903842	0.879688	0.915663	0.925081	0.917721	0.894591	0.917059	0.766827	0.852953
cg00231549	ENSG00000233928	RP11-305F18.1	lincRNA	0.160307	0.420332	0.203964	0.0647178	0.151426	0.456295	0.123135	0.220078	0.0874258	0.0745037	0.665443	0.222597	0.0805344	0.515829	0.0814367	0.143475	0.279296	0.109658	0.440101	0.41643	0.170771	0.0815563	0.190544	0.153441	0.317085	0.141345	0.129186	0.548785	0.0759446	0.218703	0.0962788	0.0824673	0.0901211	0.182957	0.274419	0.410086	0.0570822	0.184085	0.0611416	0.0728677	0.0945983	0.567109	0.137054	0.183724	0.343715	0.11201
cg00231728	ENSG00000249509	RP11-402J6.1	antisense	0.156247	0.87281	0.819443	0.100554	0.300015	0.532514	0.843069	0.3953	0.768064	0.689232	0.789638	0.259029	0.635241	0.347674	0.910279	0.897306	0.203227	0.933771	0.362805	0.557406	0.228157	0.63992	0.572065	0.195935	0.669462	0.1267	0.25623	0.628399	0.539202	0.218483	0.687782	0.940523	0.878243	0.435457	0.674189	0.618409	0.222136	0.109276	0.737192	0.293429	0.723561	0.204605	0.385492	0.197851	0.244149	0.0975904
cg00231875	ENSG00000254418	RP11-21L19.1	antisense	0.87189	0.899678	0.929347	0.816504	0.923974	0.942542	0.905814	0.920511	0.929016	0.923218	0.908411	0.941451	0.951993	0.956367	0.94623	0.940344	0.950572	0.947515	0.942183	0.939827	0.938843	0.929858	0.945278	0.919472	0.929255	0.927024	0.943831	0.938527	0.951821	0.946529	0.939583	0.935112	0.919092	0.93372	0.935	0.916684	0.912628	0.914655	0.889379	0.928851	0.904358	0.922522	0.880615	0.921272	0.942609	0.953759
cg00232105	ENSG00000259052	AL157871.2	sense_overlapping	0.827988	0.790304	0.285812	0.6683	0.653637	0.88606	0.372261	0.845409	0.261291	0.179439	0.26513	0.67211	0.79554	0.522578	0.721196	0.184433	0.321196	0.17933	0.791207	0.449486	0.767188	0.400253	0.299797	0.708777	0.822796	0.557978	0.621405	0.542129	0.495344	0.344611	0.65596	0.580891	0.174589	0.359206	0.383887	0.161576	0.572565	0.348292	0.18971	0.18535	0.172669	0.719641	0.386157	0.333195	0.810188	0.599436
cg00232160	ENSG00000269909	RP11-489N22.3	lincRNA	0.857849	0.854814	0.733543	0.811331	0.899382	0.90342	0.66803	0.842089	0.90122	0.828989	0.90465	0.931863	0.715939	0.897618	0.91623	0.618437	0.902844	0.91456	0.940692	0.889159	0.861043	0.901068	0.907317	0.908079	0.879029	0.907942	0.834894	0.908438	0.853774	0.926193	0.65199	0.929229	0.884204	0.845136	0.882916	0.888862	0.867891	0.695484	0.893812	0.865304	0.89486	0.160929	0.631315	0.59586	0.181776	0.878407
cg00232402	ENSG00000267409	RP11-567M16.2	lincRNA	0.0930788	0.0749733	0.12559	0.137638	0.094197	0.125844	0.115677	0.0962531	0.123951	0.0769379	0.14869	0.125785	0.0633627	0.179526	0.0719697	0.110418	0.0845202	0.0860369	0.0823107	0.155962	0.106889	0.0722355	0.133252	0.171223	0.149576	0.0945098	0.0958203	0.0994922	0.086728	0.0825728	0.0918429	0.0942776	0.0650554	0.071861	0.0488781	0.0790905	0.0707268	0.0588142	0.0821498	0.077798	0.0606377	0.0641533	0.117948	0.0977802	0.0654556	0.064644
cg00232874	ENSG00000270124	RP11-118F19.1	lincRNA	0.0909758	0.0876891	0.08703	0.0715718	0.0818014	0.115714	0.0578228	0.0658868	0.102774	0.108965	0.0992083	0.0978986	0.0599943	0.101705	0.0906582	0.101373	0.10413	0.0842537	0.0700935	0.106167	0.0787992	0.116131	0.0741237	0.0709735	0.090186	0.0900967	0.0646508	0.0669501	0.0775279	0.114569	0.0800216	0.122602	0.0752524	0.0693529	0.0539111	0.0636976	0.0813134	0.0864549	0.0876053	0.0828383	0.0810442	0.0821889	0.0643298	0.0920948	0.0927938	0.0994844
cg00233565	ENSG00000251446	RP11-375B1.2	lincRNA	0.470081	0.641823	0.494043	0.46202	0.4689	0.738786	0.669522	0.817392	0.433171	0.47553	0.309982	0.47521	0.465357	0.692853	0.818703	0.481222	0.795826	0.432123	0.513363	0.369167	0.471246	0.264816	0.435904	0.484666	0.615494	0.483902	0.774158	0.47591	0.479594	0.454453	0.491542	0.846581	0.193648	0.212645	0.400526	0.763899	0.463459	0.681339	0.417163	0.74683	0.397187	0.220973	0.357548	0.472927	0.233947	0.429255
cg00234017	ENSG00000223944	RP5-1180C18.1	lincRNA	0.869051	0.625282	0.886526	0.848827	0.899312	0.604093	0.921488	0.910225	0.734899	0.605239	0.893306	0.552222	0.92646	0.871201	0.893493	0.902358	0.798099	0.906449	0.930196	0.860142	0.865903	0.904328	0.916121	0.850806	0.720301	0.889071	0.905287	0.914902	0.674727	0.906292	0.905049	0.915808	0.877013	0.539415	0.858379	0.876741	0.4982	0.834878	0.87767	0.87407	0.873835	0.888223	0.40557	0.851424	0.897598	0.850326
cg00234855	ENSG00000260958	RP11-488I20.8	lincRNA	0.676592	0.636598	0.78678	0.652535	0.791032	0.775763	0.861641	0.762129	0.839371	0.603726	0.836039	0.777919	0.769059	0.736024	0.73064	0.790403	0.223916	0.777669	0.590621	0.719474	0.686364	0.735142	0.394636	0.70143	0.741392	0.26206	0.71629	0.714344	0.538401	0.547332	0.757151	0.783715	0.729885	0.307478	0.748748	0.758383	0.51143	0.498357	0.702688	0.463815	0.723697	0.738653	0.499762	0.2848	0.6461	0.462588
cg00234975	ENSG00000271820	RP5-894D12.5	lincRNA	0.89921	0.889235	0.915862	0.898217	0.922276	0.899511	0.909223	0.929913	0.915296	0.910703	0.905483	0.921	0.898548	0.918813	0.595242	0.916087	0.907387	0.917195	0.93592	0.915774	0.910373	0.917253	0.929446	0.866435	0.872975	0.935386	0.921585	0.905813	0.914404	0.927802	0.899632	0.633332	0.88623	0.857907	0.910331	0.904723	0.881047	0.884321	0.872341	0.894603	0.895344	0.891703	0.886883	0.896294	0.907793	0.877761
cg00234998	ENSG00000224513	AC109309.4	antisense	0.728336	0.91327	0.890894	0.950004	0.932001	0.908835	0.687899	0.934086	0.623297	0.91748	0.86457	0.914027	0.926388	0.933122	0.945779	0.939837	0.892506	0.692586	0.942474	0.926293	0.831353	0.864339	0.87015	0.924165	0.9205	0.914151	0.939045	0.949257	0.932326	0.689604	0.950973	0.951882	0.921477	0.92544	0.939894	0.915346	0.884061	0.865382	0.943285	0.931133	0.927368	0.927487	0.946915	0.873764	0.929024	0.842763
cg00235661	ENSG00000237485	SGOL1-AS1	antisense	0.751088	0.963206	0.965208	0.952524	0.973157	0.76467	0.973539	0.957617	0.975934	0.968117	0.974313	0.682413	0.982271	0.961864	0.973448	0.972553	0.714294	0.979344	0.976678	0.95809	0.833063	0.960298	0.96139	0.92324	0.748438	0.783026	0.963987	0.96463	0.93688	0.722795	0.975457	0.974478	0.615719	0.630287	0.965866	0.9642	0.953448	0.960857	0.608644	0.960928	0.604865	0.958223	0.917562	0.969342	0.972793	0.944197
cg00237026	ENSG00000249807	CTD-2199O4.1	lincRNA	0.898327	0.916879	0.915998	0.907554	0.929493	0.907494	0.932419	0.920998	0.892551	0.935447	0.936132	0.918072	0.911341	0.890899	0.909061	0.909407	0.896312	0.886015	0.920937	0.880666	0.881186	0.907887	0.922363	0.871618	0.894471	0.892433	0.910779	0.919668	0.902174	0.883135	0.918967	0.930663	0.874444	0.859582	0.871269	0.87262	0.855293	0.810916	0.886588	0.867606	0.892745	0.861224	0.857115	0.878927	0.847123	0.829421
cg00237489	ENSG00000231297	SNORD45	lincRNA	0.109831	0.352655	0.195596	0.067309	0.118305	0.215755	0.550117	0.273006	0.144947	0.146831	0.619463	0.126189	0.137927	0.140173	0.128418	0.864077	0.381422	0.448832	0.151742	0.384737	0.153784	0.513255	0.296328	0.0864466	0.492927	0.114877	0.0774669	0.19971	0.125095	0.186842	0.112649	0.161126	0.208837	0.0681987	0.165051	0.180263	0.0946825	0.323505	0.166543	0.47387	0.150969	0.123588	0.080223	0.201069	0.070202	0.0861065
cg00237586	ENSG00000230876	LINC00486	lincRNA	0.88647	0.916381	0.958333	0.764783	0.903796	0.940147	0.899731	0.975955	0.897685	0.917081	0.854392	0.9327	0.961459	0.951927	0.951576	0.935244	0.933266	0.926993	0.942561	0.962293	0.937334	0.942067	0.955253	0.867798	0.94244	0.959447	0.942333	0.948656	0.965113	0.95852	0.938911	0.920916	0.895475	0.908587	0.90966	0.929455	0.902966	0.864793	0.880573	0.904801	0.900433	0.925861	0.918618	0.945131	0.947442	0.959578
cg00237631	ENSG00000270933	CTD-2227E11.1	lincRNA	0.432669	0.431849	0.40673	0.0704366	0.226036	0.530242	0.652448	0.141516	0.116585	0.303556	0.104601	0.476566	0.256924	0.600739	0.0945777	0.43637	0.11494	0.104392	0.521081	0.213143	0.370316	0.673504	0.6667	0.318056	0.480131	0.0991468	0.226557	0.172363	0.0879554	0.699003	0.123207	0.0766813	0.0933145	0.35545	0.391795	0.187156	0.100801	0.160548	0.200538	0.603393	0.225206	0.303609	0.246463	0.0936451	0.174605	0.38083
cg00237904	ENSG00000130600	H19	processed_transcript	0.574672	0.465016	0.538744	0.56875	0.601772	0.524323	0.605549	0.594452	0.55108	0.580368	0.283115	0.611612	0.61326	0.545393	0.576115	0.512636	0.560374	0.597172	0.586401	0.38096	0.625563	0.53328	0.489499	0.603872	0.54869	0.59514	0.588182	0.539892	0.624128	0.616488	0.631351	0.61754	0.525703	0.501951	0.463147	0.472761	0.528718	0.903083	0.469404	0.87259	0.462198	0.926816	0.587066	0.527476	0.944672	0.52135
cg00238038	ENSG00000240875	LINC00886	lincRNA	0.880643	0.887457	0.896691	0.878422	0.897214	0.901068	0.919606	0.912769	0.904663	0.903753	0.928797	0.933801	0.911134	0.897857	0.911334	0.897744	0.884674	0.892221	0.916856	0.870631	0.87134	0.896167	0.928652	0.858064	0.900496	0.880008	0.898492	0.916695	0.871979	0.910427	0.939279	0.906014	0.887914	0.780797	0.846998	0.846401	0.86201	0.858456	0.849359	0.863686	0.86078	0.856801	0.872418	0.891479	0.841052	0.854602
cg00238805	ENSG00000260506	RP11-648F7.1	lincRNA	0.92136	0.921022	0.938858	0.943185	0.939943	0.9218	0.859947	0.948595	0.937861	0.949708	0.92233	0.93795	0.94957	0.94342	0.941003	0.945448	0.774416	0.948888	0.961648	0.875135	0.895108	0.919419	0.942053	0.848919	0.854158	0.916782	0.938424	0.945951	0.91165	0.93847	0.963412	0.954948	0.941775	0.620606	0.953699	0.940877	0.93846	0.933008	0.926274	0.932212	0.94663	0.930041	0.862168	0.770451	0.926276	0.896023
cg00238910	ENSG00000214146	RP11-699L21.1	lincRNA	0.945159	0.946043	0.513197	0.940762	0.930892	0.92677	0.940022	0.947391	0.935588	0.944862	0.922039	0.934956	0.664989	0.936162	0.948903	0.937572	0.605654	0.954706	0.956326	0.9048	0.912015	0.932672	0.898429	0.896406	0.912455	0.619251	0.952662	0.947899	0.917817	0.950797	0.721544	0.955442	0.938225	0.922614	0.928495	0.928253	0.933339	0.925756	0.946588	0.938535	0.945313	0.924825	0.939495	0.93291	0.946667	0.907611
cg00239657	ENSG00000259757	RP11-129I19.2	lincRNA	0.656018	0.636331	0.738298	0.923181	0.750241	0.765896	0.938076	0.929422	0.748579	0.89632	0.920027	0.754227	0.585761	0.881523	0.695533	0.685122	0.773899	0.680096	0.936265	0.849617	0.773328	0.713753	0.713251	0.836491	0.71008	0.69076	0.907742	0.876017	0.854798	0.682519	0.301829	0.937842	0.58712	0.606846	0.503617	0.932532	0.917692	0.786763	0.814416	0.655022	0.835072	0.861955	0.705378	0.855143	0.917222	0.675524
cg00239742	ENSG00000260721	AF067845.1	lincRNA	0.935544	0.935548	0.930455	0.893739	0.94043	0.940427	0.941991	0.946103	0.950226	0.947839	0.919286	0.951664	0.9581	0.947404	0.955406	0.947899	0.958299	0.938931	0.963497	0.933338	0.943862	0.949244	0.94199	0.921826	0.942451	0.951762	0.957315	0.946353	0.948233	0.946739	0.96346	0.946787	0.925478	0.896901	0.946201	0.944296	0.910688	0.911128	0.930895	0.95103	0.930471	0.925421	0.940654	0.937067	0.919808	0.931308
cg00239899	ENSG00000227374	RP11-109A6.3	lincRNA	0.932636	0.920658	0.939006	0.921316	0.945736	0.939718	0.944851	0.944379	0.942767	0.95214	0.94748	0.949543	0.951545	0.94502	0.94738	0.940938	0.951614	0.943873	0.954908	0.937197	0.943041	0.940756	0.958905	0.932202	0.939063	0.94034	0.952244	0.943185	0.94516	0.948144	0.954096	0.94215	0.939637	0.91683	0.92585	0.938688	0.932731	0.914128	0.915647	0.937694	0.934823	0.934951	0.920341	0.942833	0.932683	0.938899
cg00240378	ENSG00000260837	RP11-434B12.1	lincRNA	0.962936	0.957845	0.968107	0.962713	0.973214	0.963484	0.974858	0.980322	0.970226	0.96341	0.970067	0.960446	0.985556	0.968999	0.978549	0.981728	0.985308	0.976577	0.974109	0.965909	0.969378	0.966941	0.967536	0.957392	0.959804	0.978549	0.969317	0.980303	0.982474	0.983206	0.973141	0.963256	0.962815	0.951459	0.982849	0.980641	0.940709	0.96836	0.956995	0.981636	0.972064	0.967891	0.943965	0.972892	0.976998	0.978284
cg00240569	ENSG00000267334	CTD-2534I21.8	lincRNA	0.118953	0.0936266	0.0909602	0.131903	0.0835155	0.0944789	0.124922	0.114757	0.130224	0.109881	0.120507	0.109578	0.0793994	0.123473	0.0868676	0.110972	0.0998249	0.0969845	0.104817	0.103537	0.108358	0.0862645	0.100805	0.0929295	0.0618446	0.119784	0.0490642	0.108796	0.0963221	0.105111	0.111024	0.129182	0.0788006	0.0795816	0.0649422	0.11678	0.0755908	0.0876399	0.0587177	0.0867312	0.0853441	0.0851554	0.0891013	0.0938795	0.132183	0.080699
cg00240880	ENSG00000244558	RP11-445H22.4	antisense	0.637298	0.912933	0.934743	0.929832	0.929184	0.928638	0.936228	0.945242	0.928242	0.937029	0.932636	0.798142	0.905336	0.924831	0.945609	0.94189	0.9222	0.944356	0.949719	0.896269	0.853849	0.91679	0.947443	0.901233	0.891319	0.921784	0.936112	0.937952	0.927825	0.693894	0.94831	0.943673	0.927649	0.910118	0.936392	0.927375	0.928458	0.92405	0.904112	0.933269	0.927269	0.446706	0.487388	0.923734	0.68149	0.926842
cg00241002	ENSG00000231976	LINC00202-2	lincRNA	0.809524	0.789914	0.773266	0.801901	0.869908	0.860633	0.913925	0.901791	0.493349	0.921456	0.857799	0.853305	0.8981	0.911534	0.920626	0.892059	0.821789	0.642882	0.925119	0.897834	0.879166	0.876303	0.80074	0.877047	0.883067	0.57978	0.901871	0.867158	0.882853	0.849661	0.904395	0.923857	0.827839	0.837575	0.902878	0.910328	0.726117	0.765541	0.8543	0.882099	0.868083	0.846757	0.906062	0.449454	0.832501	0.855509
cg00241427	ENSG00000237647	ERICH1-AS1	antisense	0.952301	0.959133	0.950135	0.942593	0.953477	0.965093	0.95502	0.963212	0.960252	0.955781	0.953771	0.958658	0.962257	0.953834	0.964408	0.9583	0.962379	0.961853	0.969073	0.944086	0.955385	0.968079	0.975015	0.940238	0.954097	0.952661	0.965113	0.938241	0.965017	0.96446	0.96316	0.955966	0.942935	0.926229	0.957255	0.951121	0.934022	0.940851	0.932613	0.948562	0.95264	0.947219	0.933391	0.95302	0.947454	0.9446
cg00241482	ENSG00000254347	RP11-351E7.1	lincRNA	0.773083	0.683405	0.772573	0.815516	0.754901	0.820077	0.839886	0.836115	0.803802	0.831944	0.744262	0.813691	0.74788	0.75521	0.806523	0.848423	0.823944	0.819164	0.757858	0.732418	0.812624	0.733832	0.809284	0.828239	0.811461	0.824291	0.794753	0.739514	0.826714	0.831505	0.766115	0.835135	0.710198	0.689007	0.778156	0.743557	0.768596	0.737645	0.772575	0.793158	0.792304	0.787552	0.789948	0.793433	0.756527	0.711475
cg00241638	ENSG00000247317	RP11-273G15.2	lincRNA	0.0739484	0.0874192	0.104536	0.117868	0.148132	0.115054	0.145705	0.103277	0.0839099	0.0887306	0.170677	0.0894291	0.0781298	0.128374	0.0632776	0.25429	0.0739647	0.078737	0.530439	0.130201	0.135223	0.114511	0.189668	0.11124	0.154087	0.0837358	0.105942	0.118109	0.0831882	0.084317	0.108681	0.0987069	0.0615512	0.0980392	0.0632895	0.11991	0.0763674	0.0864202	0.0850385	0.0990538	0.0726333	0.0675527	0.0798338	0.0939449	0.0867887	0.353962
cg00241941	ENSG00000225488	RP11-760D2.1	lincRNA	0.261141	0.476074	0.686615	0.435607	0.232151	0.590357	0.616439	0.576919	0.216865	0.508099	0.491469	0.507022	0.426095	0.297668	0.507817	0.548663	0.252989	0.23044	0.430999	0.400509	0.551892	0.469572	0.259657	0.448092	0.376069	0.263614	0.441937	0.519273	0.428947	0.262539	0.247899	0.561075	0.398112	0.264262	0.644351	0.233178	0.42366	0.484252	0.470157	0.240281	0.451609	0.213604	0.508402	0.257619	0.220686	0.45875
cg00242035	ENSG00000255197	RP11-750H9.5	antisense	0.110298	0.097076	0.0964771	0.104014	0.110303	0.113295	0.11155	0.113636	0.116433	0.111504	0.140903	0.124677	0.105505	0.109557	0.0893856	0.119724	0.118858	0.129305	0.113763	0.120363	0.121668	0.131212	0.112158	0.107844	0.0938598	0.108606	0.0990655	0.0931007	0.130564	0.100675	0.114436	0.128502	0.0818937	0.0705193	0.0710828	0.0820584	0.0871704	0.104831	0.0897781	0.0860908	0.0765995	0.0854053	0.106252	0.0955837	0.107969	0.0832745
cg00242325	ENSG00000229672	RP11-184A2.3	antisense	0.939149	0.934203	0.933346	0.943666	0.908179	0.933475	0.932748	0.950026	0.899923	0.946158	0.924905	0.923211	0.937746	0.927698	0.945158	0.939878	0.927386	0.929772	0.952857	0.925003	0.953099	0.892359	0.954073	0.907769	0.922497	0.871208	0.941125	0.945499	0.932896	0.933103	0.951693	0.949995	0.914108	0.939034	0.640273	0.93355	0.884929	0.901849	0.916206	0.944736	0.924813	0.94763	0.906518	0.917465	0.915013	0.631393
cg00242950	ENSG00000240057	RP11-572M11.4	antisense	0.952339	0.949186	0.946234	0.955559	0.97017	0.954541	0.977533	0.961753	0.957045	0.953821	0.948832	0.955133	0.96243	0.945072	0.948317	0.96223	0.958571	0.958461	0.967452	0.952044	0.958438	0.946997	0.967002	0.942178	0.919271	0.946635	0.961809	0.960356	0.956415	0.955832	0.961202	0.958936	0.948716	0.935095	0.946452	0.943113	0.951769	0.943524	0.941383	0.948566	0.948648	0.94744	0.924709	0.948272	0.951238	0.958553
cg00244642	ENSG00000235538	RP1-230L10.1	lincRNA	0.936303	0.920561	0.706392	0.918501	0.921005	0.937244	0.943305	0.950021	0.931123	0.940778	0.881102	0.944872	0.95189	0.927598	0.936494	0.947465	0.930912	0.924772	0.950963	0.860523	0.94131	0.92604	0.941652	0.902344	0.919073	0.925538	0.936599	0.919865	0.925621	0.946666	0.95902	0.948048	0.930992	0.930723	0.93378	0.934618	0.910348	0.921898	0.921565	0.927586	0.934458	0.92521	0.897252	0.927889	0.943936	0.903037
cg00245012	ENSG00000226310	RP3-323P24.3	antisense	0.0700997	0.0750356	0.64367	0.0819929	0.0920225	0.105263	0.708807	0.12405	0.061192	0.0922307	0.0992413	0.125217	0.550816	0.331494	0.07298	0.719977	0.0607083	0.0856912	0.0765625	0.0760278	0.0900969	0.0849779	0.668599	0.465005	0.0598673	0.0622402	0.0728477	0.101786	0.076252	0.124119	0.74073	0.0811377	0.590013	0.60876	0.0608269	0.649863	0.061454	0.215803	0.655334	0.0696677	0.632301	0.0797704	0.0634665	0.0522332	0.0917604	0.109937
cg00245057	ENSG00000253371	RP11-587H10.1	lincRNA	0.938128	0.904938	0.880208	0.851437	0.769263	0.920521	0.940407	0.926995	0.907844	0.922566	0.88491	0.936729	0.966357	0.924137	0.941838	0.93405	0.963768	0.948171	0.950231	0.9517	0.936884	0.951113	0.903505	0.904171	0.932721	0.94902	0.948437	0.846809	0.937095	0.936304	0.942022	0.929056	0.941048	0.932297	0.796011	0.954312	0.922466	0.811705	0.92475	0.932595	0.938025	0.885022	0.847829	0.915612	0.936855	0.971905
cg00247892	ENSG00000249797	CTD-3179P9.1	lincRNA	0.896019	0.877056	0.904635	0.87456	0.918141	0.898865	0.90946	0.896867	0.898691	0.908147	0.880749	0.904621	0.901152	0.897961	0.89995	0.886804	0.89071	0.89013	0.899279	0.870959	0.887382	0.895526	0.901399	0.878427	0.876757	0.869869	0.88243	0.875224	0.881376	0.904907	0.905557	0.91517	0.857626	0.858501	0.883285	0.865794	0.861658	0.849666	0.870296	0.862674	0.882165	0.862992	0.887669	0.876407	0.880491	0.856834
cg00249614	ENSG00000224609	RP11-470E16.1	processed_transcript	0.9494	0.943207	0.949034	0.922081	0.953067	0.950307	0.958991	0.962371	0.951459	0.953744	0.934189	0.949	0.959556	0.954089	0.953721	0.952877	0.95665	0.97033	0.966523	0.938955	0.951535	0.94612	0.954794	0.923893	0.924608	0.963889	0.957579	0.956037	0.951486	0.955738	0.95087	0.950381	0.950172	0.933046	0.95798	0.946898	0.935845	0.925852	0.939282	0.945752	0.942075	0.948082	0.937028	0.950848	0.95856	0.962119
cg00250500	ENSG00000272692	RP11-399K21.14	lincRNA	0.759526	0.811577	0.740017	0.166983	0.77649	0.753049	0.856308	0.829273	0.866683	0.600401	0.768939	0.767368	0.134608	0.629485	0.379243	0.819229	0.78069	0.894879	0.35007	0.519116	0.468138	0.798711	0.770531	0.581741	0.639324	0.75905	0.819357	0.0546251	0.501133	0.834987	0.159271	0.337354	0.762846	0.612432	0.786534	0.729189	0.401509	0.196896	0.757847	0.697344	0.775102	0.211099	0.557699	0.641269	0.195486	0.481966
cg00251270	ENSG00000233321	RP11-482E14.1	lincRNA	0.945461	0.950758	0.958889	0.947248	0.959542	0.478772	0.964281	0.957026	0.945653	0.961536	0.945964	0.95477	0.962002	0.964015	0.965663	0.94973	0.956517	0.957311	0.961212	0.944262	0.949058	0.947578	0.968557	0.931085	0.501403	0.956541	0.959074	0.938295	0.954606	0.963589	0.961703	0.95384	0.94343	0.945346	0.949721	0.945608	0.936368	0.945639	0.955054	0.943699	0.953326	0.946763	0.949404	0.946937	0.959713	0.949327
cg00251358	ENSG00000248870	CTD-2015A6.2	lincRNA	0.927755	0.798275	0.520719	0.880907	0.933828	0.931259	0.962319	0.939636	0.607007	0.686901	0.902367	0.744221	0.578815	0.910959	0.890623	0.751141	0.732677	0.72043	0.453083	0.896212	0.924224	0.684109	0.627918	0.885116	0.878398	0.753344	0.928551	0.906588	0.822284	0.954999	0.909142	0.785499	0.926323	0.919108	0.943929	0.953053	0.938115	0.831627	0.914738	0.699732	0.906644	0.89016	0.929122	0.332578	0.748649	0.909104
cg00251610	ENSG00000245812	RP11-175K6.1	lincRNA	0.0603778	0.0396763	0.0622618	0.0580266	0.073532	0.052516	0.0648582	0.0505234	0.0522822	0.0524403	0.104619	0.0518592	0.05301	0.0535148	0.0600135	0.0650383	0.0624308	0.0633786	0.0577787	0.0704575	0.0649543	0.0650341	0.0544438	0.0466505	0.0618209	0.0542601	0.0672744	0.0544771	0.0647257	0.0569758	0.0684259	0.0698863	0.0476277	0.0570848	0.0502529	0.0545795	0.0718404	0.0711859	0.059613	0.0502899	0.0562828	0.053861	0.0837454	0.060191	0.067488	0.0818405
cg00251973	ENSG00000235884	LINC00941	lincRNA	0.935178	0.882056	0.875125	0.866009	0.694744	0.909283	0.952188	0.677207	0.934211	0.914441	0.917778	0.912257	0.839063	0.904864	0.947371	0.939903	0.670778	0.922194	0.933164	0.885636	0.898052	0.883497	0.69912	0.824734	0.870253	0.888714	0.847235	0.366784	0.904883	0.89459	0.918807	0.958516	0.888582	0.595255	0.661351	0.917739	0.857834	0.909581	0.919124	0.914168	0.916314	0.941743	0.698877	0.6226	0.918462	0.888154
cg00252057	ENSG00000261842	RP11-143I21.1	lincRNA	0.772344	0.761767	0.682266	0.707613	0.81098	0.833333	0.735274	0.842121	0.665513	0.833237	0.72622	0.842509	0.81714	0.807469	0.810729	0.827264	0.809337	0.813853	0.84744	0.821573	0.814171	0.779718	0.838783	0.825636	0.779877	0.800706	0.818123	0.808013	0.815328	0.834457	0.828445	0.805977	0.714938	0.724681	0.724866	0.764964	0.757525	0.697678	0.763851	0.762738	0.796947	0.7249	0.768599	0.749696	0.681881	0.666895
cg00252733	ENSG00000273476	RP11-108L7.14	lincRNA	0.913436	0.900254	0.945647	0.900893	0.932015	0.912087	0.927622	0.93364	0.74155	0.941514	0.922631	0.603577	0.609096	0.927642	0.936346	0.919295	0.904208	0.707558	0.952728	0.887227	0.905841	0.925755	0.951603	0.790047	0.878648	0.595129	0.943241	0.93953	0.902413	0.612609	0.951399	0.945843	0.51567	0.883931	0.919674	0.903823	0.910156	0.842095	0.925179	0.917376	0.903046	0.910767	0.876669	0.899221	0.912661	0.921759
cg00252803	ENSG00000254084	KB-1930G5.4	lincRNA	0.940723	0.951654	0.941387	0.924842	0.966679	0.967602	0.964051	0.96801	0.948877	0.964665	0.944968	0.951677	0.976388	0.981913	0.955596	0.969302	0.977838	0.972539	0.977077	0.966644	0.96344	0.960883	0.957851	0.964165	0.971619	0.969108	0.982695	0.959771	0.978781	0.972047	0.969324	0.974	0.96156	0.952989	0.960506	0.971036	0.9838	0.950516	0.96745	0.958985	0.971333	0.947968	0.959804	0.984507	0.984975	0.99345
cg00252813	ENSG00000255966	RP5-940J5.3	antisense	0.134015	0.215446	0.163622	0.153951	0.210121	0.148917	0.331318	0.128025	0.164537	0.0961424	0.179397	0.114902	0.107436	0.283523	0.117929	0.155523	0.100463	0.100008	0.1945	0.153165	0.162123	0.122277	0.118784	0.107383	0.2001	0.127192	0.112539	0.11992	0.103388	0.138102	0.100848	0.101784	0.0933485	0.15552	0.145267	0.0970606	0.19193	0.114827	0.0761844	0.0981718	0.0691061	0.0759618	0.135435	0.14158	0.0910725	0.168628
cg00253182	ENSG00000236404	RP11-125B21.2	antisense	0.930844	0.923943	0.933945	0.940552	0.955335	0.928206	0.96574	0.621422	0.949802	0.937081	0.945099	0.923736	0.940385	0.929283	0.940109	0.930965	0.639466	0.940856	0.938161	0.896076	0.928901	0.919997	0.948908	0.883682	0.916505	0.937122	0.590154	0.94709	0.91673	0.930741	0.945078	0.940466	0.298231	0.89918	0.927621	0.921163	0.920754	0.875286	0.927079	0.900178	0.928166	0.917768	0.885891	0.557919	0.935866	0.912339
cg00253248	ENSG00000229980	TOB1-AS1	processed_transcript	0.0885584	0.125401	0.150206	0.18711	0.11952	0.110922	0.124191	0.0886302	0.117434	0.0908532	0.129863	0.0836918	0.0531064	0.0540391	0.0706252	0.0847345	0.0632898	0.0804598	0.0545286	0.0586038	0.0696585	0.0782497	0.0795314	0.0869416	0.075959	0.0724396	0.0519581	0.0592037	0.0700987	0.0882779	0.0952651	0.101546	0.0586594	0.0426718	0.0464725	0.0495582	0.0646061	0.0663158	0.0731141	0.0506567	0.0469799	0.0614814	0.0665378	0.0738908	0.077934	0.0573009
cg00253269	ENSG00000263427	RP11-599B13.3	lincRNA	0.908862	0.664967	0.886389	0.858053	0.906013	0.916942	0.924982	0.669442	0.688373	0.72795	0.86069	0.875046	0.914734	0.922055	0.678907	0.934238	0.930051	0.86938	0.945615	0.916339	0.907056	0.751619	0.912464	0.800653	0.887158	0.911429	0.421506	0.950342	0.758901	0.925831	0.889442	0.752788	0.932439	0.918959	0.957756	0.625148	0.600778	0.88124	0.916209	0.931776	0.897444	0.906209	0.765946	0.531877	0.863096	0.911446
cg00253379	ENSG00000261803	RP11-434E6.2	lincRNA	0.0848211	0.0943223	0.0815745	0.0873444	0.0648822	0.092	0.0926613	0.0762037	0.0968197	0.0803571	0.118462	0.08276	0.0493044	0.0663767	0.0619987	0.0533052	0.0749215	0.0741761	0.0837116	0.074373	0.086424	0.0764151	0.0828754	0.0747682	0.0741623	0.0794783	0.0867528	0.0701905	0.0550011	0.0729043	0.0726855	0.0887869	0.0409004	0.0584855	0.0488684	0.0554805	0.0549845	0.0407085	0.0484105	0.0469856	0.0508227	0.0524891	0.0549356	0.0644958	0.0746603	0.0684959
cg00253851	ENSG00000260003	RP11-279O17.2	lincRNA	0.169454	0.392726	0.865178	0.137109	0.156286	0.277479	0.655673	0.490903	0.90338	0.27784	0.884003	0.302015	0.190067	0.532872	0.403566	0.634971	0.372884	0.958432	0.74423	0.6471	0.165525	0.901549	0.919533	0.182307	0.691751	0.357301	0.230264	0.580664	0.173944	0.683121	0.223414	0.167973	0.0896722	0.283213	0.668534	0.486317	0.139956	0.583259	0.516839	0.189593	0.532775	0.0794501	0.477761	0.671425	0.158066	0.713195
cg00253900	ENSG00000261713	SSTR5-AS1	processed_transcript	0.950389	0.954364	0.960384	0.969949	0.97406	0.955471	0.977831	0.963715	0.967861	0.968623	0.9686	0.955182	0.927385	0.965548	0.940228	0.951832	0.960483	0.96889	0.966338	0.932285	0.942342	0.963877	0.963709	0.921666	0.945253	0.949398	0.964941	0.974415	0.955497	0.954966	0.960979	0.925043	0.930894	0.932048	0.953314	0.928151	0.929579	0.974179	0.951775	0.956554	0.957961	0.960042	0.916356	0.956062	0.954061	0.939409
cg00254378	ENSG00000248927	CTD-2334D19.1	lincRNA	0.912948	0.800531	0.881357	0.90021	0.955984	0.922875	0.964224	0.958185	0.803165	0.940312	0.945101	0.915403	0.929871	0.961296	0.956886	0.967045	0.947309	0.94256	0.962305	0.936702	0.930449	0.922863	0.856276	0.913505	0.935562	0.941626	0.966917	0.9604	0.939854	0.823142	0.935527	0.951107	0.947084	0.942162	0.940127	0.953226	0.945096	0.865511	0.855396	0.949789	0.874493	0.959338	0.93322	0.789961	0.940774	0.932212
cg00254470	ENSG00000249859	PVT1	processed_transcript	0.948502	0.943099	0.923951	0.920872	0.937611	0.857709	0.966374	0.930351	0.78238	0.95921	0.559069	0.951353	0.944079	0.869798	0.945737	0.951002	0.926642	0.713459	0.952593	0.691163	0.87507	0.844585	0.91936	0.891596	0.831978	0.631367	0.932211	0.700302	0.926071	0.720121	0.957734	0.957854	0.903295	0.853103	0.923845	0.932773	0.939444	0.749041	0.933905	0.602419	0.936353	0.849629	0.900661	0.605614	0.92564	0.856263
cg00254886	ENSG00000249639	CTB-138E5.1	antisense	0.561288	0.758774	0.493082	0.205631	0.387904	0.231981	0.81351	0.348262	0.59563	0.42359	0.518478	0.217149	0.268936	0.682779	0.340283	0.600484	0.329099	0.620887	0.712318	0.589853	0.430692	0.577778	0.285287	0.205337	0.325585	0.567256	0.350855	0.64219	0.439193	0.327378	0.102652	0.540004	0.217968	0.188226	0.334818	0.306154	0.284608	0.466154	0.264439	0.816655	0.286529	0.393594	0.142314	0.500767	0.189561	0.37926
cg00255219	ENSG00000234062	RP11-308D16.4	processed_transcript	0.107063	0.0748684	0.570245	0.143804	0.0915684	0.060245	0.671695	0.0846868	0.0775581	0.0766065	0.0846827	0.0653878	0.357329	0.270453	0.0631642	0.60329	0.0600567	0.0751612	0.0693766	0.0723806	0.103173	0.0932116	0.542922	0.359483	0.0479818	0.0694017	0.0487423	0.0696892	0.0729143	0.0542071	0.318036	0.0741727	0.502516	0.468745	0.054522	0.510438	0.0699186	0.380582	0.518505	0.0501684	0.505626	0.10339	0.0661876	0.0673096	0.093184	0.453361
cg00255799	ENSG00000260228	RP11-483P21.2	antisense	0.91552	0.820549	0.705381	0.922025	0.875342	0.905442	0.789344	0.922603	0.519316	0.720601	0.916293	0.928802	0.645319	0.934633	0.885308	0.858557	0.878791	0.873802	0.644015	0.874528	0.841633	0.723998	0.941103	0.878496	0.859042	0.900842	0.920129	0.239217	0.73815	0.929254	0.642963	0.871949	0.225093	0.845494	0.881634	0.621734	0.585949	0.870931	0.659021	0.85561	0.691215	0.862958	0.606799	0.869127	0.855715	0.839914
cg00256928	ENSG00000257817	RP4-601P9.2	lincRNA	0.740504	0.425041	0.691686	0.909938	0.419551	0.881128	0.907418	0.718751	0.716164	0.893829	0.757748	0.584092	0.919553	0.488005	0.707329	0.725243	0.683257	0.870207	0.935615	0.801634	0.840185	0.708768	0.734978	0.875132	0.860954	0.875931	0.694938	0.784814	0.896714	0.700139	0.92297	0.722279	0.620751	0.866681	0.415428	0.904229	0.61523	0.435555	0.866347	0.890863	0.871554	0.213624	0.883624	0.623963	0.665529	0.73579
cg00257047	ENSG00000225420	AC104134.2	antisense	0.413561	0.705416	0.272424	0.240642	0.332099	0.525584	0.684427	0.371005	0.74155	0.743645	0.681651	0.365018	0.819665	0.529247	0.803341	0.78199	0.498198	0.768038	0.748347	0.474701	0.355262	0.716664	0.499192	0.446398	0.538734	0.589056	0.524296	0.73146	0.460544	0.751623	0.880553	0.848834	0.704867	0.273203	0.349386	0.613	0.635325	0.513617	0.753902	0.699563	0.764564	0.514673	0.329348	0.537616	0.293803	0.420974
cg00257455	ENSG00000231485	RP4-535B20.1	lincRNA	0.488007	0.155803	0.139741	0.163832	0.153628	0.0978247	0.347574	0.257041	0.143211	0.102613	0.335705	0.430529	0.44874	0.498835	0.267682	0.317857	0.56797	0.0906191	0.553088	0.148187	0.31926	0.391029	0.11607	0.124637	0.108211	0.422924	0.306269	0.278667	0.165286	0.178912	0.273946	0.170106	0.649353	0.125469	0.314373	0.171703	0.0965077	0.329349	0.33563	0.284122	0.299102	0.320297	0.210056	0.0998733	0.133452	0.367656
cg00257786	ENSG00000224977	RP11-160H22.3	lincRNA	0.03014	0.019357	0.0289851	0.0218358	0.0271452	0.0223278	0.022767	0.0179905	0.0413965	0.0293199	0.0338019	0.0357616	0.0152473	0.0222195	0.0304613	0.0220019	0.0258832	0.0185522	0.0268115	0.0294142	0.0275091	0.0208941	0.0299738	0.0199227	0.0216198	0.0365758	0.0268563	0.0337782	0.0151195	0.0287795	0.0284043	0.0369877	0.0329651	0.00756551	0.0128734	0.0193778	0.0361695	0.0326097	0.0377276	0.0319625	0.0227559	0.0216698	0.0357006	0.0352908	0.0108545	0.0240837
cg00258316	ENSG00000238290	RP11-431K24.1	lincRNA	0.714198	0.724554	0.700375	0.864572	0.76124	0.710022	0.534909	0.922765	0.935676	0.939043	0.537194	0.707553	0.941669	0.750398	0.938167	0.743203	0.285171	0.968377	0.72359	0.676147	0.635934	0.782439	0.787176	0.836253	0.751137	0.198269	0.934037	0.874659	0.811428	0.937812	0.949955	0.947227	0.921098	0.263383	0.71897	0.844301	0.677795	0.677379	0.906041	0.911477	0.910231	0.372318	0.869657	0.713456	0.233265	0.819152
cg00258597	ENSG00000253471	RP11-175E9.1	antisense	0.489229	0.837497	0.410554	0.441166	0.352788	0.62947	0.82357	0.444309	0.620352	0.389397	0.735263	0.642868	0.286809	0.694676	0.664212	0.878678	0.285103	0.652875	0.681124	0.639305	0.417876	0.771217	0.37231	0.489088	0.414807	0.293621	0.62444	0.559426	0.501706	0.585828	0.221745	0.594949	0.525453	0.494248	0.845135	0.481443	0.350993	0.620096	0.400153	0.473802	0.40573	0.217207	0.431091	0.245657	0.1584	0.577227
cg00258976	ENSG00000259877	RP11-46C24.7	antisense	0.0410469	0.0506232	0.0662093	0.0693798	0.068776	0.0534531	0.0489449	0.0569926	0.0643366	0.0617304	0.169349	0.0612698	0.0499196	0.0574467	0.0516789	0.0719106	0.0517361	0.0626021	0.0663755	0.0955007	0.0673406	0.0651703	0.0527575	0.0560804	0.039471	0.0620922	0.0517618	0.0502065	0.0539528	0.0577901	0.0742395	0.0789512	0.0326408	0.0431526	0.0385103	0.039194	0.0461504	0.0542329	0.0477928	0.0594474	0.0322065	0.0438241	0.05338	0.0607296	0.0493455	0.0586515
cg00259046	ENSG00000254518	RP11-347H15.4	lincRNA	0.863067	0.901055	0.682067	0.803786	0.916203	0.882229	0.936382	0.930027	0.932309	0.930986	0.916077	0.923492	0.904365	0.904984	0.926794	0.91762	0.762755	0.932164	0.940754	0.804855	0.826295	0.910778	0.674543	0.775433	0.842197	0.868438	0.911115	0.916284	0.844809	0.912547	0.687681	0.919218	0.892078	0.833636	0.884241	0.684821	0.877717	0.709247	0.890067	0.859832	0.899969	0.880245	0.747252	0.872787	0.895023	0.835466
cg00259549	ENSG00000237647	ERICH1-AS1	antisense	0.916991	0.894369	0.911621	0.863925	0.930511	0.876133	0.927815	0.907739	0.898762	0.921904	0.918705	0.914148	0.915204	0.903219	0.899489	0.900541	0.906052	0.907848	0.903291	0.887402	0.910749	0.877083	0.917081	0.888129	0.849851	0.906278	0.895992	0.892687	0.897606	0.914449	0.913371	0.904732	0.869421	0.827593	0.884574	0.879931	0.883808	0.791659	0.87855	0.888294	0.887828	0.916756	0.867751	0.921673	0.909475	0.897538
cg00260655	ENSG00000225850	RP11-452K12.4	antisense	0.0553245	0.0589564	0.0632254	0.0546841	0.0653677	0.0552415	0.053021	0.05712	0.0645975	0.0659342	0.0499311	0.061394	0.0645195	0.064551	0.0613259	0.0625029	0.0635559	0.068504	0.0713563	0.0725342	0.0700443	0.0638398	0.0572923	0.0681943	0.0571665	0.0670692	0.0634252	0.062494	0.0531969	0.0671642	0.0709946	0.0659441	0.0485377	0.0470527	0.0506496	0.0555828	0.0652855	0.0626576	0.0557562	0.055309	0.0620921	0.0698693	0.0653611	0.0551307	0.073373	0.0516648
cg00260911	ENSG00000225493	LINC01107	lincRNA	0.716194	0.857683	0.941122	0.951759	0.902102	0.946888	0.957859	0.949583	0.946781	0.951471	0.908833	0.92276	0.949988	0.950352	0.949272	0.955588	0.950891	0.952025	0.934896	0.9364	0.827616	0.656905	0.941937	0.912327	0.925941	0.946308	0.949801	0.941301	0.936358	0.952994	0.957574	0.964272	0.910176	0.91093	0.940972	0.93553	0.928116	0.91135	0.935767	0.924392	0.924707	0.946892	0.916946	0.948601	0.934211	0.925635
cg00260937	ENSG00000135253	KCP	processed_transcript	0.520871	0.387899	0.199827	0.185345	0.518928	0.242177	0.746049	0.190717	0.130864	0.114151	0.367008	0.134921	0.348783	0.523872	0.32315	0.585679	0.792174	0.383624	0.273024	0.35869	0.361612	0.287937	0.222152	0.318729	0.329273	0.506776	0.297941	0.248911	0.208541	0.223032	0.194945	0.291351	0.13587	0.163482	0.46105	0.861313	0.237655	0.503609	0.779509	0.126853	0.756624	0.0991332	0.225524	0.684748	0.138631	0.279166
cg00261162	ENSG00000197989	SNHG12	antisense	0.0448962	0.0424147	0.0526557	0.0619168	0.0516143	0.0481183	0.0595479	0.0546583	0.0693895	0.0614832	0.0521781	0.0582873	0.049895	0.0593418	0.0553335	0.05293	0.0441155	0.0578558	0.048666	0.0551241	0.0576253	0.0540368	0.0595142	0.0493492	0.0431771	0.0454784	0.0392147	0.0388903	0.0388691	0.0502807	0.0609874	0.0570163	0.0221917	0.0260384	0.0284842	0.0377447	0.0449586	0.0470313	0.036685	0.035615	0.0270961	0.0421896	0.0394287	0.0591782	0.0376246	0.0313387
cg00261553	ENSG00000203499	FAM83H-AS1	lincRNA	0.199065	0.140929	0.0922197	0.137062	0.169484	0.629591	0.247179	0.152162	0.465159	0.13451	0.447691	0.177309	0.12625	0.634375	0.217281	0.869669	0.199786	0.459001	0.194496	0.366133	0.190431	0.439468	0.145168	0.180723	0.635333	0.562454	0.446155	0.527714	0.155261	0.184816	0.120074	0.248006	0.15546	0.124275	0.464332	0.131844	0.135936	0.117691	0.146199	0.211773	0.129333	0.117758	0.154088	0.213283	0.124574	0.365079
cg00261569	ENSG00000272662	RP11-190C22.8	lincRNA	0.943202	0.925023	0.379173	0.74075	0.949631	0.913844	0.926414	0.960758	0.757004	0.459906	0.927117	0.819022	0.769074	0.934334	0.775247	0.933884	0.720445	0.741292	0.830491	0.796391	0.836796	0.937083	0.34956	0.724252	0.842788	0.678787	0.933917	0.94561	0.495925	0.945821	0.752874	0.950312	0.944824	0.37253	0.948995	0.619933	0.637307	0.715136	0.953431	0.940765	0.945562	0.949557	0.865288	0.930682	0.972202	0.832702
cg00261621	ENSG00000260496	RP11-161M6.3	lincRNA	0.809157	0.52658	0.742749	0.768557	0.638012	0.784891	0.852082	0.806526	0.768186	0.833408	0.806945	0.810255	0.833111	0.643855	0.756085	0.775009	0.807337	0.736452	0.785264	0.781334	0.78048	0.681781	0.742633	0.750983	0.798269	0.756432	0.786347	0.763314	0.786997	0.753535	0.80151	0.809238	0.778806	0.795074	0.768349	0.734268	0.736942	0.706951	0.765677	0.733361	0.752132	0.794798	0.759581	0.563794	0.751969	0.52119
cg00262030	ENSG00000254777	AC022182.1	lincRNA	0.931445	0.946973	0.947907	0.953589	0.945661	0.908186	0.949704	0.95494	0.712221	0.938313	0.919638	0.942178	0.947999	0.941256	0.926067	0.945137	0.932724	0.678106	0.557445	0.831093	0.804696	0.910513	0.952815	0.834054	0.877093	0.901749	0.946887	0.93174	0.807293	0.944906	0.949066	0.941003	0.913142	0.902637	0.929938	0.915913	0.9283	0.921983	0.926191	0.90384	0.946231	0.916845	0.869723	0.915937	0.932119	0.764551
cg00262489	ENSG00000250706	RP11-18H21.2	lincRNA	0.946468	0.938035	0.902215	0.906492	0.926016	0.956126	0.942419	0.950613	0.914319	0.958103	0.941276	0.948833	0.957048	0.955091	0.960221	0.961494	0.964295	0.963555	0.966463	0.966318	0.960442	0.971706	0.970194	0.937224	0.953409	0.95976	0.952965	0.961034	0.964113	0.972239	0.967496	0.965286	0.944315	0.942708	0.951227	0.95932	0.922166	0.942011	0.957776	0.957685	0.959881	0.957103	0.933317	0.953089	0.961937	0.97226
cg00262681	ENSG00000248367	CTB-129O4.1	antisense	0.071604	0.191685	0.193357	0.0691262	0.104412	0.101517	0.113295	0.103077	0.079318	0.134956	0.158328	0.0851498	0.103124	0.0669584	0.0617145	0.0794404	0.0891801	0.0849637	0.406753	0.201065	0.118287	0.318352	0.131415	0.071095	0.156235	0.0899486	0.0889516	0.258586	0.15847	0.0743548	0.111345	0.0865581	0.0652823	0.103716	0.062338	0.0888072	0.0702623	0.0694977	0.532238	0.120222	0.493068	0.0738949	0.0634363	0.0786087	0.0713737	0.161185
cg00263314	ENSG00000259942	RP11-292F22.7	lincRNA	0.794538	0.771309	0.81409	0.766958	0.806547	0.727326	0.807334	0.785764	0.80955	0.787581	0.840972	0.777696	0.675444	0.760784	0.767661	0.769343	0.753954	0.777129	0.767141	0.768453	0.770112	0.749123	0.794521	0.754027	0.717273	0.7628	0.780187	0.783216	0.744493	0.766329	0.703637	0.806174	0.502628	0.700082	0.766007	0.738281	0.732423	0.66657	0.724326	0.736943	0.691155	0.748602	0.722685	0.736925	0.746394	0.700281
cg00263326	ENSG00000228878	AC007551.3	lincRNA	0.871501	0.887195	0.913677	0.793555	0.927688	0.943215	0.925535	0.954966	0.906165	0.935537	0.876325	0.921447	0.960915	0.952405	0.95935	0.940745	0.966	0.953657	0.936427	0.959118	0.956395	0.950034	0.943108	0.943449	0.94268	0.939077	0.960334	0.947663	0.966521	0.938867	0.950183	0.946133	0.955964	0.935411	0.934482	0.946545	0.952181	0.969684	0.973797	0.929226	0.948356	0.953008	0.937055	0.964341	0.958127	0.954178
cg00264994	ENSG00000254039	RP11-304F15.6	lincRNA	0.869555	0.866071	0.924698	0.817048	0.881731	0.915143	0.922863	0.931998	0.87945	0.903547	0.863569	0.932362	0.470418	0.90223	0.880399	0.924798	0.768422	0.893284	0.92981	0.885136	0.881506	0.870275	0.928058	0.735218	0.717443	0.905014	0.941544	0.613205	0.904527	0.902081	0.503041	0.695696	0.491446	0.560596	0.810198	0.906169	0.537619	0.723578	0.89106	0.569353	0.879765	0.872927	0.848736	0.747228	0.897938	0.888346
cg00265238	ENSG00000259826	RP11-467D6.1	antisense	0.133021	0.119211	0.115837	0.113378	0.156189	0.0995285	0.145526	0.124197	0.117652	0.13531	0.156035	0.115177	0.102488	0.11307	0.122771	0.139261	0.128896	0.133421	0.120935	0.124837	0.125872	0.12997	0.0974387	0.128727	0.100552	0.11015	0.116455	0.105829	0.122705	0.117903	0.133012	0.153765	0.117534	0.0951059	0.102512	0.116479	0.111399	0.116554	0.0897242	0.104658	0.102654	0.0893696	0.100894	0.103993	0.116348	0.0894765
cg00265812	ENSG00000267064	UXT-AS1	antisense	0.0568106	0.0541488	0.583442	0.0495541	0.0625046	0.0445026	0.631662	0.0445015	0.0432199	0.0720204	0.0300213	0.0806178	0.584377	0.333759	0.0253134	0.553949	0.0335448	0.0301945	0.0407194	0.0518647	0.0512543	0.0623055	0.653899	0.411759	0.0423488	0.0366569	0.0498721	0.0566442	0.0499428	0.0526992	0.641419	0.05658	0.50245	0.494312	0.0362699	0.52137	0.0441337	0.47546	0.518834	0.0437665	0.520732	0.0724327	0.0417599	0.0398028	0.099564	0.470652
cg00267122	ENSG00000237126	AC073254.1	antisense	0.914492	0.908458	0.89948	0.927112	0.918631	0.917881	0.919171	0.920377	0.917598	0.924391	0.86725	0.944333	0.911217	0.922244	0.918452	0.930812	0.930686	0.934068	0.935882	0.895092	0.897203	0.92674	0.937188	0.863775	0.908546	0.913951	0.913722	0.918016	0.923032	0.919068	0.941553	0.927316	0.892821	0.879975	0.897481	0.908456	0.898336	0.886971	0.913041	0.907772	0.905686	0.889211	0.876535	0.906979	0.910691	0.904323
cg00267156	ENSG00000205054	LINC01121	processed_transcript	0.943934	0.881677	0.90088	0.931691	0.93839	0.931671	0.943544	0.950792	0.920041	0.948227	0.907556	0.946582	0.946727	0.937848	0.942833	0.950358	0.93415	0.945841	0.955085	0.903621	0.920358	0.925296	0.895841	0.891922	0.901453	0.934372	0.940247	0.94488	0.932469	0.947385	0.952019	0.959055	0.919797	0.915045	0.917014	0.921468	0.919791	0.91866	0.915233	0.571218	0.938965	0.921735	0.907313	0.927422	0.928584	0.885738
cg00267207	ENSG00000214772	RP11-174G6.1	antisense	0.607624	0.509307	0.355764	0.618138	0.940969	0.93153	0.739238	0.559453	0.913119	0.924752	0.927619	0.528966	0.906102	0.820891	0.941391	0.942509	0.923714	0.92375	0.56212	0.896167	0.569794	0.314771	0.213997	0.693816	0.884276	0.937256	0.563334	0.248427	0.902475	0.529965	0.908009	0.946919	0.880194	0.465217	0.487515	0.923343	0.499924	0.390278	0.918287	0.546836	0.921355	0.894153	0.877403	0.917945	0.929306	0.894527
cg00267296	ENSG00000255680	RP11-732A19.9	antisense	0.908251	0.896908	0.885139	0.889056	0.92249	0.911777	0.910493	0.915238	0.920818	0.919506	0.894734	0.923092	0.925999	0.922226	0.916844	0.918185	0.922441	0.931362	0.917532	0.919101	0.92322	0.91539	0.922887	0.883455	0.899655	0.909272	0.914397	0.910437	0.913904	0.93231	0.923608	0.915782	0.884401	0.865164	0.885059	0.900983	0.894971	0.891309	0.883413	0.884887	0.901237	0.8879	0.87031	0.90148	0.910533	0.91613
cg00267596	ENSG00000272763	RP11-357H14.17	lincRNA	0.0777139	0.53637	0.10531	0.0432175	0.14749	0.56329	0.83638	0.4536	0.619849	0.0777645	0.739226	0.17455	0.0383457	0.525729	0.0480627	0.845229	0.163257	0.684243	0.320538	0.603987	0.205859	0.801007	0.0902206	0.0298804	0.35707	0.188565	0.313389	0.0958742	0.0242628	0.376263	0.0604294	0.0547421	0.0341829	0.0319082	0.0863512	0.3573	0.0690179	0.0796221	0.226594	0.588111	0.259542	0.151677	0.031482	0.0392245	0.0415037	0.492997
cg00267694	ENSG00000253108	RP1-84O15.2	lincRNA	0.785067	0.857868	0.809712	0.730942	0.913362	0.711441	0.956649	0.649435	0.480761	0.613809	0.921566	0.878338	0.939033	0.863968	0.930093	0.936744	0.635097	0.48504	0.904959	0.87876	0.82955	0.631307	0.438607	0.651305	0.843258	0.622648	0.644147	0.904092	0.708437	0.898957	0.925487	0.944435	0.88907	0.90468	0.891526	0.901784	0.597777	0.113904	0.506388	0.202793	0.48635	0.871602	0.836988	0.585261	0.842093	0.544038
cg00267839	ENSG00000260721	AF067845.1	lincRNA	0.870355	0.817635	0.825256	0.867166	0.898163	0.851091	0.899876	0.886685	0.708098	0.860702	0.838508	0.889735	0.848984	0.877292	0.871175	0.87376	0.833808	0.847819	0.891315	0.825873	0.841314	0.859397	0.810215	0.781722	0.84527	0.572004	0.895366	0.877495	0.821314	0.879705	0.863498	0.907067	0.847121	0.811092	0.841726	0.830447	0.811056	0.804525	0.863192	0.860531	0.85772	0.882751	0.795602	0.859313	0.88541	0.825471
cg00268009	ENSG00000246090	RP11-696N14.1	antisense	0.0622357	0.0378641	0.048797	0.0610553	0.0600055	0.0602428	0.081085	0.0624748	0.0827664	0.0779934	0.0689946	0.0704759	0.0614253	0.0531731	0.0448731	0.0640068	0.0564646	0.0582048	0.0551832	0.0746766	0.0596328	0.0568317	0.06814	0.0679541	0.0522341	0.0483878	0.0600481	0.0477203	0.0429022	0.0786801	0.0645489	0.074477	0.0512391	0.0318646	0.0745945	0.0720363	0.0720517	0.0488882	0.0517847	0.0371096	0.047791	0.0403767	0.063368	0.0709569	0.0528413	0.0306087
cg00268149	ENSG00000251359	WWC2-AS2	lincRNA	0.92997	0.947853	0.933343	0.905487	0.943298	0.949345	0.965633	0.954977	0.941258	0.941207	0.939348	0.957932	0.96203	0.976576	0.957935	0.953119	0.951721	0.946758	0.95498	0.959429	0.955574	0.958804	0.936985	0.966336	0.938101	0.95159	0.955018	0.940828	0.949195	0.955299	0.959375	0.957961	0.959958	0.939109	0.960427	0.950463	0.966779	0.962389	0.936076	0.967807	0.951488	0.952511	0.993573	0.668979	0.964537	0.962502
cg00269817	ENSG00000254254	RP11-17A4.2	antisense	0.214324	0.443203	0.213708	0.761623	0.195228	0.81361	0.326801	0.19465	0.59678	0.954184	0.78897	0.50955	0.49785	0.226506	0.953729	0.683069	0.15196	0.475403	0.938031	0.667822	0.450936	0.492982	0.160816	0.565953	0.624605	0.648258	0.150406	0.935826	0.774041	0.206685	0.950962	0.946602	0.129705	0.151653	0.321402	0.100701	0.562801	0.838222	0.564731	0.109403	0.578706	0.0786299	0.516121	0.60568	0.0873737	0.34413
cg00270141	ENSG00000223985	AC093326.1	lincRNA	0.951408	0.919511	0.945876	0.933843	0.944223	0.937071	0.951809	0.946961	0.931354	0.942388	0.92996	0.93961	0.951144	0.952381	0.952459	0.947389	0.955563	0.94446	0.949203	0.931389	0.947449	0.948394	0.953709	0.943087	0.943802	0.946229	0.94094	0.953359	0.945851	0.939555	0.954027	0.946402	0.941276	0.931702	0.89778	0.939735	0.941752	0.907147	0.927459	0.940831	0.948884	0.936268	0.928293	0.951497	0.972801	0.952768
cg00270311	ENSG00000260219	RP11-347C12.10	lincRNA	0.126932	0.0638757	0.0766622	0.184665	0.104311	0.101266	0.067381	0.0733865	0.0997071	0.102298	0.077274	0.104793	0.0957831	0.0860788	0.0866417	0.106196	0.10451	0.0980698	0.101801	0.0986182	0.102028	0.0992413	0.0971916	0.106021	0.0900773	0.0944036	0.0878495	0.0902976	0.111746	0.103043	0.109794	0.116393	0.0837027	0.0731862	0.0810106	0.0876039	0.101732	0.101132	0.0978781	0.0869205	0.083607	0.0730902	0.0878743	0.087699	0.0943995	0.0863473
cg00270799	ENSG00000254367	RP11-211C9.1	lincRNA	0.57552	0.602798	0.0875429	0.310921	0.346655	0.811062	0.858662	0.659696	0.605851	0.557104	0.651963	0.632082	0.290505	0.299149	0.640061	0.897462	0.658956	0.529436	0.59608	0.505819	0.50165	0.353366	0.135893	0.27794	0.728938	0.553118	0.832141	0.582491	0.449622	0.912016	0.299261	0.708832	0.158024	0.437351	0.867467	0.400461	0.610873	0.535375	0.470895	0.531295	0.481172	0.284302	0.43655	0.47008	0.329957	0.131783
cg00271177	ENSG00000232874	RP11-135A1.2	antisense	0.681825	0.694478	0.945245	0.675698	0.935884	0.917635	0.873818	0.934785	0.851464	0.857946	0.914653	0.425611	0.874989	0.922839	0.905667	0.753761	0.888629	0.876162	0.921844	0.755965	0.825589	0.912983	0.91182	0.659583	0.727353	0.647339	0.908531	0.90912	0.908898	0.622015	0.617678	0.924295	0.851815	0.880558	0.907187	0.896532	0.904941	0.918463	0.793385	0.920616	0.775526	0.854287	0.895821	0.289568	0.916124	0.915688
cg00271204	ENSG00000251387	CTB-35F21.3	lincRNA	0.31367	0.794079	0.880948	0.515289	0.882739	0.62365	0.793038	0.901802	0.604866	0.581931	0.462768	0.906728	0.502795	0.908877	0.217354	0.558651	0.820974	0.867135	0.584658	0.685493	0.693431	0.442261	0.900272	0.561611	0.634456	0.878314	0.837511	0.513047	0.596322	0.888732	0.175607	0.199548	0.168621	0.46681	0.826664	0.815733	0.726292	0.838637	0.630546	0.482506	0.627749	0.873729	0.598732	0.583829	0.858313	0.852417
cg00271964	ENSG00000232377	AC016910.1	antisense	0.968644	0.960194	0.952069	0.974857	0.96386	0.960809	0.971565	0.967853	0.953994	0.949538	0.940126	0.967984	0.968458	0.962009	0.97689	0.960615	0.970697	0.97539	0.973573	0.969969	0.976384	0.959243	0.970437	0.938581	0.955387	0.966906	0.977225	0.968064	0.976689	0.963711	0.970174	0.967959	0.952102	0.95022	0.957485	0.953338	0.948625	0.935845	0.955858	0.953767	0.960833	0.955779	0.942168	0.956573	0.974389	0.966125
cg00272446	ENSG00000229961	RP11-71G12.1	lincRNA	0.291515	0.413884	0.505037	0.465907	0.80375	0.757926	0.506817	0.337947	0.524271	0.723297	0.402536	0.32567	0.503852	0.762153	0.856277	0.532558	0.560936	0.531713	0.386795	0.390531	0.329327	0.759236	0.542867	0.389878	0.596382	0.385693	0.514666	0.551094	0.619212	0.335224	0.561397	0.869727	0.765837	0.434561	0.748997	0.773011	0.238337	0.372773	0.472333	0.744538	0.452719	0.146583	0.432445	0.34626	0.167104	0.500755
cg00272903	ENSG00000246465	RP11-57A19.2	lincRNA	0.615672	0.507886	0.502277	0.537899	0.717044	0.604491	0.694006	0.60315	0.655663	0.706439	0.524988	0.818895	0.75788	0.82617	0.633718	0.611982	0.697131	0.748172	0.893423	0.714341	0.782391	0.582932	0.711829	0.735656	0.652457	0.521949	0.61161	0.609258	0.747878	0.673211	0.698565	0.555391	0.434183	0.415575	0.880571	0.597722	0.487669	0.72068	0.47991	0.463068	0.337041	0.49928	0.624846	0.517296	0.449598	0.543265
cg00273037	ENSG00000254100	RP11-675F6.4	lincRNA	0.910241	0.924284	0.944411	0.911243	0.939539	0.945575	0.941892	0.90708	0.947256	0.93168	0.931004	0.934793	0.943043	0.934564	0.928022	0.935861	0.941211	0.934299	0.943573	0.914588	0.908765	0.938928	0.942564	0.911576	0.928453	0.924437	0.762457	0.936199	0.926085	0.936534	0.941392	0.924714	0.915901	0.903486	0.925822	0.924081	0.91694	0.908223	0.90834	0.915294	0.91805	0.931752	0.88824	0.937404	0.929596	0.914407
cg00273543	ENSG00000270581	RP11-811P12.3	processed_transcript	0.9262	0.92504	0.914531	0.907957	0.928172	0.553462	0.926954	0.94109	0.930373	0.682925	0.911837	0.936797	0.950438	0.954259	0.669632	0.943786	0.903007	0.941656	0.958137	0.890816	0.916866	0.917656	0.90254	0.903149	0.911126	0.670394	0.940134	0.926209	0.765383	0.937617	0.947793	0.733111	0.916147	0.926508	0.890957	0.929679	0.921413	0.923387	0.936642	0.911852	0.916787	0.197575	0.899014	0.914401	0.234808	0.886338
cg00273544	ENSG00000259786	CTD-2118P12.1	lincRNA	0.837653	0.843865	0.854032	0.8645	0.858312	0.873393	0.849501	0.884524	0.866971	0.881403	0.854576	0.830493	0.868527	0.870937	0.87314	0.875228	0.879552	0.881992	0.889362	0.85121	0.867407	0.844015	0.883654	0.849399	0.828648	0.83526	0.850373	0.834872	0.865252	0.890428	0.875436	0.885805	0.81175	0.829018	0.818996	0.847392	0.849495	0.844868	0.834834	0.837138	0.853324	0.863929	0.832507	0.84382	0.82923	0.845496
cg00273657	ENSG00000237675	TEX36-AS1	antisense	0.929172	0.941588	0.440522	0.903972	0.934193	0.941677	0.952093	0.958027	0.941956	0.648786	0.944301	0.941246	0.784633	0.947948	0.342408	0.949437	0.947002	0.939476	0.951764	0.944508	0.9466	0.930517	0.484773	0.914293	0.921825	0.944134	0.949715	0.946367	0.772491	0.948613	0.666032	0.398451	0.557241	0.90673	0.935209	0.552157	0.936592	0.914035	0.940497	0.939878	0.939996	0.928874	0.918937	0.930727	0.932069	0.722808
cg00273754	ENSG00000226673	LINC01108	lincRNA	0.950409	0.948865	0.957583	0.941818	0.95752	0.947278	0.949186	0.953475	0.968928	0.954215	0.935058	0.955252	0.9607	0.936022	0.956706	0.947575	0.946429	0.954701	0.963359	0.928202	0.94326	0.946115	0.938258	0.906937	0.93934	0.938598	0.949641	0.943869	0.928317	0.963107	0.954578	0.95827	0.938866	0.939228	0.93737	0.952293	0.955186	0.923897	0.946464	0.949612	0.949707	0.938507	0.936411	0.931924	0.932971	0.945254
cg00274640	ENSG00000260420	LA16c-444G7.2	lincRNA	0.837744	0.910332	0.518245	0.883115	0.0945257	0.941386	0.815406	0.951267	0.839421	0.527637	0.939766	0.955619	0.118134	0.576247	0.828952	0.943282	0.936011	0.795892	0.0845244	0.874137	0.793882	0.939215	0.425644	0.890716	0.908717	0.948015	0.922759	0.126176	0.822151	0.951312	0.164176	0.83843	0.19319	0.908416	0.916164	0.941293	0.247296	0.877142	0.868695	0.217145	0.886272	0.378764	0.898727	0.863924	0.4	0.844413
cg00274965	ENSG00000227757	AP000282.2	antisense	0.757655	0.751102	0.63543	0.168855	0.579749	0.684925	0.90459	0.22138	0.289528	0.652774	0.657621	0.0783734	0.582566	0.734904	0.236502	0.848823	0.422496	0.134036	0.326164	0.543564	0.547784	0.655469	0.538136	0.457002	0.617086	0.573436	0.144646	0.37234	0.520673	0.189525	0.622068	0.464697	0.765118	0.401404	0.74957	0.610562	0.175281	0.516441	0.909272	0.736023	0.905459	0.526356	0.53399	0.671693	0.519406	0.514701
cg00275103	ENSG00000261363	RP11-134D3.2	lincRNA	0.939147	0.967186	0.951067	0.960635	0.946502	0.940878	0.953411	0.92987	0.943175	0.931837	0.956609	0.937986	0.941118	0.938485	0.951595	0.947772	0.931108	0.937922	0.947288	0.938575	0.922927	0.940569	0.954717	0.908678	0.944503	0.924968	0.952244	0.944511	0.877654	0.952775	0.954566	0.940841	0.932351	0.918156	0.912667	0.910802	0.918517	0.941357	0.925434	0.728088	0.926696	0.952681	0.915288	0.933645	0.952868	0.939888
cg00275181	ENSG00000254363	CTB-131B5.5	processed_transcript	0.0607322	0.0794562	0.0480104	0.0451705	0.0720392	0.0672209	0.223017	0.0783543	0.0756514	0.0932326	0.106115	0.0692399	0.0535441	0.063332	0.0933688	0.568078	0.0687983	0.0617504	0.0715784	0.11312	0.124941	0.07813	0.0893292	0.06614	0.0626642	0.0475586	0.104196	0.0744273	0.050817	0.0432243	0.0718867	0.0907833	0.0322574	0.0311891	0.113741	0.0404449	0.0370544	0.0627941	0.122416	0.0780814	0.134379	0.0376851	0.204872	0.0531538	0.0434856	0.0838339
cg00275362	ENSG00000267383	CTC-260E6.6	antisense	0.767262	0.726434	0.833584	0.713245	0.798732	0.874006	0.832819	0.833661	0.833889	0.85384	0.765529	0.912369	0.911175	0.88464	0.912291	0.858908	0.887567	0.891415	0.891286	0.866906	0.879915	0.867608	0.905023	0.885728	0.849377	0.851111	0.827932	0.884223	0.865149	0.884442	0.918314	0.912211	0.827351	0.841829	0.832238	0.860652	0.820479	0.762584	0.820557	0.807643	0.856705	0.812713	0.83176	0.677976	0.838318	0.867159
cg00275503	ENSG00000227954	RP3-323P13.2	antisense	0.928302	0.857938	0.742175	0.906836	0.709489	0.871229	0.914513	0.942651	0.900661	0.893502	0.90925	0.907405	0.928061	0.7826	0.933295	0.681741	0.684861	0.90004	0.683885	0.77598	0.881911	0.513437	0.792498	0.872829	0.894016	0.902496	0.87207	0.925308	0.916926	0.891993	0.922293	0.939106	0.827755	0.880565	0.910046	0.907605	0.902063	0.658532	0.92852	0.601719	0.917259	0.915724	0.889608	0.744638	0.904108	0.798213
cg00275557	ENSG00000266313	RP11-173M1.4	lincRNA	0.117695	0.0663492	0.0963151	0.146114	0.0788244	0.0847451	0.170279	0.0752869	0.0739038	0.206269	0.117565	0.115536	0.116055	0.0774992	0.333052	0.132774	0.0823824	0.10184	0.136263	0.086279	0.0978393	0.10681	0.108594	0.0902925	0.072218	0.0845429	0.0738749	0.0924275	0.15329	0.135717	0.158431	0.536134	0.100736	0.0980559	0.0939843	0.0925798	0.129683	0.117317	0.154975	0.0704598	0.148132	0.0905887	0.0887921	0.132658	0.0923632	0.0859612
cg00276455	ENSG00000261116	RP3-523K23.2	sense_overlapping	0.912562	0.89874	0.928087	0.911409	0.84316	0.944203	0.942945	0.937528	0.821571	0.954384	0.894544	0.9569	0.958413	0.96159	0.950817	0.963332	0.976835	0.812172	0.959185	0.920836	0.929843	0.90828	0.956707	0.925591	0.91979	0.961475	0.954776	0.955387	0.949774	0.979869	0.961646	0.933113	0.950114	0.966332	0.956081	0.672584	0.95723	0.912292	0.907699	0.947177	0.953462	0.942013	0.905443	0.95296	0.951689	0.960904
cg00276792	ENSG00000261889	RP11-473M20.16	lincRNA	0.0738212	0.0745705	0.102647	0.0825055	0.0791123	0.081675	0.0978107	0.0811212	0.103871	0.0835194	0.0819434	0.0907702	0.0717867	0.0726358	0.0837715	0.0953761	0.0874698	0.0698872	0.106354	0.0812495	0.0967977	0.102492	0.0944628	0.0984896	0.0648332	0.0769475	0.0792865	0.0794581	0.0866053	0.0883242	0.108419	0.0871554	0.066252	0.0592819	0.0635579	0.0575665	0.0739613	0.0749174	0.0779501	0.0729171	0.0646792	0.0807237	0.0580509	0.071205	0.072952	0.0507583
cg00277098	ENSG00000260575	RP11-56L13.7	antisense	0.336293	0.615835	0.67003	0.485407	0.644332	0.592996	0.6882	0.573203	0.521371	0.670343	0.608952	0.60015	0.639114	0.628357	0.668844	0.619731	0.496049	0.447381	0.644946	0.596396	0.582328	0.585928	0.565854	0.537944	0.562409	0.472173	0.547022	0.517907	0.668912	0.583054	0.603772	0.676362	0.524656	0.463546	0.53506	0.500893	0.565388	0.45949	0.563803	0.359845	0.57001	0.578967	0.507623	0.474196	0.580185	0.531564
cg00277334	ENSG00000271738	RP11-137H2.6	lincRNA	0.295039	0.492035	0.246756	0.459024	0.492196	0.280832	0.721071	0.434833	0.533634	0.180922	0.474475	0.198713	0.218271	0.544804	0.45239	0.437697	0.425631	0.4839	0.837381	0.467958	0.607098	0.554009	0.271978	0.506297	0.319322	0.260333	0.447065	0.723104	0.427283	0.196208	0.182333	0.484784	0.374204	0.402847	0.270146	0.46157	0.200701	0.769685	0.170793	0.678423	0.185832	0.522208	0.309303	0.309401	0.728821	0.5775
cg00277685	ENSG00000261273	LA16c-444G7.1	lincRNA	0.909019	0.901434	0.932834	0.790735	0.936272	0.9413	0.938968	0.953834	0.938408	0.940958	0.92798	0.955296	0.936787	0.942564	0.947972	0.930954	0.636426	0.946447	0.93914	0.912145	0.91307	0.939911	0.937333	0.913841	0.918076	0.872238	0.926146	0.936814	0.918806	0.952969	0.951493	0.94933	0.910217	0.886828	0.940868	0.928149	0.917097	0.914244	0.922371	0.936779	0.939041	0.938455	0.917785	0.927249	0.933537	0.929861
cg00277714	ENSG00000224329	LINC00297	lincRNA	0.638517	0.914825	0.928157	0.389284	0.928605	0.882922	0.196063	0.905541	0.701053	0.872654	0.927775	0.672373	0.282467	0.901625	0.770087	0.235801	0.899537	0.628038	0.512091	0.724248	0.575315	0.883222	0.930814	0.318349	0.839042	0.875684	0.83257	0.226099	0.703306	0.659115	0.257509	0.679823	0.219675	0.596257	0.288437	0.531498	0.861845	0.760992	0.863684	0.91247	0.836119	0.838055	0.789541	0.605673	0.929515	0.7166
cg00277804	ENSG00000266924	RP11-154H12.2	lincRNA	0.920709	0.941859	0.939129	0.908845	0.933811	0.931116	0.947759	0.931517	0.937404	0.953279	0.860748	0.938039	0.92478	0.934523	0.899134	0.950878	0.947187	0.950338	0.954024	0.654876	0.833089	0.926422	0.957293	0.888446	0.937406	0.935949	0.946415	0.921958	0.891452	0.948453	0.913469	0.770947	0.935138	0.933187	0.92726	0.952238	0.918743	0.921769	0.935555	0.919685	0.935873	0.925551	0.881773	0.932971	0.94277	0.861997
cg00277927	ENSG00000267339	LINC00906	lincRNA	0.878927	0.6037	0.915138	0.879882	0.902532	0.882717	0.920996	0.908855	0.883432	0.898904	0.881793	0.917997	0.694499	0.884476	0.908587	0.886077	0.890356	0.891267	0.900545	0.852595	0.829948	0.461605	0.909004	0.863963	0.869673	0.684659	0.898101	0.897772	0.884692	0.90556	0.731039	0.901907	0.890137	0.878458	0.897485	0.614268	0.88053	0.436666	0.793455	0.881998	0.783194	0.896981	0.894539	0.644707	0.88015	0.86236
cg00278392	ENSG00000272341	RP1-151F17.2	lincRNA	0.902527	0.690129	0.694022	0.90387	0.944511	0.616789	0.944645	0.930972	0.970594	0.941883	0.948733	0.906974	0.949293	0.940509	0.952743	0.952672	0.623677	0.266601	0.943279	0.749985	0.632504	0.847891	0.658166	0.619348	0.713129	0.630886	0.935499	0.920218	0.71517	0.89413	0.946023	0.956814	0.934872	0.867804	0.8916	0.912793	0.91299	0.749875	0.941552	0.892785	0.949901	0.0913385	0.841197	0.239197	0.937344	0.511545
cg00278984	ENSG00000232505	XXbac-BPG308J9.3	lincRNA	0.889319	0.885993	0.843497	0.856138	0.813626	0.902981	0.932035	0.694166	0.908087	0.938863	0.882031	0.908124	0.697327	0.882135	0.92283	0.863178	0.870442	0.909655	0.903295	0.862488	0.845017	0.910075	0.919479	0.862004	0.869475	0.853221	0.694978	0.713151	0.879019	0.888774	0.712209	0.90767	0.842475	0.782499	0.845104	0.869457	0.846371	0.5374	0.864203	0.837635	0.875643	0.856037	0.846628	0.773028	0.830376	0.777771
cg00279755	ENSG00000254987	RP11-563P16.1	lincRNA	0.941105	0.931507	0.945078	0.926217	0.955209	0.9542	0.93739	0.944654	0.750886	0.951494	0.927571	0.946799	0.966817	0.948305	0.965716	0.925044	0.955732	0.940929	0.963391	0.937958	0.96193	0.949818	0.952982	0.925921	0.98045	0.943731	0.959133	0.960729	0.956315	0.941778	0.96194	0.940244	0.924771	0.92839	0.952515	0.952638	0.923487	0.946033	0.847502	0.94596	0.859052	0.937584	0.93074	0.967312	0.958444	0.928237
cg00279790	ENSG00000224863	RP5-1109J22.2	lincRNA	0.174268	0.399621	0.188448	0.0997008	0.543898	0.622058	0.624991	0.175289	0.552281	0.215276	0.372609	0.170503	0.343357	0.551679	0.303802	0.542197	0.187955	0.214961	0.205881	0.624741	0.195726	0.565983	0.183862	0.156337	0.63962	0.559659	0.223091	0.491468	0.322924	0.251606	0.144934	0.383092	0.161927	0.459502	0.495928	0.39711	0.192769	0.132382	0.254458	0.561582	0.263449	0.145942	0.171155	0.25324	0.143229	0.22673
cg00280177	ENSG00000104725	NEFL	processed_transcript	0.153591	0.877652	0.196184	0.258337	0.876878	0.853255	0.855786	0.554506	0.838745	0.552671	0.675961	0.590068	0.28391	0.859892	0.286758	0.874107	0.605206	0.936154	0.482192	0.76068	0.189202	0.902966	0.417985	0.228689	0.748773	0.886345	0.468373	0.282508	0.38501	0.805896	0.757238	0.330254	0.581025	0.302627	0.618815	0.665532	0.576747	0.291528	0.692525	0.837115	0.71164	0.502639	0.116348	0.66519	0.182301	0.421491
cg00281048	ENSG00000248408	RP11-452C8.1	lincRNA	0.940914	0.918131	0.906499	0.939456	0.94617	0.951046	0.979924	0.952354	0.950827	0.945205	0.943674	0.959354	0.969678	0.973352	0.959462	0.956233	0.965725	0.970041	0.976773	0.941782	0.967954	0.945754	0.951407	0.932444	0.95067	0.9602	0.971733	0.979479	0.965662	0.957276	0.958814	0.945182	0.929102	0.924608	0.959032	0.966006	0.950949	0.945925	0.93542	0.944818	0.966573	0.972951	0.977045	0.835559	0.963455	0.984773
cg00281551	ENSG00000245870	LINC00682	lincRNA	0.657834	0.665574	0.361213	0.182681	0.190197	0.526176	0.755304	0.210998	0.71912	0.358292	0.795503	0.746499	0.297705	0.568021	0.354975	0.771529	0.266493	0.813765	0.678885	0.64385	0.489412	0.762565	0.419587	0.268969	0.770992	0.354337	0.340538	0.438181	0.40514	0.747377	0.428583	0.397607	0.231165	0.822599	0.607035	0.187525	0.136296	0.161163	0.5025	0.892065	0.531403	0.100664	0.194944	0.566412	0.0908289	0.476112
cg00281725	ENSG00000237647	ERICH1-AS1	antisense	0.512276	0.796676	0.714126	0.64008	0.879079	0.677223	0.622991	0.911135	0.806501	0.679655	0.65553	0.575847	0.845701	0.897315	0.394121	0.583288	0.872272	0.642954	0.904841	0.655069	0.73237	0.838238	0.844033	0.795867	0.678104	0.870571	0.896234	0.852827	0.8362	0.590163	0.755211	0.443114	0.437701	0.289503	0.870355	0.863046	0.472339	0.86558	0.382005	0.850075	0.387191	0.12869	0.744977	0.864259	0.144058	0.829269
cg00281837	ENSG00000238062	SPATA3-AS1	lincRNA	0.785076	0.814885	0.624424	0.390399	0.498159	0.812622	0.914456	0.907672	0.892406	0.930851	0.847739	0.328277	0.603094	0.845986	0.587275	0.884491	0.688505	0.913295	0.572443	0.753246	0.668302	0.803563	0.647109	0.482673	0.752153	0.851048	0.872789	0.740817	0.733628	0.322203	0.311499	0.59081	0.865364	0.452553	0.850685	0.853083	0.295872	0.862846	0.901258	0.509817	0.908262	0.877032	0.656123	0.793169	0.886099	0.514092
cg00282195	ENSG00000235335	AC016723.4	antisense	0.605916	0.194944	0.300639	0.762579	0.282909	0.630685	0.597726	0.665686	0.280899	0.165585	0.419212	0.443036	0.285488	0.256975	0.171979	0.919559	0.269652	0.195695	0.830841	0.593024	0.789574	0.329304	0.28961	0.607829	0.845133	0.255939	0.740565	0.282581	0.655078	0.225541	0.217776	0.254429	0.253323	0.621128	0.183383	0.142413	0.192658	0.334871	0.557822	0.585662	0.479316	0.344307	0.575554	0.265389	0.387083	0.586767
cg00282267	ENSG00000229424	AC007349.4	lincRNA	0.822648	0.772269	0.795833	0.787562	0.831478	0.870264	0.870522	0.857517	0.729494	0.84447	0.791927	0.864306	0.868391	0.868033	0.870116	0.851117	0.685326	0.797448	0.897325	0.867918	0.874378	0.888263	0.86524	0.807183	0.860195	0.858916	0.852575	0.873939	0.86586	0.85748	0.908149	0.855303	0.781507	0.772852	0.82684	0.786546	0.814513	0.765922	0.813256	0.851365	0.83147	0.872217	0.81164	0.797474	0.871887	0.807949
cg00283187	ENSG00000250551	RP11-254I22.1	lincRNA	0.614339	0.263535	0.343297	0.434635	0.769533	0.349522	0.518684	0.274074	0.319826	0.364844	0.748293	0.411824	0.288883	0.469756	0.287014	0.289421	0.255446	0.339577	0.723844	0.763252	0.770325	0.531423	0.287174	0.53132	0.640158	0.298876	0.484366	0.466469	0.52941	0.286724	0.370134	0.286994	0.255176	0.488909	0.373166	0.7365	0.213571	0.234382	0.356236	0.450545	0.32071	0.343688	0.461182	0.310006	0.454406	0.464561
cg00283247	ENSG00000234423	AC019118.2	lincRNA	0.885812	0.895041	0.927888	0.902814	0.938375	0.910939	0.947748	0.904546	0.809406	0.900333	0.940284	0.905022	0.880011	0.904719	0.898834	0.917058	0.832358	0.766638	0.893379	0.886127	0.877248	0.889641	0.905196	0.857906	0.857187	0.896249	0.894525	0.892203	0.864355	0.912779	0.896841	0.914676	0.830617	0.871919	0.877738	0.87052	0.882478	0.87279	0.856434	0.862543	0.865003	0.877261	0.86476	0.606688	0.887453	0.864849
cg00283792	ENSG00000237647	ERICH1-AS1	antisense	0.896308	0.93411	0.90396	0.904126	0.938959	0.928609	0.94863	0.959378	0.913727	0.912636	0.921056	0.94076	0.942752	0.94445	0.932575	0.942466	0.941745	0.937908	0.959291	0.93444	0.911669	0.918433	0.942953	0.918355	0.935041	0.925766	0.948399	0.927401	0.923232	0.95077	0.934548	0.923606	0.930484	0.916353	0.920643	0.922034	0.908626	0.924696	0.910517	0.917561	0.90445	0.923957	0.896107	0.939929	0.925222	0.921668
cg00284179	ENSG00000224675	AC009227.2	antisense	0.883451	0.902497	0.86965	0.879636	0.914676	0.900676	0.937362	0.917753	0.672222	0.930902	0.912052	0.901151	0.931041	0.915773	0.910466	0.930742	0.925137	0.716391	0.936068	0.87582	0.846157	0.883147	0.881858	0.878562	0.907265	0.916315	0.921578	0.907921	0.89164	0.909844	0.916254	0.937402	0.903154	0.87627	0.916248	0.897338	0.885598	0.611641	0.902792	0.888277	0.917754	0.799525	0.893397	0.694434	0.782255	0.903918
cg00284551	ENSG00000224078	SNHG14	processed_transcript	0.81016	0.297132	0.329635	0.760088	0.845902	0.690878	0.712929	0.652772	0.244878	0.776082	0.831847	0.734077	0.362545	0.345629	0.323237	0.648155	0.498462	0.258113	0.632603	0.780741	0.773859	0.5852	0.353823	0.682367	0.611658	0.284392	0.768812	0.784115	0.761794	0.575903	0.627742	0.563421	0.805184	0.748069	0.437852	0.531541	0.48379	0.416135	0.226191	0.224354	0.231852	0.756966	0.623772	0.280042	0.749472	0.614733
cg00284780	ENSG00000226409	RP11-735G4.1	antisense	0.707331	0.942476	0.960472	0.85625	0.959086	0.913567	0.947897	0.956868	0.958057	0.681913	0.952344	0.957995	0.666301	0.951451	0.934935	0.955285	0.822444	0.956645	0.958837	0.931511	0.840096	0.940913	0.927356	0.831298	0.928824	0.651087	0.962733	0.951944	0.750904	0.951515	0.941133	0.946425	0.523334	0.935522	0.936642	0.95201	0.598331	0.679749	0.668065	0.936004	0.654848	0.941758	0.895612	0.700275	0.942359	0.952147
cg00286067	ENSG00000226409	RP11-735G4.1	antisense	0.900057	0.877742	0.92451	0.909208	0.89691	0.956385	0.948498	0.957159	0.960197	0.956563	0.892668	0.928687	0.956815	0.945628	0.967898	0.939921	0.979811	0.964553	0.966758	0.959599	0.957925	0.973238	0.976519	0.907986	0.954324	0.930429	0.949175	0.949834	0.959142	0.964643	0.959407	0.93884	0.949545	0.93706	0.926094	0.935571	0.954766	0.949967	0.940664	0.936843	0.966793	0.906616	0.94851	0.944457	0.94165	0.979385
cg00286119	ENSG00000254086	RP11-94H18.2	lincRNA	0.916077	0.908248	0.930623	0.934797	0.92105	0.883801	0.922932	0.885933	0.923139	0.874526	0.934006	0.880951	0.878571	0.862782	0.87998	0.887631	0.857364	0.875059	0.861478	0.862927	0.862565	0.865186	0.882327	0.881848	0.866865	0.880322	0.864396	0.859745	0.858473	0.890819	0.881141	0.893419	0.850853	0.833936	0.853332	0.854075	0.853974	0.872215	0.853712	0.867803	0.861502	0.867009	0.888273	0.855188	0.890407	0.877358
cg00286717	ENSG00000267940	RP11-290F24.6	lincRNA	0.938663	0.928491	0.933522	0.927326	0.943338	0.907044	0.948342	0.94542	0.941704	0.956137	0.925053	0.950491	0.953707	0.95551	0.957911	0.96126	0.940303	0.965628	0.961331	0.932887	0.924923	0.93302	0.965897	0.910978	0.917068	0.950384	0.958993	0.939154	0.924724	0.952057	0.952283	0.951482	0.914284	0.922143	0.930855	0.952163	0.916535	0.934007	0.929814	0.932209	0.925506	0.930967	0.948857	0.915327	0.959182	0.942396
cg00286853	ENSG00000268388	FENDRR	lincRNA	0.104268	0.112845	0.0661777	0.0993733	0.145449	0.158924	0.169587	0.146669	0.433195	0.113723	0.495912	0.122432	0.0745432	0.484298	0.148587	0.256417	0.156104	0.532477	0.132285	0.340701	0.149991	0.135888	0.107018	0.198802	0.348261	0.166574	0.181016	0.13445	0.125679	0.13884	0.120797	0.596368	0.313574	0.0677023	0.477655	0.115218	0.0986029	0.314435	0.132772	0.205822	0.140387	0.135354	0.0783373	0.232502	0.109304	0.072125
cg00286909	ENSG00000266830	CTD-2008P7.8	lincRNA	0.88784	0.872393	0.856902	0.866726	0.894793	0.846352	0.896166	0.600851	0.859587	0.89303	0.89628	0.831711	0.917842	0.878377	0.583496	0.945535	0.873901	0.817876	0.926163	0.85967	0.875876	0.86752	0.81684	0.697244	0.865673	0.601566	0.535834	0.901327	0.876243	0.615633	0.94915	0.594693	0.883677	0.868731	0.764151	0.350373	0.837047	0.48921	0.893113	0.271053	0.901383	0.889639	0.881598	0.783389	0.902675	0.88914
cg00287589	ENSG00000234646	RP4-753D10.3	sense_overlapping	0.901402	0.912107	0.91515	0.917578	0.94649	0.917612	0.927298	0.920588	0.935775	0.932154	0.923058	0.921995	0.930402	0.924131	0.929319	0.92327	0.924661	0.937311	0.93445	0.927095	0.920629	0.920586	0.926654	0.900193	0.913267	0.911138	0.919489	0.927346	0.912554	0.924479	0.926132	0.952806	0.904188	0.890142	0.913154	0.916449	0.905313	0.888722	0.908017	0.901855	0.900778	0.903257	0.905599	0.926517	0.898159	0.934912
cg00287717	ENSG00000226200	RP11-50E11.3	antisense	0.953707	0.954309	0.957919	0.951561	0.958349	0.94924	0.963695	0.953202	0.962299	0.957022	0.952231	0.953539	0.95032	0.954604	0.949143	0.955217	0.953708	0.957201	0.959131	0.93643	0.935439	0.952753	0.962707	0.915492	0.936348	0.958228	0.959517	0.902874	0.952649	0.952682	0.9519	0.956143	0.940082	0.943082	0.949244	0.945348	0.933816	0.927087	0.944534	0.945548	0.943481	0.946021	0.927263	0.947581	0.950962	0.956857
cg00289052	ENSG00000257999	RP11-61E11.2	antisense	0.073368	0.122153	0.112756	0.12708	0.122403	0.0862064	0.163617	0.0928188	0.177632	0.137884	0.261307	0.170437	0.08966	0.0819818	0.0948591	0.108614	0.0890052	0.113793	0.102469	0.106805	0.101786	0.0944943	0.0998977	0.13504	0.0762045	0.113431	0.0784795	0.147981	0.0799916	0.111163	0.160787	0.129461	0.0480366	0.0496725	0.07178	0.0907458	0.0751842	0.0834579	0.0971317	0.0637591	0.0884238	0.104907	0.086376	0.139576	0.073578	0.0456453
cg00289081	ENSG00000225783	MIAT	lincRNA	0.0514489	0.0538175	0.0458864	0.0365949	0.0441441	0.0493549	0.0410744	0.0327142	0.0488191	0.0428551	0.0374642	0.0603341	0.0490378	0.0454208	0.0408335	0.054925	0.0367685	0.0528639	0.058086	0.0433926	0.0434599	0.0710727	0.0355711	0.0513493	0.0476879	0.0522155	0.0560843	0.620245	0.0354712	0.0874949	0.0593714	0.0553342	0.0386324	0.0320152	0.0674066	0.0229583	0.049339	0.0366641	0.0384235	0.0332355	0.0363664	0.0278661	0.0357475	0.0252106	0.0392468	0.0517129
cg00289254	ENSG00000245532	NEAT1	lincRNA	0.0817704	0.0764992	0.0759203	0.0635649	0.0948961	0.0757912	0.0922512	0.0886377	0.104843	0.0956539	0.0750278	0.096841	0.0564156	0.0728612	0.0948249	0.0805346	0.0677303	0.073401	0.0750936	0.0913484	0.0742432	0.0890289	0.0905989	0.0952906	0.0645161	0.0776089	0.0670317	0.0587862	0.0642922	0.0782331	0.110717	0.0843149	0.0533962	0.0406767	0.0465309	0.0545298	0.0435199	0.061509	0.0621315	0.0599091	0.0633789	0.0586038	0.0764138	0.0739073	0.0642313	0.0552695
cg00289362	ENSG00000232197	RP11-302L19.1	antisense	0.898951	0.932036	0.926205	0.91876	0.950604	0.937753	0.941527	0.949124	0.825444	0.926617	0.946995	0.935757	0.951841	0.937485	0.9335	0.938359	0.933137	0.864491	0.946791	0.923786	0.924026	0.928105	0.889191	0.907902	0.919198	0.921015	0.937032	0.94771	0.933374	0.926767	0.954571	0.941884	0.899831	0.897928	0.946088	0.584152	0.926875	0.835341	0.913379	0.928186	0.936862	0.915578	0.906146	0.899284	0.879369	0.888929
cg00289558	ENSG00000204934	ATP6V0E2-AS1	antisense	0.294278	0.80621	0.321594	0.562349	0.913139	0.406876	0.921163	0.91845	0.225813	0.918886	0.780296	0.881638	0.740565	0.920066	0.913693	0.920558	0.601155	0.206018	0.938261	0.688088	0.686282	0.546245	0.300298	0.613459	0.479897	0.548127	0.927622	0.914419	0.890738	0.546322	0.81523	0.89298	0.153515	0.88406	0.870699	0.573887	0.850644	0.441028	0.864823	0.47413	0.876848	0.621544	0.403239	0.537223	0.843227	0.695579
cg00290605	ENSG00000230866	CTA-342B11.2	lincRNA	0.0697227	0.0518506	0.0494875	0.0314205	0.463905	0.0493302	0.0665622	0.0782648	0.0512499	0.0596457	0.0491837	0.0779018	0.055178	0.0573115	0.0378451	0.0377797	0.0314115	0.0374919	0.080403	0.0427395	0.0624695	0.0461857	0.0362418	0.0535271	0.0555078	0.048465	0.0507611	0.0397902	0.0421692	0.0517446	0.0481283	0.0412939	0.0335169	0.223022	0.104718	0.0290094	0.0458665	0.0368778	0.0414045	0.0599535	0.0196285	0.0325423	0.040539	0.0229936	0.0334272	0.0322071
cg00290892	ENSG00000239572	RP11-451B8.1	lincRNA	0.172872	0.392988	0.202777	0.144207	0.136434	0.194053	0.641366	0.225683	0.708887	0.698894	0.812244	0.27095	0.326364	0.191475	0.427949	0.419274	0.211491	0.719019	0.298566	0.719042	0.210089	0.573527	0.243702	0.178966	0.203166	0.177716	0.161077	0.205675	0.557693	0.227052	0.691439	0.699444	0.80935	0.152497	0.564138	0.192717	0.216036	0.234763	0.524886	0.360035	0.508145	0.232564	0.149244	0.64065	0.21148	0.506041
cg00291051	ENSG00000235091	WI2-85898F10.1	lincRNA	0.840281	0.84383	0.840173	0.824399	0.883235	0.870566	0.885438	0.883208	0.553092	0.905267	0.859339	0.886942	0.885966	0.853188	0.891701	0.891582	0.743333	0.556953	0.886196	0.849957	0.879034	0.876154	0.884794	0.837914	0.847896	0.883924	0.893145	0.875602	0.878761	0.876681	0.917565	0.904741	0.840498	0.816101	0.856013	0.860705	0.844438	0.849063	0.859402	0.827939	0.873122	0.851506	0.810223	0.868619	0.872539	0.853706
cg00291292	ENSG00000272259	RP11-305P22.9	lincRNA	0.560769	0.924061	0.76071	0.898461	0.912975	0.906525	0.909222	0.932609	0.592888	0.939805	0.951364	0.928505	0.925024	0.880817	0.604711	0.932608	0.901459	0.574118	0.917244	0.862162	0.706551	0.904391	0.92767	0.823047	0.868431	0.889106	0.913145	0.896959	0.889566	0.92688	0.940559	0.57241	0.863792	0.481311	0.928196	0.536274	0.860986	0.843732	0.909815	0.912552	0.8929	0.917047	0.868487	0.872244	0.912582	0.819539
cg00291877	ENSG00000259172	RP11-299G20.2	antisense	0.133576	0.549978	0.105903	0.0851047	0.085602	0.0693925	0.126617	0.102228	0.781343	0.273631	0.238292	0.199778	0.194893	0.200121	0.538585	0.137346	0.220498	0.880329	0.417702	0.230976	0.105023	0.460363	0.100382	0.106609	0.0644572	0.0762676	0.0958424	0.38046	0.196607	0.644584	0.175428	0.644567	0.389636	0.0669184	0.554995	0.274636	0.325747	0.129848	0.295994	0.119424	0.290968	0.132941	0.103381	0.572712	0.0929072	0.31592
cg00291981	ENSG00000226913	BSN-AS2	lincRNA	0.0341415	0.0325095	0.040468	0.0475037	0.0413041	0.0454381	0.0525825	0.0451446	0.0582713	0.0344227	0.0477977	0.0398075	0.0436535	0.0411901	0.030951	0.0477449	0.0410876	0.0338914	0.0395074	0.0328774	0.0392967	0.0481156	0.0552825	0.0436908	0.0372177	0.0460786	0.0418127	0.052978	0.0378706	0.0383824	0.0553293	0.0572412	0.0316374	0.0202383	0.0312432	0.0424962	0.045999	0.0263469	0.0447267	0.0356822	0.0238389	0.0388063	0.0386405	0.0320787	0.035511	0.0404414
cg00292896	ENSG00000237517	DGCR5	antisense	0.653187	0.695148	0.652298	0.87637	0.738253	0.902622	0.934511	0.929562	0.917903	0.671925	0.833173	0.694403	0.385442	0.883127	0.931697	0.915493	0.420398	0.919596	0.594419	0.811553	0.753829	0.778507	0.664698	0.82614	0.856526	0.416461	0.912536	0.666667	0.750388	0.734236	0.403266	0.945708	0.905563	0.26472	0.475866	0.662725	0.909938	0.62121	0.660793	0.911853	0.630377	0.36606	0.85515	0.720464	0.218386	0.755983
cg00292971	ENSG00000272619	RP11-563K23.1	lincRNA	0.930221	0.928394	0.933488	0.656955	0.930721	0.943651	0.94942	0.737013	0.751957	0.956899	0.945684	0.941454	0.42219	0.949363	0.953719	0.958579	0.610425	0.717882	0.950361	0.892688	0.87634	0.948488	0.956188	0.70845	0.923249	0.487299	0.709707	0.72448	0.911442	0.957148	0.368821	0.95216	0.621855	0.917175	0.938094	0.945981	0.930532	0.953182	0.944747	0.926065	0.944331	0.943725	0.910615	0.937079	0.957027	0.903868
cg00293060	ENSG00000255916	RP13-895J2.7	antisense	0.566862	0.53334	0.708383	0.729863	0.911409	0.787089	0.87282	0.8367	0.535035	0.592732	0.582064	0.581125	0.629959	0.767806	0.875497	0.849466	0.637997	0.276404	0.512001	0.603675	0.649252	0.543057	0.572007	0.670247	0.642579	0.799707	0.852049	0.544003	0.592099	0.418382	0.51739	0.901439	0.466596	0.706897	0.827557	0.72175	0.175568	0.735268	0.852471	0.857202	0.816242	0.871754	0.787752	0.520564	0.818345	0.403432
cg00293191	ENSG00000260880	HCCAT5	lincRNA	0.931092	0.953386	0.959562	0.937707	0.954351	0.946678	0.975131	0.963801	0.948306	0.748433	0.952635	0.95463	0.945219	0.949641	0.95106	0.966277	0.937814	0.960791	0.958323	0.930649	0.913384	0.948485	0.95123	0.905669	0.927751	0.947308	0.933692	0.892293	0.936584	0.960456	0.957705	0.962648	0.930918	0.936589	0.955533	0.948925	0.93692	0.946418	0.939128	0.942509	0.948053	0.943182	0.678261	0.948729	0.949337	0.931989
cg00293245	ENSG00000245552	RP11-712B9.2	antisense	0.0515728	0.0558841	0.0637556	0.0655218	0.106232	0.0718903	0.0590163	0.0631829	0.0909327	0.0677081	0.0680059	0.0560662	0.0412001	0.0496699	0.06515	0.0693097	0.0551718	0.0494442	0.0659693	0.0649493	0.0716628	0.0668747	0.0673206	0.068922	0.0458036	0.0432139	0.0625827	0.0691339	0.0516071	0.0607565	0.062869	0.0935891	0.0481328	0.0442161	0.0553925	0.0527521	0.0535449	0.0540849	0.0502085	0.0617103	0.0531723	0.049214	0.0617626	0.0599109	0.0736417	0.0383592
cg00293616	ENSG00000259755	RP11-505E24.2	antisense	0.935244	0.925942	0.936851	0.957246	0.944873	0.95047	0.960122	0.952076	0.967008	0.947187	0.958266	0.939564	0.944207	0.948509	0.952729	0.945478	0.946135	0.951851	0.736589	0.94339	0.947393	0.950079	0.952926	0.941142	0.945654	0.944745	0.951917	0.941293	0.94634	0.961609	0.953464	0.950718	0.923807	0.907082	0.913274	0.930752	0.92041	0.924101	0.927065	0.92621	0.927926	0.904897	0.91429	0.947002	0.928871	0.933727
cg00294152	ENSG00000272455	RP4-758J18.13	lincRNA	0.830514	0.629947	0.723638	0.670697	0.837822	0.71057	0.740676	0.725642	0.775202	0.739417	0.692103	0.67929	0.643534	0.649527	0.668314	0.618208	0.723374	0.687936	0.63385	0.588224	0.769132	0.660968	0.690846	0.630991	0.759866	0.694472	0.707712	0.638191	0.709758	0.663896	0.646457	0.692897	0.492761	0.628541	0.571288	0.559805	0.597604	0.532781	0.484111	0.58986	0.487416	0.563894	0.639184	0.580709	0.588334	0.593006
cg00295573	ENSG00000230899	MAGEA8-AS1	antisense	0.892089	0.763149	0.837583	0.842967	0.899779	0.906506	0.638955	0.919286	0.903675	0.919274	0.884085	0.903543	0.909715	0.871417	0.907394	0.625585	0.924459	0.913829	0.915912	0.905204	0.911943	0.46988	0.650517	0.828436	0.902156	0.902681	0.913408	0.328365	0.926158	0.941339	0.92338	0.880849	0.881472	0.551687	0.862653	0.889351	0.853871	0.727684	0.511512	0.851149	0.547817	0.886879	0.907465	0.876567	0.871148	0.874005
cg00295887	ENSG00000255559	ZNF252P-AS1	antisense	0.0767867	0.0795603	0.123533	0.132372	0.0863594	0.078933	0.0775086	0.0672113	0.0858294	0.076792	0.0774419	0.109477	0.0690413	0.0869539	0.0651003	0.083102	0.067521	0.0822575	0.0785669	0.0875685	0.0886158	0.0767327	0.0946968	0.0684708	0.0642688	0.0600341	0.059976	0.0794608	0.088973	0.103997	0.0916097	0.104853	0.0535918	0.0665	0.0554888	0.0736917	0.091541	0.0781291	0.0803196	0.0853198	0.0967301	0.0594879	0.0973283	0.0976809	0.0699147	0.084421
cg00296005	ENSG00000229720	RP3-495K2.2	lincRNA	0.83304	0.834859	0.848117	0.801161	0.881036	0.834407	0.864328	0.859624	0.789397	0.873147	0.81166	0.846734	0.872558	0.859676	0.86698	0.862419	0.852004	0.852759	0.878396	0.801425	0.84146	0.855847	0.842694	0.809608	0.828493	0.838553	0.853936	0.835364	0.837316	0.858847	0.896867	0.888307	0.817263	0.804049	0.805591	0.834784	0.802945	0.768345	0.814218	0.835197	0.8418	0.812157	0.77948	0.816902	0.831689	0.817182
cg00296158	ENSG00000272205	RP11-277B15.3	antisense	0.138546	0.180376	0.0969059	0.134907	0.138742	0.106013	0.128878	0.11246	0.140271	0.131788	0.15623	0.643944	0.628215	0.122157	0.148103	0.142147	0.0672418	0.103456	0.100627	0.0702921	0.0942078	0.125839	0.106387	0.122561	0.112041	0.0935708	0.121102	0.0942826	0.0956633	0.123373	0.114223	0.702875	0.0555698	0.0685355	0.0718312	0.0618525	0.0812389	0.104048	0.384536	0.0850304	0.397855	0.0788335	0.0533572	0.112282	0.310639	0.0564996
cg00296182	ENSG00000197308	GATA3-AS1	lincRNA	0.348679	0.0932787	0.516981	0.103023	0.431911	0.114486	0.210239	0.107655	0.139172	0.104783	0.455101	0.120815	0.0812925	0.433717	0.455647	0.146218	0.120028	0.120355	0.140242	0.405785	0.344382	0.118989	0.55743	0.124738	0.125803	0.0993767	0.105866	0.177789	0.104369	0.0970485	0.138639	0.449511	0.081231	0.584094	0.0929952	0.11236	0.0975035	0.0937525	0.447533	0.101468	0.492228	0.0774745	0.119358	0.133252	0.102695	0.41062
cg00297584	ENSG00000196668	LINC00173	processed_transcript	0.108562	0.115005	0.114952	0.0762906	0.10229	0.0734789	0.0938804	0.0881569	0.144733	0.162855	0.0890815	0.0734099	0.136528	0.0809077	0.470245	0.0559274	0.0559393	0.0662034	0.0804504	0.0800514	0.100888	0.0731825	0.0816962	0.0845077	0.0701266	0.0605637	0.0892581	0.0561544	0.090485	0.0827355	0.582361	0.50946	0.0701994	0.0610281	0.0568783	0.0584698	0.0948858	0.0579325	0.0809227	0.0545717	0.0804395	0.0515986	0.066765	0.0683491	0.0714392	0.0803418
cg00297741	ENSG00000229205	LINC00200	lincRNA	0.946299	0.929569	0.931957	0.955074	0.953375	0.920975	0.908935	0.930171	0.932669	0.863625	0.950132	0.91163	0.912333	0.899817	0.917994	0.918864	0.912347	0.919036	0.911856	0.883637	0.906352	0.902454	0.905154	0.870882	0.898994	0.939345	0.911372	0.902861	0.905904	0.924356	0.910303	0.936409	0.888872	0.875784	0.92245	0.904052	0.886345	0.889484	0.907483	0.892444	0.894233	0.923439	0.898569	0.913312	0.908417	0.898594
cg00298399	ENSG00000256049	PADI6	processed_transcript	0.903526	0.86612	0.890266	0.857798	0.898849	0.881105	0.901721	0.899238	0.89973	0.897685	0.900621	0.877469	0.879539	0.900425	0.717717	0.904464	0.897276	0.908264	0.909729	0.849806	0.879541	0.896088	0.920812	0.83889	0.866427	0.881148	0.901905	0.874556	0.903167	0.915681	0.919666	0.724068	0.853534	0.614185	0.88867	0.867202	0.624118	0.858156	0.862858	0.89698	0.904606	0.850715	0.881799	0.864458	0.843549	0.866219
cg00298919	ENSG00000168367	LINC00917	lincRNA	0.48649	0.674839	0.623081	0.912739	0.922566	0.915824	0.866036	0.780537	0.432479	0.898787	0.930268	0.702348	0.597824	0.864577	0.911432	0.939811	0.854747	0.378886	0.900709	0.796041	0.706036	0.680159	0.470287	0.88066	0.873008	0.829809	0.837974	0.812895	0.858734	0.684913	0.444822	0.928221	0.592828	0.885292	0.531691	0.88101	0.849738	0.814861	0.77356	0.651111	0.78728	0.913051	0.860475	0.430059	0.851757	0.674971
cg00298921	ENSG00000260721	AF067845.1	lincRNA	0.9133	0.935584	0.926765	0.91791	0.93477	0.934999	0.943306	0.95047	0.936122	0.928209	0.937022	0.940949	0.955992	0.9338	0.946507	0.92127	0.948887	0.946834	0.948872	0.937512	0.928287	0.92789	0.947346	0.927378	0.926104	0.933637	0.93726	0.925889	0.941468	0.946851	0.950213	0.954876	0.916572	0.902305	0.8991	0.927429	0.91962	0.928351	0.918683	0.923099	0.906816	0.939636	0.929189	0.935792	0.922062	0.930146
cg00299396	ENSG00000255689	RP11-136I14.5	lincRNA	0.653601	0.536895	0.613429	0.65507	0.176103	0.543561	0.862072	0.906955	0.212113	0.583049	0.212167	0.412562	0.861369	0.259184	0.613969	0.600747	0.793377	0.144179	0.659013	0.393564	0.630876	0.20073	0.524534	0.336416	0.589307	0.576225	0.874995	0.644383	0.388296	0.18019	0.897931	0.644809	0.0984392	0.219188	0.474806	0.12697	0.547022	0.383789	0.877418	0.886226	0.87509	0.0972755	0.815444	0.254641	0.10978	0.595532
cg00299942	ENSG00000245849	RAD51-AS1	processed_transcript	0.925958	0.911902	0.863841	0.854928	0.928712	0.938959	0.925164	0.944444	0.914827	0.932453	0.905596	0.933641	0.958964	0.945168	0.946073	0.954343	0.956516	0.94081	0.941136	0.960833	0.956936	0.958258	0.965791	0.935441	0.919746	0.942479	0.957186	0.95576	0.961081	0.950691	0.939622	0.924634	0.933927	0.91405	0.946899	0.962158	0.896407	0.88138	0.916472	0.926639	0.951325	0.934248	0.929808	0.943649	0.954785	0.938009
cg00300303	ENSG00000223823	RP11-465B22.5	lincRNA	0.628365	0.7309	0.865109	0.542904	0.914252	0.890685	0.948682	0.758466	0.917356	0.94112	0.903616	0.914	0.930824	0.905644	0.753293	0.958166	0.871745	0.913177	0.905347	0.715038	0.549452	0.880731	0.935667	0.613535	0.808249	0.846827	0.515918	0.746399	0.754494	0.938769	0.850271	0.933565	0.534277	0.60248	0.851721	0.624563	0.905153	0.595606	0.750094	0.906946	0.783661	0.876486	0.671457	0.560664	0.847531	0.705122
cg00300750	ENSG00000271930	RP11-44N12.5	lincRNA	0.107918	0.424434	0.0963124	0.102533	0.0763801	0.31286	0.139482	0.141148	0.12342	0.148874	0.119361	0.164527	0.105799	0.104037	0.177021	0.119866	0.105763	0.0972957	0.153298	0.14979	0.118485	0.327207	0.105731	0.0682336	0.181371	0.101881	0.131309	0.457803	0.113761	0.103377	0.1029	0.138483	0.092344	0.100287	0.0867105	0.0893797	0.103133	0.0827634	0.119282	0.414518	0.123801	0.371575	0.0968298	0.0737069	0.079314	0.0747412
cg00300808	ENSG00000229434	AC017048.1	lincRNA	0.921934	0.711839	0.912694	0.915003	0.931195	0.944673	0.952521	0.942384	0.930013	0.937304	0.915975	0.950224	0.95157	0.951033	0.942769	0.949096	0.940779	0.954411	0.957537	0.927125	0.915486	0.827553	0.915011	0.90096	0.946939	0.934971	0.956141	0.946137	0.931783	0.953002	0.953237	0.940409	0.934686	0.921185	0.948484	0.934204	0.92834	0.916408	0.905252	0.933037	0.944993	0.912774	0.928231	0.921913	0.93647	0.94606
cg00301239	ENSG00000253669	KB-1732A1.1	lincRNA	0.116091	0.0834734	0.179166	0.159685	0.0898871	0.154752	0.137769	0.114899	0.110261	0.129623	0.16959	0.138797	0.121402	0.172937	0.125395	0.118495	0.137547	0.110008	0.100967	0.151154	0.131619	0.133264	0.153085	0.131762	0.173168	0.119738	0.192408	0.110006	0.12781	0.12192	0.128246	0.129128	0.0815539	0.139157	0.0882396	0.119493	0.11141	0.140455	0.0941756	0.104353	0.0862426	0.136059	0.107107	0.119937	0.140087	0.145933
cg00301726	ENSG00000228526	RP3-510D11.1	lincRNA	0.296695	0.791261	0.626508	0.294883	0.898589	0.817382	0.901637	0.884766	0.241512	0.519459	0.678583	0.518542	0.734138	0.885568	0.232633	0.502014	0.642993	0.182248	0.86375	0.638474	0.635213	0.751264	0.897182	0.54482	0.782524	0.480404	0.853682	0.836583	0.678863	0.55144	0.510941	0.232375	0.163123	0.797231	0.773781	0.818221	0.829667	0.449614	0.849015	0.844635	0.862463	0.812085	0.533813	0.817986	0.834337	0.848266
cg00302081	ENSG00000231528	FAM225A	lincRNA	0.174807	0.311478	0.358692	0.167973	0.263278	0.502448	0.360913	0.183529	0.481009	0.540628	0.278809	0.655739	0.323856	0.407641	0.120132	0.509936	0.154555	0.88051	0.333265	0.176217	0.271082	0.275253	0.327182	0.0932708	0.342364	0.117115	0.119548	0.116755	0.249734	0.627458	0.589445	0.194288	0.068867	0.103807	0.172435	0.135135	0.293036	0.14091	0.365905	0.166271	0.380927	0.237291	0.269625	0.41508	0.141583	0.218558
cg00302494	ENSG00000233611	AC079135.1	antisense	0.554709	0.769001	0.630626	0.168145	0.275227	0.522341	0.400959	0.564023	0.87525	0.601629	0.721848	0.598929	0.130419	0.461522	0.412786	0.8396	0.212867	0.895101	0.54747	0.577168	0.445043	0.824118	0.841031	0.334757	0.540143	0.336375	0.568555	0.368942	0.493854	0.575829	0.346466	0.599996	0.245207	0.346643	0.560927	0.53999	0.170455	0.195012	0.325765	0.812931	0.319456	0.185556	0.217664	0.758953	0.134592	0.554259
cg00303341	ENSG00000251165	F11-AS1	antisense	0.932729	0.942169	0.933324	0.923015	0.943752	0.931849	0.961118	0.954676	0.946111	0.955597	0.944371	0.966052	0.966822	0.963423	0.95531	0.958936	0.95522	0.954033	0.964057	0.934084	0.945391	0.953923	0.962977	0.926706	0.971966	0.935876	0.942622	0.945186	0.956765	0.961946	0.954046	0.963757	0.956466	0.932055	0.952603	0.959274	0.940658	0.939145	0.951735	0.940358	0.955853	0.933333	0.939876	0.951316	0.957943	0.953178
cg00303429	ENSG00000229618	AC011288.2	lincRNA	0.668557	0.700543	0.867462	0.384525	0.723777	0.867773	0.879547	0.740286	0.630468	0.813477	0.723003	0.727675	0.74382	0.794123	0.697718	0.885915	0.409353	0.767602	0.890653	0.784596	0.720176	0.872763	0.888391	0.572602	0.788693	0.706593	0.837853	0.847901	0.631264	0.931209	0.721344	0.812308	0.496873	0.857966	0.780292	0.687901	0.735094	0.850142	0.867423	0.864183	0.840066	0.922633	0.74893	0.829005	0.804338	0.825881
cg00303989	ENSG00000232170	LINC00708	lincRNA	0.938825	0.936414	0.933377	0.936335	0.946657	0.92562	0.94079	0.947112	0.926737	0.962472	0.952559	0.951536	0.940567	0.947551	0.945284	0.937739	0.933207	0.920425	0.954268	0.921549	0.931391	0.938423	0.903001	0.904788	0.932281	0.949693	0.953719	0.949558	0.928997	0.819222	0.953353	0.949662	0.95143	0.941095	0.946164	0.950931	0.936535	0.929722	0.937648	0.939141	0.942714	0.866801	0.997389	0.920917	0.951169	0.941219
cg00304288	ENSG00000231074	HCG18	antisense	0.0845991	0.0896022	0.0971493	0.107057	0.102045	0.112311	0.0888065	0.0970295	0.0863799	0.0998254	0.0785613	0.0972075	0.0795482	0.0927279	0.0877767	0.0721785	0.0887086	0.109058	0.0866625	0.0967638	0.0860179	0.111871	0.0998712	0.0966901	0.0857335	0.101059	0.107197	0.0869835	0.112268	0.0879716	0.13333	0.101654	0.0912497	0.0753854	0.0746783	0.0782304	0.0927147	0.0994142	0.0786719	0.102129	0.0859961	0.089085	0.0932759	0.102111	0.098309	0.0840549
cg00305229	ENSG00000225667	LINC00505	lincRNA	0.948178	0.955094	0.96264	0.601044	0.966522	0.945292	0.959985	0.963558	0.967119	0.956888	0.962445	0.94962	0.952524	0.953832	0.9505	0.952657	0.952598	0.961257	0.966457	0.937404	0.91628	0.947313	0.954104	0.75878	0.937915	0.956367	0.956155	0.939949	0.918348	0.947648	0.961936	0.953356	0.94807	0.928163	0.608628	0.947229	0.572882	0.959238	0.938789	0.953188	0.95703	0.92441	0.903159	0.647008	0.81808	0.889372
cg00305281	ENSG00000260655	CTA-250D10.23	lincRNA	0.161439	0.107356	0.139427	0.140408	0.196037	0.180709	0.105681	0.12494	0.140786	0.105201	0.124276	0.1351	0.111366	0.202422	0.115527	0.111485	0.141256	0.13435	0.142872	0.182455	0.162023	0.121925	0.160487	0.167535	0.218789	0.139909	0.190071	0.132316	0.114663	0.135664	0.140421	0.110964	0.0775842	0.160184	0.0918232	0.124083	0.116462	0.0850115	0.0785641	0.112187	0.0740104	0.107813	0.125099	0.116561	0.114861	0.180813
[truncated: 59,172 more rows]
[truncated: 54 more columns]

## Sheet: Table S4_B
The table contains 544 DM CpG signals associated with 434 lncRNAs, and their genomic region, and beta value and differential methylation value (column value) obtained from Bumphunter for DUX4 subtype.
[truncated: 546 more rows]
[truncated: 72 more columns]

## Sheet: Table S4_C
The table contain 518 DM CpG signals associated with 450 lncRNAs, and their genomic region, and beta value and differential methylation value (column value) obtained from Bumphunter for Ph-like subtype.
[truncated: 520 more rows]
[truncated: 72 more columns]

[truncated: 2 more sheets: Table S4_D, Table S4_E]
